# Supplementary material for: Crystal structure of di-μ-chlorido-bis­[chlorido­bis­(1,2-dimethyl-5-nitro-1H-imidazole-κN 3)copper(II)] acetonitrile disolvate
Source: Acta Crystallogr E Crystallogr Commun. 2016 Oct 25;72(Pt 11):1633–6. doi: 10.1107/S2056989016015413 (PMC5095849; doi:10.1107/S2056989016015413)
Supplement: Supplementary file 1 [file e-72-01633-sup1.cif]

##############################################################################
#                                                                            #
# This CIF contains the data in a paper accepted for publication in          #
# Acta Crystallographica Section E. It conforms to the requirements of       #
# Notes for Authors for Acta Crystallographica Section E, and has been       #
# peer reviewed under the auspices of the IUCr Commission on Journals.       #
#                                                                            #
# Full details of the Crystallographic Information File format               #
# are given in the paper "The Crystallographic Information File (CIF):       #
# a New Standard Archive File for Crystallography" by S. R. Hall, F. H.      #
# Allen and I. D. Brown [Acta Cryst. (1991), A47, 655-685].                  #
#                                                                            #
# The current version of the core CIF dictionary is obtainable from          #
# ftp://ftp.iucr.org/pub/cif_core.dic.                                       #
#                                                                            #
# Software is freely available for graphical display of the structure(s)     #
# in this CIF. For information consult the CIF software page                 #
# http://www.iucr.org/resources/cif/software.                                #
#                                                                            #
# This file may be used for bona fide research purposes within the           #
# scientific community so long as proper attribution is given to the journal # 
# article from which it was obtained.                                        #
#                                                                            #
##############################################################################
data_I
_audit_creation_method     'SHELXL-2014/7'
_journal_date_recd_electronic     2016-07-21
_journal_date_accepted     2016-10-01
_journal_name_full     'Acta Crystallographica, Section E'
_journal_year     2016
_journal_volume     72
_journal_issue     11
_journal_page_first     1633
_journal_page_last     1636
_journal_paper_category     GM
_journal_paper_doi     10.1107/S2056989016015413
_journal_coeditor_code     LH5820
_publ_contact_author_name     'Rita K. Upmacis'
_publ_contact_author_address
;
The Haskins Laboratories, Department of Chemistry and Physical Sciences,
Pace University, New York, NY 10038
USA
;
_publ_contact_author_email     'rupmacis@pace.edu'
_publ_contact_author_fax     ?
_publ_contact_author_phone     '212 346 1621'
_publ_section_title
;\
Crystal structure of
di-\m-chlorido-bis[chloridobis(1,2-dimethyl-5-nitro-1<i>H</i>-imidazole-\
\k<i>N</i>^3^)copper(II)] acetonitrile disolvate
;
_publ_section_title_footnote     .
loop_
    _publ_author_name
    _publ_author_footnote
    _publ_author_address
    'Quinlivan, Patrick J.' .
;
Department of Chemistry,
Columbia University,
New York, NY 10027
USA
;
    'Upmacis, Rita K.' .
;
The Haskins Laboratories, Department of Chemistry and Physical Sciences,
Pace University, New York, NY 10038
USA
;
_publ_section_synopsis
;
1,2-Dimethyl-5-nitroimidazole (dimetridazole, dimet) reacts with copper(II)
chloride to give dinuclear [Cu(dimet)~2~(<i>\m</i>-Cl)Cl]~2~, in which each
copper moiety is coordinated to two dimet ligands in a <i>trans</i>
arrangement.
;
_database_code_depnum_ccdc_archive     'CCDC 1507712'
_chemical_name_systematic
;\
Di-\m-chlorido-bis[chloridobis(1,2-dimethyl-5-nitro-1<i>H</i>-imidazole-\
\k<i>N</i>^3^)copper(II)]  acetonitrile disolvate
;
_chemical_name_common     ?
_chemical_formula_moiety     'C20 H28 Cl4 Cu2 N12 O8, 2(C2 H3 N)'
_chemical_formula_sum     'C24 H34 Cl4 Cu2 N14 O8'
_chemical_formula_iupac     '[Cu2 Cl4 (C5 H7 N3 O2)4], 2C2 H3 N'
_chemical_formula_weight     915.53
_chemical_melting_point     ?
_shelx_space_group_comment
;
The symmetry employed for this shelxl refinement is uniquely defined
by the following loop, which should always be used as a source of
symmetry information in preference to the above space-group names.
They are only intended as comments.
;
_space_group_crystal_system     monoclinic
_space_group_name_H-M_alt     'P 21/c'
_space_group_name_Hall     '-P 2ybc'
loop_
    _space_group_symop_operation_xyz
    'x, y, z'
    '-x, y+1/2, -z+1/2'
    '-x, -y, -z'
    'x, -y-1/2, z-1/2'
_cell_length_a     13.9545(8)
_cell_length_b     6.7004(4)
_cell_length_c     19.5031(11)
_cell_angle_alpha     90
_cell_angle_beta     96.4240(10)
_cell_angle_gamma     90
_cell_volume     1812.10(18)
_cell_formula_units_Z     2
_cell_measurement_reflns_used     9452
_cell_measurement_theta_min     2.94
_cell_measurement_theta_max     30.60
_cell_measurement_temperature     130(2)
_exptl_crystal_description     block
_exptl_crystal_colour     blue
_exptl_crystal_size_max     0.350
_exptl_crystal_size_mid     0.170
_exptl_crystal_size_min     0.100
_exptl_crystal_density_diffrn     1.678
_exptl_crystal_density_meas     ?
_exptl_crystal_density_method     ?
_exptl_crystal_F_000     932
_exptl_absorpt_coefficient_mu     1.535
_exptl_absorpt_correction_type     multi-scan
_exptl_absorpt_process_details
;
(SADABS; Bruker, 2010)
;
_shelx_estimated_absorpt_T_min     0.616
_shelx_estimated_absorpt_T_max     0.862
_exptl_absorpt_correction_T_min     0.6372
_exptl_absorpt_correction_T_max     0.7461
_diffrn_ambient_temperature     130(2)
_diffrn_radiation_type     MoK\a
_diffrn_radiation_wavelength     0.71073
_diffrn_measurement_device_type     'Bruker APEXII CCD'
_diffrn_measurement_method     '\f and \w scans'
_diffrn_detector_area_resol_mean     ?
_diffrn_reflns_number     28822
_diffrn_reflns_av_R_equivalents     0.0328
_diffrn_reflns_theta_min     1.468
_diffrn_reflns_theta_max     30.609
_diffrn_reflns_theta_full     25.242
_diffrn_measured_fraction_theta_max     0.999
_diffrn_measured_fraction_theta_full     1.000
_diffrn_reflns_limit_h_min     -19
_diffrn_reflns_limit_h_max     19
_diffrn_reflns_limit_k_min     -9
_diffrn_reflns_limit_k_max     9
_diffrn_reflns_limit_l_min     -27
_diffrn_reflns_limit_l_max     27
_refine_special_details     ?
_reflns_number_total     5564
_reflns_number_gt     5034
_reflns_threshold_expression     'I > 2\s(I)'
_refine_ls_structure_factor_coef     Fsqd
_refine_ls_matrix_type     full
_refine_ls_R_factor_all     0.0264
_refine_ls_R_factor_gt     0.0236
_refine_ls_wR_factor_gt     0.0697
_refine_ls_wR_factor_ref     0.0709
_refine_ls_goodness_of_fit_ref     1.260
_refine_ls_restrained_S_all     1.260
_refine_ls_number_reflns     5564
_refine_ls_number_parameters     212
_refine_ls_number_restraints     0
_refine_ls_hydrogen_treatment     constr
_refine_ls_weighting_scheme     calc
_refine_ls_weighting_details
                      'w=1/[\s^2^(Fo^2^)+(0.0371P)^2^] where P=(Fo^2^+2Fc^2^)/3'
_atom_sites_solution_hydrogens     geom
_atom_sites_solution_primary     ?
_atom_sites_solution_secondary     ?
_refine_ls_shift/su_max     0.033
_refine_ls_shift/su_mean     0.001
_refine_diff_density_max     0.505
_refine_diff_density_min     -0.508
_refine_ls_extinction_method     none
_refine_ls_extinction_coef     .
loop_
    _atom_type_symbol
    _atom_type_description
    _atom_type_scat_dispersion_real
    _atom_type_scat_dispersion_imag
    _atom_type_scat_source
    'C' 'C' 0.0033 0.0016
                         'International Tables Vol C Tables 4.2.6.8 and 6.1.1.4'
    'H' 'H' 0.0000 0.0000
                         'International Tables Vol C Tables 4.2.6.8 and 6.1.1.4'
    'N' 'N' 0.0061 0.0033
                         'International Tables Vol C Tables 4.2.6.8 and 6.1.1.4'
    'O' 'O' 0.0106 0.0060
                         'International Tables Vol C Tables 4.2.6.8 and 6.1.1.4'
    'Cl' 'Cl' 0.1484 0.1585
                         'International Tables Vol C Tables 4.2.6.8 and 6.1.1.4'
    'Cu' 'Cu' 0.3201 1.2651
                         'International Tables Vol C Tables 4.2.6.8 and 6.1.1.4'
_computing_data_collection
;
APEX2 (Bruker, 2010)
;
_computing_cell_refinement
;
SAINT (Bruker, 2010)
;
_computing_data_reduction
;
SAINT (Bruker, 2010)
;
_computing_structure_solution
;
SHELXS97 (Sheldrick, 2008)
;
_computing_structure_refinement
;
SHELXL2014 (Sheldrick, 2015)
;
_computing_molecular_graphics
;
SHELXTL (Sheldrick, 2008)
;
_computing_publication_material
;
SHELXTL (Sheldrick, 2008)
;
loop_
    _atom_site_type_symbol
    _atom_site_label
    _atom_site_fract_x
    _atom_site_fract_y
    _atom_site_fract_z
    _atom_site_U_iso_or_equiv
    _atom_site_adp_type
    _atom_site_calc_flag
    _atom_site_occupancy
    _atom_site_disorder_assembly
    _atom_site_disorder_group
    Cu Cu 0.41957(2) 0.46806(2) 0.42320(2) 0.01249(5) Uani d 1 . .
    Cl Cl1 0.32308(2) 0.45734(5) 0.32075(2) 0.02105(7) Uani d 1 . .
    Cl Cl2 0.46436(2) 0.25939(4) 0.52033(2) 0.01295(6) Uani d 1 . .
    O O11 0.10021(7) 0.39434(18) 0.58607(6) 0.0303(2) Uani d 1 . .
    O O12 0.02709(7) 0.66914(16) 0.55203(5) 0.0280(2) Uani d 1 . .
    O O21 0.81805(7) 0.13329(16) 0.33794(5) 0.0263(2) Uani d 1 . .
    O O22 0.72749(7) -0.08394(15) 0.38274(6) 0.0276(2) Uani d 1 . .
    N N11 0.09544(8) 0.55179(17) 0.55458(6) 0.0209(2) Uani d 1 . .
    N N12 0.18478(7) 0.77681(16) 0.48250(5) 0.01611(19) Uani d 1 . .
    N N13 0.30915(7) 0.58276(15) 0.46736(5) 0.01353(18) Uani d 1 . .
    N N21 0.74156(7) 0.07990(16) 0.35776(5) 0.0175(2) Uani d 1 . .
    N N22 0.65940(7) 0.39673(15) 0.31873(5) 0.01363(18) Uani d 1 . .
    N N23 0.53211(7) 0.37776(14) 0.37688(5) 0.01264(18) Uani d 1 . .
    C C11 0.17488(8) 0.59978(19) 0.51720(6) 0.0164(2) Uani d 1 . .
    C C12 0.25207(9) 0.48130(18) 0.50794(6) 0.0152(2) Uani d 1 . .
    H H12A 0.2639 0.3513 0.5264 0.018 Uiso calc 1 . .
    C C13 0.26757(8) 0.76046(17) 0.45264(6) 0.0146(2) Uani d 1 . .
    C C14 0.12067(10) 0.9527(2) 0.47787(8) 0.0247(3) Uani d 1 . .
    H H14A 0.1480 1.0572 0.4508 0.037 Uiso calc 1 . .
    H H14B 0.1145 1.0030 0.5244 0.037 Uiso calc 1 . .
    H H14C 0.0569 0.9147 0.4554 0.037 Uiso calc 1 . .
    C C15 0.30624(9) 0.92050(19) 0.41131(7) 0.0189(2) Uani d 1 . .
    H H15A 0.3555 0.8650 0.3847 0.028 Uiso calc 1 . .
    H H15B 0.3350 1.0252 0.4422 0.028 Uiso calc 1 . .
    H H15C 0.2538 0.9774 0.3797 0.028 Uiso calc 1 . .
    C C21 0.66334(8) 0.21847(17) 0.35462(6) 0.0138(2) Uani d 1 . .
    C C22 0.58485(8) 0.20765(17) 0.39040(6) 0.0135(2) Uani d 1 . .
    H H22A 0.5696 0.1011 0.4194 0.016 Uiso calc 1 . .
    C C23 0.57767(8) 0.48769(17) 0.33275(6) 0.0131(2) Uani d 1 . .
    C C24 0.72860(10) 0.4744(2) 0.27397(7) 0.0218(3) Uani d 1 . .
    H H24A 0.7509 0.3653 0.2463 0.033 Uiso calc 1 . .
    H H24B 0.7838 0.5330 0.3024 0.033 Uiso calc 1 . .
    H H24C 0.6973 0.5768 0.2433 0.033 Uiso calc 1 . .
    C C25 0.54213(9) 0.68022(18) 0.30190(6) 0.0181(2) Uani d 1 . .
    H H25A 0.4740 0.6973 0.3085 0.027 Uiso calc 1 . .
    H H25B 0.5491 0.6802 0.2525 0.027 Uiso calc 1 . .
    H H25C 0.5798 0.7902 0.3244 0.027 Uiso calc 1 . .
loop_
    _atom_site_aniso_label
    _atom_site_aniso_U_11
    _atom_site_aniso_U_22
    _atom_site_aniso_U_33
    _atom_site_aniso_U_12
    _atom_site_aniso_U_13
    _atom_site_aniso_U_23
    Cu 0.01138(8) 0.01446(8) 0.01188(8) 0.00362(5) 0.00239(5) -0.00060(5)
    Cl1 0.01728(14) 0.02815(16) 0.01670(14) 0.00367(11) -0.00253(11)
                                                                    -0.00714(11)
    Cl2 0.01421(12) 0.01058(12) 0.01442(12) 0.00041(9) 0.00312(9) 0.00093(9)
    O11 0.0229(5) 0.0378(6) 0.0318(6) 0.0017(4) 0.0102(4) 0.0092(5)
    O12 0.0167(4) 0.0344(6) 0.0343(6) 0.0063(4) 0.0090(4) -0.0021(4)
    O21 0.0165(4) 0.0332(5) 0.0304(5) 0.0058(4) 0.0078(4) 0.0035(4)
    O22 0.0259(5) 0.0198(4) 0.0379(6) 0.0084(4) 0.0066(4) 0.0071(4)
    N11 0.0131(5) 0.0292(6) 0.0208(5) 0.0021(4) 0.0034(4) -0.0032(4)
    N12 0.0126(4) 0.0188(5) 0.0171(5) 0.0049(4) 0.0020(4) -0.0022(4)
    N13 0.0116(4) 0.0151(4) 0.0140(4) 0.0015(3) 0.0020(3) -0.0017(3)
    N21 0.0157(5) 0.0211(5) 0.0157(5) 0.0038(4) 0.0018(4) -0.0016(4)
    N22 0.0139(4) 0.0151(4) 0.0122(4) 0.0009(4) 0.0029(3) 0.0007(3)
    N23 0.0135(4) 0.0125(4) 0.0122(4) 0.0023(3) 0.0026(3) 0.0003(3)
    C11 0.0131(5) 0.0211(6) 0.0155(5) 0.0017(4) 0.0035(4) -0.0016(4)
    C12 0.0132(5) 0.0173(5) 0.0153(5) 0.0001(4) 0.0022(4) -0.0009(4)
    C13 0.0116(5) 0.0171(5) 0.0148(5) 0.0015(4) 0.0001(4) -0.0034(4)
    C14 0.0214(6) 0.0248(7) 0.0287(7) 0.0140(5) 0.0061(5) 0.0000(5)
    C15 0.0190(6) 0.0162(5) 0.0217(6) 0.0024(4) 0.0030(5) 0.0019(4)
    C21 0.0139(5) 0.0143(5) 0.0135(5) 0.0031(4) 0.0020(4) -0.0008(4)
    C22 0.0154(5) 0.0122(5) 0.0130(5) 0.0023(4) 0.0025(4) 0.0005(4)
    C23 0.0142(5) 0.0133(5) 0.0118(5) 0.0007(4) 0.0015(4) -0.0009(4)
    C24 0.0190(6) 0.0278(7) 0.0202(6) 0.0008(5) 0.0087(5) 0.0068(5)
    C25 0.0207(6) 0.0158(5) 0.0186(6) 0.0031(4) 0.0049(4) 0.0047(4)
_geom_special_details
;
 All esds (except the esd in the dihedral angle between two l.s. planes)
 are estimated using the full covariance matrix.  The cell esds are taken
 into account individually in the estimation of esds in distances, angles
 and torsion angles; correlations between esds in cell parameters are only
 used when they are defined by crystal symmetry.  An approximate (isotropic)
 treatment of cell esds is used for estimating esds involving l.s. planes.
;
loop_
    _geom_bond_atom_site_label_1
    _geom_bond_atom_site_label_2
    _geom_bond_site_symmetry_2
    _geom_bond_distance
    _geom_bond_publ_flag
    Cu N23 . 1.9914(9) ?
    Cu N13 . 2.0009(10) ?
    Cu Cl1 . 2.2822(3) ?
    Cu Cl2 . 2.3811(3) ?
    Cu Cl2 3_666 2.6024(3) ?
    Cl2 Cu 3_666 2.6024(3) ?
    O11 N11 . 1.2188(16) ?
    O12 N11 . 1.2329(14) ?
    O12 N11 3_566 2.9399(15) ?
    O21 N21 . 1.2285(14) ?
    O22 N21 . 1.2258(15) ?
    N11 C11 . 1.4299(16) ?
    N11 O12 3_566 2.9399(15) ?
    N12 C13 . 1.3552(15) ?
    N12 C11 . 1.3802(16) ?
    N12 C14 . 1.4764(15) ?
    N13 C13 . 1.3414(15) ?
    N13 C12 . 1.3653(15) ?
    N21 C21 . 1.4291(15) ?
    N22 C23 . 1.3478(15) ?
    N22 C21 . 1.3823(15) ?
    N22 C24 . 1.4678(16) ?
    N23 C23 . 1.3455(15) ?
    N23 C22 . 1.3663(14) ?
    C11 C12 . 1.3662(16) ?
    C12 H12A . 0.9500 ?
    C13 C15 . 1.4792(17) ?
    C14 H14A . 0.9800 ?
    C14 H14B . 0.9800 ?
    C14 H14C . 0.9800 ?
    C15 H15A . 0.9800 ?
    C15 H15B . 0.9800 ?
    C15 H15C . 0.9800 ?
    C21 C22 . 1.3649(16) ?
    C22 H22A . 0.9500 ?
    C23 C25 . 1.4850(16) ?
    C24 H24A . 0.9800 ?
    C24 H24B . 0.9800 ?
    C24 H24C . 0.9800 ?
    C25 H25A . 0.9800 ?
    C25 H25B . 0.9800 ?
    C25 H25C . 0.9800 ?
loop_
    _geom_angle_atom_site_label_1
    _geom_angle_atom_site_label_2
    _geom_angle_atom_site_label_3
    _geom_angle_site_symmetry_1
    _geom_angle_site_symmetry_3
    _geom_angle
    _geom_angle_publ_flag
    N23 Cu N13 . . 175.06(4) ?
    N23 Cu Cl1 . . 90.65(3) ?
    N13 Cu Cl1 . . 88.95(3) ?
    N23 Cu Cl2 . . 91.85(3) ?
    N13 Cu Cl2 . . 91.68(3) ?
    Cl1 Cu Cl2 . . 139.002(12) ?
    N23 Cu Cl2 . 3_666 85.42(3) ?
    N13 Cu Cl2 . 3_666 91.21(3) ?
    Cl1 Cu Cl2 . 3_666 132.139(12) ?
    Cl2 Cu Cl2 . 3_666 88.842(10) ?
    Cu Cl2 Cu . 3_666 91.158(10) ?
    N11 O12 N11 . 3_566 95.37(8) ?
    O11 N11 O12 . . 124.80(11) ?
    O11 N11 C11 . . 116.73(10) ?
    O12 N11 C11 . . 118.46(11) ?
    O11 N11 O12 . 3_566 85.14(8) ?
    O12 N11 O12 . 3_566 84.63(8) ?
    C11 N11 O12 . 3_566 100.10(7) ?
    C13 N12 C11 . . 106.15(10) ?
    C13 N12 C14 . . 125.32(11) ?
    C11 N12 C14 . . 128.53(10) ?
    C13 N13 C12 . . 107.43(10) ?
    C13 N13 Cu . . 125.75(8) ?
    C12 N13 Cu . . 125.84(8) ?
    O21 N21 O22 . . 124.71(11) ?
    O21 N21 C21 . . 118.93(11) ?
    O22 N21 C21 . . 116.32(10) ?
    C23 N22 C21 . . 105.94(9) ?
    C23 N22 C24 . . 126.03(10) ?
    C21 N22 C24 . . 128.03(10) ?
    C23 N23 C22 . . 107.29(9) ?
    C23 N23 Cu . . 125.24(8) ?
    C22 N23 Cu . . 126.94(8) ?
    C12 C11 N12 . . 108.11(10) ?
    C12 C11 N11 . . 127.19(12) ?
    N12 C11 N11 . . 124.69(10) ?
    C11 C12 N13 . . 107.88(11) ?
    C11 C12 H12A . . 126.1 ?
    N13 C12 H12A . . 126.1 ?
    N13 C13 N12 . . 110.42(11) ?
    N13 C13 C15 . . 125.78(11) ?
    N12 C13 C15 . . 123.78(11) ?
    N12 C14 H14A . . 109.5 ?
    N12 C14 H14B . . 109.5 ?
    H14A C14 H14B . . 109.5 ?
    N12 C14 H14C . . 109.5 ?
    H14A C14 H14C . . 109.5 ?
    H14B C14 H14C . . 109.5 ?
    C13 C15 H15A . . 109.5 ?
    C13 C15 H15B . . 109.5 ?
    H15A C15 H15B . . 109.5 ?
    C13 C15 H15C . . 109.5 ?
    H15A C15 H15C . . 109.5 ?
    H15B C15 H15C . . 109.5 ?
    C22 C21 N22 . . 108.42(10) ?
    C22 C21 N21 . . 126.61(11) ?
    N22 C21 N21 . . 124.75(10) ?
    C21 C22 N23 . . 107.62(10) ?
    C21 C22 H22A . . 126.2 ?
    N23 C22 H22A . . 126.2 ?
    N23 C23 N22 . . 110.69(10) ?
    N23 C23 C25 . . 125.06(10) ?
    N22 C23 C25 . . 124.23(11) ?
    N22 C24 H24A . . 109.5 ?
    N22 C24 H24B . . 109.5 ?
    H24A C24 H24B . . 109.5 ?
    N22 C24 H24C . . 109.5 ?
    H24A C24 H24C . . 109.5 ?
    H24B C24 H24C . . 109.5 ?
    C23 C25 H25A . . 109.5 ?
    C23 C25 H25B . . 109.5 ?
    H25A C25 H25B . . 109.5 ?
    C23 C25 H25C . . 109.5 ?
    H25A C25 H25C . . 109.5 ?
    H25B C25 H25C . . 109.5 ?
loop_
    _geom_torsion_atom_site_label_1
    _geom_torsion_atom_site_label_2
    _geom_torsion_atom_site_label_3
    _geom_torsion_atom_site_label_4
    _geom_torsion_site_symmetry_1
    _geom_torsion_site_symmetry_2
    _geom_torsion_site_symmetry_3
    _geom_torsion_site_symmetry_4
    _geom_torsion
    _geom_torsion_publ_flag
    N11 O12 N11 O11 3_566 . . . -80.27(13) ?
    N11 O12 N11 C11 3_566 . . . 98.59(11) ?
    N11 O12 N11 O12 3_566 . . 3_566 0.0 ?
    C13 N12 C11 C12 . . . . 0.40(13) ?
    C14 N12 C11 C12 . . . . -179.12(12) ?
    C13 N12 C11 N11 . . . . -178.29(11) ?
    C14 N12 C11 N11 . . . . 2.2(2) ?
    O11 N11 C11 C12 . . . . 6.01(19) ?
    O12 N11 C11 C12 . . . . -172.94(12) ?
    O12 N11 C11 C12 3_566 . . . -83.60(13) ?
    O11 N11 C11 N12 . . . . -175.55(12) ?
    O12 N11 C11 N12 . . . . 5.50(18) ?
    O12 N11 C11 N12 3_566 . . . 94.84(12) ?
    N12 C11 C12 N13 . . . . -0.50(13) ?
    N11 C11 C12 N13 . . . . 178.15(11) ?
    C13 N13 C12 C11 . . . . 0.40(13) ?
    Cu N13 C12 C11 . . . . -168.81(8) ?
    C12 N13 C13 N12 . . . . -0.15(13) ?
    Cu N13 C13 N12 . . . . 169.07(8) ?
    C12 N13 C13 C15 . . . . 178.42(11) ?
    Cu N13 C13 C15 . . . . -12.36(17) ?
    C11 N12 C13 N13 . . . . -0.16(13) ?
    C14 N12 C13 N13 . . . . 179.38(11) ?
    C11 N12 C13 C15 . . . . -178.76(11) ?
    C14 N12 C13 C15 . . . . 0.78(19) ?
    C23 N22 C21 C22 . . . . -1.06(13) ?
    C24 N22 C21 C22 . . . . 179.19(11) ?
    C23 N22 C21 N21 . . . . -175.98(11) ?
    C24 N22 C21 N21 . . . . 4.28(19) ?
    O21 N21 C21 C22 . . . . -160.72(12) ?
    O22 N21 C21 C22 . . . . 16.86(18) ?
    O21 N21 C21 N22 . . . . 13.27(17) ?
    O22 N21 C21 N22 . . . . -169.15(11) ?
    N22 C21 C22 N23 . . . . 0.11(13) ?
    N21 C21 C22 N23 . . . . 174.90(11) ?
    C23 N23 C22 C21 . . . . 0.90(13) ?
    Cu N23 C22 C21 . . . . -171.07(8) ?
    C22 N23 C23 N22 . . . . -1.62(13) ?
    Cu N23 C23 N22 . . . . 170.52(7) ?
    C22 N23 C23 C25 . . . . 176.82(11) ?
    Cu N23 C23 C25 . . . . -11.04(16) ?
    C21 N22 C23 N23 . . . . 1.66(13) ?
    C24 N22 C23 N23 . . . . -178.59(11) ?
    C21 N22 C23 C25 . . . . -176.79(11) ?
    C24 N22 C23 C25 . . . . 2.96(19) ?
loop_
    _geom_hbond_atom_site_label_D
    _geom_hbond_atom_site_label_H
    _geom_hbond_atom_site_label_A
    _geom_hbond_site_symmetry_A
    _geom_hbond_distance_DH
    _geom_hbond_distance_HA
    _geom_hbond_distance_DA
    _geom_hbond_angle_DHA
    C25 H25C O22 1_565 0.98 2.39 3.2804(17) 150.3
    C15 H15B Cl2 1_565 0.98 2.73 3.6737(13) 162.8
    C12 H12A O22 3_656 0.95 2.51 3.4029(16) 156.1
    C22 H22A Cl2 3_656 0.95 2.75 3.6828(12) 167.3
    C24 H24C Cl1 2_655 0.98 2.84 3.7555(13) 155.9
_shelx_hkl_file
;
  -1   0   0  951024   11969  400030   79.27    0.00  1.0000
  -1   0   0  907022   11919  371673   79.27    0.00  1.0000
   2   0   0   33280      90     880   48.59    0.00  1.0000
   2   0   0   32210      70    1080   48.59    0.00  1.0000
  -2   0   0   32414      80    1040   48.59    0.00  1.0000
  -2   0   0   31253     100    1280   48.59    0.00  1.0000
  -3   0   0    1956     410   10159   13.08    0.00  1.0000
   3   0   0    2394     420   11129   13.08    0.00  1.0000
  -3   0   0    2040     390   10349   13.08    0.00  1.0000
   3   0   0    2035     370   10339   13.08    0.00  1.0000
   4   0   0    3806      60    -120  -14.26    0.00  1.0000
  -4   0   0    3806      80    -220  -14.26    0.00  1.0000
   4   0   0    3806     100     -90  -14.26    0.00  1.0000
  -4   0   0    3806      70    -130  -14.26    0.00  1.0000
   5   0   0   43777    3300  107109  -27.34    0.00  1.0000
   5   0   0   40667    3210  102210  -27.34    0.00  1.0000
  -5   0   0   39296    3280  100030  -27.34    0.00  1.0000
  -5   0   0   40862    3250  102520  -27.34    0.00  1.0000
  -6   0   0   53017    3920  121598  -27.44    0.00  1.0000
  -6   0   0   55621    3880  125527  -27.44    0.00  1.0000
   6   0   0   54002    3940  123088  -27.44    0.00  1.0000
   6   0   0   52391    3830  120648  -27.44    0.00  1.0000
   7   0   0  283960    6019  200650  -19.65    0.00  1.0000
  -7   0   0  274393    6119  192621  -19.65    0.00  1.0000
  -7   0   0  269854    6059  188821  -19.65    0.00  1.0000
   7   0   0  274322    6139  192561  -19.65    0.00  1.0000
  -8   0   0  207527    7749  245395   -9.21    0.00  1.0000
   8   0   0  218251    7839  257044   -9.21    0.00  1.0000
  -8   0   0  215414    7819  253965   -9.21    0.00  1.0000
   8   0   0  199892    7689  237086   -9.21    0.00  1.0000
  -9   0   0   50321    1760   50675    0.18    0.00  1.0000
   9   0   0   53201    1870   53565    0.18    0.00  1.0000
   9   0   0   51527    1700   51885    0.18    0.00  1.0000
  -9   0   0   51507    1830   51865    0.18    0.00  1.0000
  10   0   0    1711     250    4830    6.54    0.00  1.0000
  10   0   0    1386     380    4270    6.54    0.00  1.0000
 -10   0   0    1629     310    4690    6.54    0.00  1.0000
 -10   0   0    1547     360    4550    6.54    0.00  1.0000
 -11   0   0     258     290    2170    9.41    0.00  1.0000
  11   0   0     195     270    1650    9.41    0.00  1.0000
 -11   0   0     189     230    1490    9.41    0.00  1.0000
 -12   0   0   95538    4180  122438    9.45    0.00  1.0000
 -12   0   0   99411    4090  126817    9.45    0.00  1.0000
  12   0   0  100899    4230  128497    9.45    0.00  1.0000
 -13   0   0   62202    1670   46665    7.73    0.00  1.0000
 -13   0   0   60746    1760   45405    7.73    0.00  1.0000
  13   0   0   62155    1800   46625    7.73    0.00  1.0000
  14   0   0   52903    1730   43156    5.15    0.00  1.0000
 -14   0   0   51074    1570   41506    5.15    0.00  1.0000
 -14   0   0   52814    1690   43076    5.15    0.00  1.0000
 -15   0   0   14755     910   17318    2.34    0.00  1.0000
 -15   0   0   14616     800   17168    2.34    0.00  1.0000
  15   0   0   13713     920   16188    2.34    0.00  1.0000
 -16   0   0    9749     690    9799   -0.06    0.00  1.0000
 -16   0   0   10168     600   10219   -0.06    0.00  1.0000
  16   0   0    9610     710    9659   -0.06    0.00  1.0000
  17   0   0    9571     730    8389   -1.45    0.00  1.0000
 -17   0   0   11084     710    9809   -1.45    0.00  1.0000
 -18   0   0   39578    1800   42446   -1.64    0.00  1.0000
  18   0   0   38796    1840   41636   -1.64    0.00  1.0000
  19   0   0   40316    1760   38546   -1.03    0.00  1.0000
 -19   0   0   39283    1700   37536   -1.03    0.00  1.0000
  -1  -1   0  172666    5339  167683   -1.40    0.00  1.0000
  -1  -1   0  185772    5359  180602   -1.40    0.00  1.0000
  -1   1   0  173285    5329  168293    1.40    0.00  1.0000
   1   1   0  174848    5349  169833   -1.40    0.00  1.0000
  -1   1   0  188277    5339  183072    1.40    0.00  1.0000
   1   1   0  165289    5329  160414   -1.40    0.00  1.0000
  -1   1   0  181269    5339  176162    1.40    0.00  1.0000
  -1   1   0  180792    5339  175692    1.40    0.00  1.0000
  -2  -1   0   35504    1090   32477   -1.90    0.00  1.0000
  -2  -1   0   36100    1040   33047   -1.90    0.00  1.0000
   2  -1   0   37667    1090   34547    1.90    0.00  1.0000
  -2   1   0   36863    1050   33777    1.90    0.00  1.0000
  -2   1   0   35274    1070   32257    1.90    0.00  1.0000
  -2   1   0   36037    1080   32987    1.90    0.00  1.0000
   2   1   0   36267    1080   33207   -1.90    0.00  1.0000
   2   1   0   34144    1090   31177   -1.90    0.00  1.0000
  -3  -1   0   84484    2690   88051   -1.40    0.00  1.0000
   3  -1   0   85561    2680   89151    1.40    0.00  1.0000
  -3  -1   0   82084    2750   85601   -1.40    0.00  1.0000
   3   1   0   81175    2740   84672   -1.40    0.00  1.0000
   3   1   0   81683    2750   85191   -1.40    0.00  1.0000
  -3   1   0   82407    2730   85931    1.40    0.00  1.0000
  -3   1   0   82545    2740   86071    1.40    0.00  1.0000
  -4  -1   0   31829    1000   30997   -0.54    0.00  1.0000
   4  -1   0   30299     980   29487    0.54    0.00  1.0000
  -4  -1   0   32883    1060   32037   -0.54    0.00  1.0000
  -4   1   0   32063    1050   31227    0.54    0.00  1.0000
  -4   1   0   32559    1050   31717    0.54    0.00  1.0000
   4   1   0   33015    1060   32167   -0.54    0.00  1.0000
   4   1   0   28890    1040   28097   -0.54    0.00  1.0000
  -5  -1   0   74735    2420   74623    0.05    0.00  1.0000
  -5  -1   0   79107    2500   78992    0.05    0.00  1.0000
   5  -1   0   75935    2380   75822   -0.05    0.00  1.0000
   5  -1   0   78087    2510   77972   -0.05    0.00  1.0000
  -5   1   0   76656    2480   76542   -0.05    0.00  1.0000
   5   1   0   78907    2470   78792    0.05    0.00  1.0000
   5   1   0   74815    2490   74703    0.05    0.00  1.0000
  -5   1   0   77146    2480   77032   -0.05    0.00  1.0000
  -6  -1   0  107967    3460  108659    0.24    0.00  1.0000
   6  -1   0  105863    3470  106549   -0.24    0.00  1.0000
  -6  -1   0  107777    3380  108469    0.24    0.00  1.0000
   6  -1   0  108186    3320  108879   -0.24    0.00  1.0000
   6   1   0  105056    3460  105739    0.24    0.00  1.0000
  -6   1   0  109133    3450  109829   -0.24    0.00  1.0000
   6   1   0  106192    3420  106879    0.24    0.00  1.0000
  -6   1   0  102854    3440  103530   -0.24    0.00  1.0000
   7  -1   0    5536     360    5719   -0.28    0.00  1.0000
   7  -1   0    5349     200    5529   -0.28    0.00  1.0000
  -7  -1   0    5221     270    5399    0.28    0.00  1.0000
  -7  -1   0    4867     340    5039    0.28    0.00  1.0000
  -7   1   0    5280     320    5459   -0.28    0.00  1.0000
   7   1   0    5605     350    5789    0.28    0.00  1.0000
   7   1   0    5438     300    5619    0.28    0.00  1.0000
  -7   1   0    4985     330    5159   -0.28    0.00  1.0000
  -8  -1   0   38079    1310   38676    0.35    0.00  1.0000
  -8  -1   0   38892    1420   39496    0.35    0.00  1.0000
   8  -1   0   38625    1430   39226   -0.35    0.00  1.0000
   8  -1   0   37811    1220   38406   -0.35    0.00  1.0000
   8   1   0   37176    1330   37766    0.35    0.00  1.0000
  -8   1   0   38297    1370   38896   -0.35    0.00  1.0000
   8   1   0   39428    1420   40036    0.35    0.00  1.0000
  -8   1   0   37563    1400   38156   -0.35    0.00  1.0000
   9  -1   0    5359     210    5059   -0.48    0.00  1.0000
  -9  -1   0    5648     300    5339    0.48    0.00  1.0000
   9  -1   0    5853     390    5539   -0.48    0.00  1.0000
  -9  -1   0    5493     370    5189    0.48    0.00  1.0000
   9   1   0    5668     310    5359    0.48    0.00  1.0000
  -9   1   0    6172     350    5849   -0.48    0.00  1.0000
   9   1   0    6007     380    5689    0.48    0.00  1.0000
  -9   1   0    5946     370    5629   -0.48    0.00  1.0000
 -10  -1   0     569     140     720    0.69    0.00  1.0000
 -10  -1   0     605     210     760    0.69    0.00  1.0000
  10  -1   0     920     220    1110   -0.69    0.00  1.0000
 -10   1   0     516     160     660   -0.69    0.00  1.0000
 -10   1   0     393     150     520   -0.69    0.00  1.0000
  10   1   0     489     140     630    0.69    0.00  1.0000
  10   1   0     542     190     690    0.69    0.00  1.0000
 -11  -1   0    3240     330    2750    1.04    0.00  1.0000
 -11  -1   0    2783     240    2330    1.04    0.00  1.0000
  11  -1   0    2848     320    2390   -1.04    0.00  1.0000
 -11   1   0    3251     310    2760   -1.04    0.00  1.0000
  11   1   0    2892     240    2430    1.04    0.00  1.0000
 -11   1   0    3099     270    2620   -1.04    0.00  1.0000
  11   1   0    3251     320    2760    1.04    0.00  1.0000
 -12  -1   0   19638     860   21418    1.44    0.00  1.0000
  12  -1   0   19007     980   20758   -1.44    0.00  1.0000
 -12  -1   0   19590     980   21368    1.44    0.00  1.0000
 -12   1   0   19581     910   21358   -1.44    0.00  1.0000
  12   1   0   21028    1020   22868    1.44    0.00  1.0000
 -12   1   0   19839     970   21628   -1.44    0.00  1.0000
  13  -1   0    4188     450    5149   -1.63    0.00  1.0000
 -13  -1   0    3578     440    4470    1.63    0.00  1.0000
 -13  -1   0    3784     340    4700    1.63    0.00  1.0000
  13   1   0    4044     470    4990    1.63    0.00  1.0000
 -13   1   0    3399     380    4270   -1.63    0.00  1.0000
 -13   1   0    3462     430    4340   -1.63    0.00  1.0000
  14  -1   0    1574     290    1130   -1.40    0.00  1.0000
 -14  -1   0    1585     270    1140    1.40    0.00  1.0000
  14   1   0    1479     280    1050    1.40    0.00  1.0000
 -14   1   0    2005     260    1500   -1.40    0.00  1.0000
 -14   1   0    2063     300    1550   -1.40    0.00  1.0000
 -15  -1   0     271     210     170    0.83    0.00  1.0000
  15  -1   0     382     210     260   -0.83    0.00  1.0000
 -15   1   0     345     210     230   -0.83    0.00  1.0000
  15   1   0     370     220     250    0.83    0.00  1.0000
 -15   1   0     606     200     450   -0.83    0.00  1.0000
 -16  -1   0    1002     310     940    0.23    0.00  1.0000
  16  -1   0     888     320     830   -0.23    0.00  1.0000
 -16   1   0    1280     300    1210   -0.23    0.00  1.0000
  16   1   0    1301     350    1230    0.23    0.00  1.0000
 -16   1   0    1434     280    1360   -0.23    0.00  1.0000
  17  -1   0    3758     540    3680    0.15    0.00  1.0000
 -17  -1   0    3677     470    3600   -0.15    0.00  1.0000
 -17   1   0    3799     480    3720    0.15    0.00  1.0000
 -17   1   0    4041     440    3960    0.15    0.00  1.0000
  17   1   0    4435     530    4350   -0.15    0.00  1.0000
  18  -1   0      61     280      80    0.27    0.00  1.0000
 -18  -1   0     290     290     330   -0.27    0.00  1.0000
 -18   1   0       1     210    -220    0.27    0.00  1.0000
 -18   1   0       1     240    -130    0.27    0.00  1.0000
  18   1   0       1     240    -220   -0.27    0.00  1.0000
  19  -1   0    4054     580    3930    0.23    0.00  1.0000
 -19  -1   0    3637     550    3520   -0.23    0.00  1.0000
  19   1   0    2966     510    2860   -0.23    0.00  1.0000
 -19   1   0    3464     530    3350    0.23    0.00  1.0000
   0   2   0  359738   14779  473303   20.40    0.00  1.0000
   0   2   0  379953   14969  496450   20.40    0.00  1.0000
   0   2   0  377584   14759  493741   20.40    0.00  1.0000
   0   2   0  341758   14769  452645   20.40    0.00  1.0000
  -1  -2   0   14422     110    1590   18.87    0.00  1.0000
  -1   2   0   14885     150    1750   18.87    0.00  1.0000
  -1   2   0   15251     160    1880   18.87    0.00  1.0000
  -1   2   0   14998     140    1790   18.87    0.00  1.0000
   1   2   0   14828     130    1730   18.87    0.00  1.0000
   1   2   0   14334     170    1560   18.87    0.00  1.0000
  -1   2   0   14393     130    1580   18.87    0.00  1.0000
   1   2   0   14713     150    1690   18.87    0.00  1.0000
  -2  -2   0  116403    2410   77072   14.70    0.00  1.0000
   2   2   0  116170    2450   76882   14.70    0.00  1.0000
  -2   2   0  119238    2450   79382   14.70    0.00  1.0000
  -2   2   0  122518    2480   82062   14.70    0.00  1.0000
   2   2   0  109919    2490   71813   14.70    0.00  1.0000
  -2   2   0  113635    2460   74823   14.70    0.00  1.0000
  -2   2   0  117987    2460   78362   14.70    0.00  1.0000
  -3  -2   0  128711    5129  158234    9.02    0.00  1.0000
  -3  -2   0  135428    5049  165673    9.02    0.00  1.0000
   3  -2   0  130587    5119  160314    9.02    0.00  1.0000
  -3   2   0  132465    5079  162394    9.02    0.00  1.0000
  -3   2   0  139482    5119  170153    9.02    0.00  1.0000
  -3   2   0  133739    5129  163804    9.02    0.00  1.0000
   3   2   0  139690    5109  170383    9.02    0.00  1.0000
   3   2   0  127088    5149  156434    9.02    0.00  1.0000
   4  -2   0  101810    3050   92571    3.43    0.00  1.0000
  -4  -2   0  103424    3060   94111    3.43    0.00  1.0000
  -4  -2   0  107049    2960   97570    3.43    0.00  1.0000
  -4   2   0  106462    3060   97010    3.43    0.00  1.0000
  -4   2   0   96909    3030   87901    3.43    0.00  1.0000
   4   2   0   99344    3070   90221    3.43    0.00  1.0000
  -4   2   0  108944    2980   99380    3.43    0.00  1.0000
   4   2   0  112095    3040  102390    3.43    0.00  1.0000
   5  -2   0    1229     190    1440   -0.75    0.00  1.0000
   5  -2   0     953     100    1140   -0.75    0.00  1.0000
  -5  -2   0     871     160    1050   -0.75    0.00  1.0000
  -5  -2   0    1146     100    1350   -0.75    0.00  1.0000
  -5   2   0     808     150     980   -0.75    0.00  1.0000
   5   2   0     981     180    1170   -0.75    0.00  1.0000
   5   2   0     826     160    1000   -0.75    0.00  1.0000
  -5   2   0    1312     170    1530   -0.75    0.00  1.0000
   6  -2   0  185126    6199  196700   -3.07    0.00  1.0000
   6  -2   0  193471    6039  205299   -3.07    0.00  1.0000
  -6  -2   0  180228    6069  191651   -3.07    0.00  1.0000
  -6  -2   0  182061    6189  193541   -3.07    0.00  1.0000
   6   2   0  183971    6189  195510   -3.07    0.00  1.0000
  -6   2   0  190200    6169  201930   -3.07    0.00  1.0000
   6   2   0  181092    6169  192541   -3.07    0.00  1.0000
  -6   2   0  179647    6179  191051   -3.07    0.00  1.0000
  -7  -2   0  115903    3270  104860   -3.85    0.00  1.0000
  -7  -2   0  119790    3410  108559   -3.85    0.00  1.0000
   7  -2   0  108938    3400   98240   -3.85    0.00  1.0000
   7   2   0  114031    3390  103080   -3.85    0.00  1.0000
   7   2   0  114010    3380  103060   -3.85    0.00  1.0000
  -7   2   0  115136    3380  104130   -3.85    0.00  1.0000
  -7   2   0  117584    3390  106459   -3.85    0.00  1.0000
   8  -2   0   17666     930   22078   -3.64    0.00  1.0000
  -8  -2   0   18409     930   22908   -3.64    0.00  1.0000
  -8  -2   0   19109     800   23688   -3.64    0.00  1.0000
  -8   2   0   19774     920   24428   -3.64    0.00  1.0000
   8   2   0   18794     930   23338   -3.64    0.00  1.0000
  -8   2   0   17558     900   21958   -3.64    0.00  1.0000
   8   2   0   16986     890   21318   -3.64    0.00  1.0000
  -9  -2   0   10270     360    8039   -2.70    0.00  1.0000
  -9  -2   0    9874     480    7689   -2.70    0.00  1.0000
   9  -2   0   10123     480    7909   -2.70    0.00  1.0000
   9   2   0   10214     440    7989   -2.70    0.00  1.0000
  -9   2   0   10010     450    7809   -2.70    0.00  1.0000
  -9   2   0   10123     460    7909   -2.70    0.00  1.0000
   9   2   0   10767     490    8479   -2.70    0.00  1.0000
 -10  -2   0   34165    1130   32267   -1.20    0.00  1.0000
  10  -2   0   33908    1290   32017   -1.20    0.00  1.0000
 -10  -2   0   34072    1290   32177   -1.20    0.00  1.0000
 -10   2   0   34813    1260   32897   -1.20    0.00  1.0000
  10   2   0   33445    1210   31567   -1.20    0.00  1.0000
 -10   2   0   34577    1250   32667   -1.20    0.00  1.0000
  10   2   0   35872    1290   33927   -1.20    0.00  1.0000
 -11  -2   0  105530    3310  104120    0.50    0.00  1.0000
 -11  -2   0  105862    3500  104450    0.50    0.00  1.0000
  11  -2   0  106455    3510  105039    0.50    0.00  1.0000
  11   2   0  103104    3390  101710    0.50    0.00  1.0000
  11   2   0   98401    3470   97040    0.50    0.00  1.0000
 -11   2   0  105389    3460  103980    0.50    0.00  1.0000
 -11   2   0  105822    3450  104410    0.50    0.00  1.0000
  12  -2   0  128656    4580  134757    1.95    0.00  1.0000
 -12  -2   0  134539    4590  140776    1.95    0.00  1.0000
 -12   2   0  127083    4500  133147    1.95    0.00  1.0000
  12   2   0  129701    4570  135826    1.95    0.00  1.0000
  12   2   0  137687    4470  143996    1.95    0.00  1.0000
 -12   2   0  127474    4530  133547    1.95    0.00  1.0000
  13  -2   0   51237    1840   45815    2.85    0.00  1.0000
 -13  -2   0   52917    1840   47405    2.85    0.00  1.0000
 -13   2   0   52685    1810   47185    2.85    0.00  1.0000
  13   2   0   53350    1840   47815    2.85    0.00  1.0000
 -13   2   0   54153    1780   48575    2.85    0.00  1.0000
  14  -2   0   21156    1180   25407    3.23    0.00  1.0000
 -14  -2   0   20637    1170   24838    3.23    0.00  1.0000
  14   2   0   21010    1170   25247    3.23    0.00  1.0000
 -14   2   0   20191    1090   24348    3.23    0.00  1.0000
 -14   2   0   20291    1130   24458    3.23    0.00  1.0000
 -15  -2   0   13619     740   10669    3.10    0.00  1.0000
  15  -2   0   14003     750   11009    3.10    0.00  1.0000
 -15   2   0   15465     690   12309    3.10    0.00  1.0000
  15   2   0   14285     770   11259    3.10    0.00  1.0000
 -15   2   0   15409     740   12259    3.10    0.00  1.0000
  16  -2   0   12242     910   14639    2.39    0.00  1.0000
 -16  -2   0   11247     850   13549    2.39    0.00  1.0000
 -16   2   0   11256     770   13559    2.39    0.00  1.0000
  16   2   0   11201     870   13499    2.39    0.00  1.0000
 -16   2   0   11584     820   13919    2.39    0.00  1.0000
  17  -2   0    2393     430    1910    1.22    0.00  1.0000
 -17  -2   0    2993     450    2450    1.22    0.00  1.0000
 -17   2   0    1943     330    1510    1.22    0.00  1.0000
 -17   2   0    1612     340    1220    1.22    0.00  1.0000
  17   2   0    1726     340    1320    1.22    0.00  1.0000
 -18  -2   0    3053     510    3010    0.09    0.00  1.0000
  18  -2   0    4582     580    4530    0.09    0.00  1.0000
 -18   2   0    4230     520    4180    0.09    0.00  1.0000
 -18   2   0    4150     490    4100    0.09    0.00  1.0000
  18   2   0    3486     580    3440    0.09    0.00  1.0000
  19  -2   0   23400    1310   22828   -0.44    0.00  1.0000
 -19  -2   0   25586    1310   24988   -0.44    0.00  1.0000
  19   2   0   25029    1320   24438   -0.44    0.00  1.0000
 -19   2   0   25161    1260   24568   -0.44    0.00  1.0000
 -19   2   0   24331    1190   23748   -0.44    0.00  1.0000
  -1  -3   0    3682     220    4480   -1.45    0.00  1.0000
  -1   3   0    3637     280    4430    1.45    0.00  1.0000
  -1   3   0    3637     240    4430    1.45    0.00  1.0000
   1   3   0    3149     260    3890   -1.45    0.00  1.0000
   1   3   0    3709     240    4510   -1.45    0.00  1.0000
  -1   3   0    3374     260    4140    1.45    0.00  1.0000
   1   3   0    3338     280    4100   -1.45    0.00  1.0000
  -1   3   0    3718     250    4520    1.45    0.00  1.0000
  -2  -3   0   22911     700   20158   -2.17    0.00  1.0000
  -2   3   0   22922     750   20168    2.17    0.00  1.0000
   2   3   0   22602     810   19868   -2.17    0.00  1.0000
   2   3   0   23912     740   21098   -2.17    0.00  1.0000
  -2   3   0   22580     760   19848    2.17    0.00  1.0000
  -2   3   0   23646     770   20848    2.17    0.00  1.0000
  -2   3   0   22900     760   20148    2.17    0.00  1.0000
  -3  -3   0     411      90     760   -1.79    0.00  1.0000
  -3  -3   0     228     120     500   -1.79    0.00  1.0000
   3   3   0     477     170     850   -1.79    0.00  1.0000
   3   3   0     339     120     660   -1.79    0.00  1.0000
  -3   3   0     382     130     720    1.79    0.00  1.0000
  -3   3   0     462     130     830    1.79    0.00  1.0000
  -3   3   0     310     120     620    1.79    0.00  1.0000
  -3   3   0     389     130     730    1.79    0.00  1.0000
   4  -3   0    2957     240    3220    0.55    0.00  1.0000
  -4  -3   0    3091     160    3360   -0.55    0.00  1.0000
  -4  -3   0    2976     260    3240   -0.55    0.00  1.0000
  -4   3   0    2708     240    2960    0.55    0.00  1.0000
  -4   3   0    2727     200    2980    0.55    0.00  1.0000
  -4   3   0    2727     220    2980    0.55    0.00  1.0000
   4   3   0    2803     220    3060   -0.55    0.00  1.0000
   4   3   0    2803     270    3060   -0.55    0.00  1.0000
  -5  -3   0    2303     260    2650    0.81    0.00  1.0000
   5  -3   0    2986     270    3380   -0.81    0.00  1.0000
  -5  -3   0    2780     160    3160    0.81    0.00  1.0000
  -5   3   0    2452     190    2810   -0.81    0.00  1.0000
   5   3   0    2808     240    3190    0.81    0.00  1.0000
  -5   3   0    2817     240    3200   -0.81    0.00  1.0000
  -5   3   0    3334     270    3750   -0.81    0.00  1.0000
   5   3   0    2284     280    2630    0.81    0.00  1.0000
   6  -3   0   28020     900   25817   -1.55    0.00  1.0000
   6  -3   0   26718    1000   24568   -1.55    0.00  1.0000
  -6  -3   0   30310     870   28017    1.55    0.00  1.0000
  -6  -3   0   27426    1020   25247    1.55    0.00  1.0000
  -6   3   0   29374    1000   27117   -1.55    0.00  1.0000
  -6   3   0   28853    1020   26617   -1.55    0.00  1.0000
   6   3   0   28562    1040   26337    1.55    0.00  1.0000
   6   3   0   29135     990   26887    1.55    0.00  1.0000
  -7  -3   0   63144    2140   66403    1.48    0.00  1.0000
  -7  -3   0   61925    2320   65153    1.48    0.00  1.0000
   7  -3   0   66119    2150   69453   -1.48    0.00  1.0000
   7  -3   0   60902    2310   64104   -1.48    0.00  1.0000
   7   3   0   64129    2290   67413    1.48    0.00  1.0000
  -7   3   0   70628    2300   74073   -1.48    0.00  1.0000
  -7   3   0   64489    2310   67783   -1.48    0.00  1.0000
   7   3   0   64548    2330   67843    1.48    0.00  1.0000
  -8  -3   0   74637    2500   72333    0.98    0.00  1.0000
   8  -3   0   72687    2490   70413   -0.98    0.00  1.0000
  -8  -3   0   75033    2310   72723    0.98    0.00  1.0000
  -8   3   0   76557    2470   74223   -0.98    0.00  1.0000
   8   3   0   75876    2470   73553    0.98    0.00  1.0000
   8   3   0   75115    2500   72803    0.98    0.00  1.0000
  -8   3   0   76171    2490   73843   -0.98    0.00  1.0000
  -9  -3   0   74964    2710   76372    0.59    0.00  1.0000
   9  -3   0   78720    2720   80162   -0.59    0.00  1.0000
   9   3   0   78304    2690   79742    0.59    0.00  1.0000
  -9   3   0   79384    2680   80832   -0.59    0.00  1.0000
   9   3   0   75975    2690   77392    0.59    0.00  1.0000
  -9   3   0   77422    2690   78852   -0.59    0.00  1.0000
 -10  -3   0   70493    2450   69223    0.56    0.00  1.0000
  10  -3   0   71593    2460   70313   -0.56    0.00  1.0000
  10   3   0   68505    2400   67253    0.56    0.00  1.0000
 -10   3   0   69908    2420   68643   -0.56    0.00  1.0000
 -10   3   0   71442    2410   70163   -0.56    0.00  1.0000
  10   3   0   70584    2420   69313    0.56    0.00  1.0000
 -11  -3   0   33871    1470   35206    0.83    0.00  1.0000
  11  -3   0   35755    1490   37126   -0.83    0.00  1.0000
 -11   3   0   36324    1450   37706   -0.83    0.00  1.0000
  11   3   0   36648    1440   38036    0.83    0.00  1.0000
  11   3   0   35293    1460   36656    0.83    0.00  1.0000
 -11   3   0   35401    1450   36766   -0.83    0.00  1.0000
 -12  -3   0    4126     430    3430    1.31    0.00  1.0000
  12  -3   0    4760     430    4010   -1.31    0.00  1.0000
 -12   3   0    5281     420    4490   -1.31    0.00  1.0000
  12   3   0    4999     430    4230    1.31    0.00  1.0000
 -12   3   0    4279     400    3570   -1.31    0.00  1.0000
  12   3   0    4869     410    4110    1.31    0.00  1.0000
 -13  -3   0    3378     380    2500    1.89    0.00  1.0000
  13  -3   0    2555     360    1800   -1.89    0.00  1.0000
 -13   3   0    2769     330    1980   -1.89    0.00  1.0000
 -13   3   0    3157     350    2310   -1.89    0.00  1.0000
  13   3   0    2805     360    2010    1.89    0.00  1.0000
  13   3   0    3122     340    2280    1.89    0.00  1.0000
  14  -3   0   19952    1110   22898   -2.33    0.00  1.0000
 -14  -3   0   18283    1080   21108    2.33    0.00  1.0000
 -14   3   0   18348    1030   21178   -2.33    0.00  1.0000
  14   3   0   17474    1060   20238    2.33    0.00  1.0000
 -14   3   0   18404    1030   21238   -2.33    0.00  1.0000
  15  -3   0   10961     700    8949   -2.34    0.00  1.0000
 -15  -3   0   12538     750   10379    2.34    0.00  1.0000
  15   3   0   11690     690    9609    2.34    0.00  1.0000
 -15   3   0   12142     680   10019   -2.34    0.00  1.0000
 -15   3   0   13679     710   11419   -2.34    0.00  1.0000
  16  -3   0     920     370    1440   -1.81    0.00  1.0000
 -16  -3   0    1393     390    2020    1.81    0.00  1.0000
 -16   3   0     699     310    1160   -1.81    0.00  1.0000
  16   3   0    1146     370    1720    1.81    0.00  1.0000
 -16   3   0    1492     370    2140   -1.81    0.00  1.0000
  17  -3   0    4187     580    3650   -1.00    0.00  1.0000
 -17  -3   0    3812     520    3300    1.00    0.00  1.0000
 -17   3   0    3651     440    3150   -1.00    0.00  1.0000
 -17   3   0    3024     430    2570   -1.00    0.00  1.0000
  17   3   0    4786     570    4210    1.00    0.00  1.0000
  18  -3   0   15075    1020   15448   -0.35    0.00  1.0000
 -18  -3   0   17872    1080   18278    0.35    0.00  1.0000
 -18   3   0   15223     930   15598   -0.35    0.00  1.0000
  18   3   0   16834    1020   17228    0.35    0.00  1.0000
 -18   3   0   14434     950   14799   -0.35    0.00  1.0000
   0  -4   0  106661    3460  111559    1.72    0.00  1.0000
   0   4   0  105439    3460  110309    1.72    0.00  1.0000
   0   4   0  102174    3540  106969    1.72    0.00  1.0000
   0   4   0   99117    3500  103840    1.72    0.00  1.0000
  -1  -4   0  153207    4720  148035    1.54    0.00  1.0000
  -1   4   0  156899    4790  151665    1.54    0.00  1.0000
  -1   4   0  155709    4810  150495    1.54    0.00  1.0000
  -1   4   0  158038    4750  152785    1.54    0.00  1.0000
  -1   4   0  153207    4750  148035    1.54    0.00  1.0000
   1   4   0  154712    4830  149515    1.54    0.00  1.0000
   1   4   0  162756    4810  157424    1.54    0.00  1.0000
   1   4   0  148232    4730  143146    1.54    0.00  1.0000
  -2  -4   0   27832    1010   29537    1.17    0.00  1.0000
  -2  -4   0   25455    1090   27087    1.17    0.00  1.0000
   2   4   0   28113    1050   29827    1.17    0.00  1.0000
  -2   4   0   28949    1100   30687    1.17    0.00  1.0000
  -2   4   0   27958    1070   29667    1.17    0.00  1.0000
   2   4   0   26881    1140   28557    1.17    0.00  1.0000
  -2   4   0   27851    1060   29557    1.17    0.00  1.0000
  -2   4   0   28502    1090   30227    1.17    0.00  1.0000
  -3  -4   0    1899     220    1600    0.83    0.00  1.0000
  -3  -4   0    2430     160    2090    0.83    0.00  1.0000
   3   4   0    2537     200    2190    0.83    0.00  1.0000
  -3   4   0    2073     220    1760    0.83    0.00  1.0000
  -3   4   0    2419     210    2080    0.83    0.00  1.0000
   3   4   0    2742     280    2380    0.83    0.00  1.0000
  -3   4   0    2029     210    1720    0.83    0.00  1.0000
  -3   4   0    2935     240    2560    0.83    0.00  1.0000
   4  -4   0     565     130     460    0.55    0.00  1.0000
  -4  -4   0     751      90     630    0.55    0.00  1.0000
  -4  -4   0     442     140     350    0.55    0.00  1.0000
   4   4   0     386     160     300    0.55    0.00  1.0000
  -4   4   0     553     140     450    0.55    0.00  1.0000
  -4   4   0     431     120     340    0.55    0.00  1.0000
   4   4   0     598     130     490    0.55    0.00  1.0000
  -4   4   0     609     120     500    0.55    0.00  1.0000
  -4   4   0     520     130     420    0.55    0.00  1.0000
   5  -4   0   15513     670   15678    0.15    0.00  1.0000
  -5  -4   0   13515     670   13669    0.15    0.00  1.0000
  -5  -4   0   15125     530   15288    0.15    0.00  1.0000
  -5   4   0   13933     650   14089    0.15    0.00  1.0000
   5   4   0   14340     710   14499    0.15    0.00  1.0000
  -5   4   0   14728     680   14889    0.15    0.00  1.0000
  -5   4   0   14976     610   15138    0.15    0.00  1.0000
   5   4   0   14966     640   15128    0.15    0.00  1.0000
  -6  -4   0   60812    2200   61614   -0.38    0.00  1.0000
   6  -4   0   62481    2170   63294   -0.38    0.00  1.0000
   6   4   0   61905    2230   62714   -0.38    0.00  1.0000
  -6   4   0   62431    2150   63244   -0.38    0.00  1.0000
  -6   4   0   63822    2070   64644   -0.38    0.00  1.0000
   6   4   0   63385    2140   64204   -0.38    0.00  1.0000
  -6   4   0   59153    2170   59944   -0.38    0.00  1.0000
   7  -4   0   41482    1480   40086   -0.80    0.00  1.0000
  -7  -4   0   43110    1520   41686   -0.80    0.00  1.0000
   7   4   0   42123    1530   40716   -0.80    0.00  1.0000
  -7   4   0   39478    1450   38116   -0.80    0.00  1.0000
  -7   4   0   40445    1490   39066   -0.80    0.00  1.0000
   7   4   0   40262    1440   38886   -0.80    0.00  1.0000
  -8  -4   0   12741     700   13609   -0.88    0.00  1.0000
   8  -4   0   13273     690   14159   -0.88    0.00  1.0000
  -8   4   0   12711     660   13579   -0.88    0.00  1.0000
  -8   4   0   12189     690   13039   -0.88    0.00  1.0000
   8   4   0   13128     730   14009   -0.88    0.00  1.0000
   8   4   0   13244     660   14129   -0.88    0.00  1.0000
   9  -4   0   11196     600   10629   -0.63    0.00  1.0000
  -9  -4   0    9573     580    9049   -0.63    0.00  1.0000
   9   4   0   10847     620   10289   -0.63    0.00  1.0000
   9   4   0   11370     570   10799   -0.63    0.00  1.0000
  -9   4   0   11565     580   10989   -0.63    0.00  1.0000
  -9   4   0   10529     590    9979   -0.63    0.00  1.0000
  10  -4   0    3353     370    3490   -0.27    0.00  1.0000
 -10  -4   0    2873     380    3000   -0.27    0.00  1.0000
 -10   4   0    2902     340    3030   -0.27    0.00  1.0000
  10   4   0    3069     330    3200   -0.27    0.00  1.0000
 -10   4   0    2707     370    2830   -0.27    0.00  1.0000
  10   4   0    3059     390    3190   -0.27    0.00  1.0000
 -11  -4   0    9614     650    9579    0.04    0.00  1.0000
  11  -4   0   11738     670   11699    0.04    0.00  1.0000
 -11   4   0    9795     610    9759    0.04    0.00  1.0000
  11   4   0   10506     650   10469    0.04    0.00  1.0000
 -11   4   0   10296     630   10259    0.04    0.00  1.0000
  11   4   0    9885     610    9849    0.04    0.00  1.0000
  12  -4   0   13953     790   14269    0.31    0.00  1.0000
 -12  -4   0   14131     820   14449    0.31    0.00  1.0000
 -12   4   0   12619     750   12919    0.31    0.00  1.0000
 -12   4   0   12322     730   12619    0.31    0.00  1.0000
  12   4   0   13182     760   13489    0.31    0.00  1.0000
  12   4   0   12559     730   12859    0.31    0.00  1.0000
 -13  -4   0    8485     650    8079    0.52    0.00  1.0000
  13  -4   0    8618     650    8209    0.52    0.00  1.0000
 -13   4   0    9734     610    9299    0.52    0.00  1.0000
  13   4   0    8352     600    7949    0.52    0.00  1.0000
 -13   4   0    8977     630    8559    0.52    0.00  1.0000
  13   4   0    8054     580    7659    0.52    0.00  1.0000
  14  -4   0     614     290     740    0.57    0.00  1.0000
 -14  -4   0    1393     370    1580    0.57    0.00  1.0000
 -14   4   0     532     250     650    0.57    0.00  1.0000
  14   4   0    1047     300    1210    0.57    0.00  1.0000
 -14   4   0     973     300    1130    0.57    0.00  1.0000
  14   4   0     825     290     970    0.57    0.00  1.0000
  15  -4   0    8541     690    8869    0.41    0.00  1.0000
 -15  -4   0    7590     720    7899    0.41    0.00  1.0000
 -15   4   0    8286     650    8609    0.41    0.00  1.0000
 -15   4   0    8110     660    8429    0.41    0.00  1.0000
  15   4   0    9199     700    9539    0.41    0.00  1.0000
  16  -4   0    1616     370    1570    0.13    0.00  1.0000
 -16  -4   0     945     370     910    0.13    0.00  1.0000
 -16   4   0    1494     350    1450    0.13    0.00  1.0000
  16   4   0    1758     370    1710    0.13    0.00  1.0000
 -16   4   0    1026     310     990    0.13    0.00  1.0000
  17  -4   0    1190     380    1170   -0.07    0.00  1.0000
 -17  -4   0    1009     370     990   -0.07    0.00  1.0000
  17   4   0    2399     460    2370   -0.07    0.00  1.0000
 -17   4   0    1472     390    1450   -0.07    0.00  1.0000
  18  -4   0   10090     860   10199   -0.13    0.00  1.0000
 -18  -4   0    9285     830    9389   -0.13    0.00  1.0000
  18   4   0    8271     770    8369   -0.13    0.00  1.0000
 -18   4   0    8678     750    8779   -0.13    0.00  1.0000
   1  -5   0   13610     660   14759    1.12    0.00  1.0000
  -1  -5   0   15090     630   16298   -1.12    0.00  1.0000
  -1   5   0   14763     730   15958    1.12    0.00  1.0000
  -1   5   0   13399     650   14539    1.12    0.00  1.0000
   1   5   0   14686     650   15878   -1.12    0.00  1.0000
  -1   5   0   14176     650   15348    1.12    0.00  1.0000
   1   5   0   13812     710   14969   -1.12    0.00  1.0000
   1   5   0   15032     760   16238   -1.12    0.00  1.0000
  -1   5   0   14070     700   15238    1.12    0.00  1.0000
  -2  -5   0   95327    2900   90461   -1.85    0.00  1.0000
  -2  -5   0   99288    3040   94321   -1.85    0.00  1.0000
  -2   5   0   96087    2960   91201    1.85    0.00  1.0000
  -2   5   0   97298    3020   92381    1.85    0.00  1.0000
   2   5   0   89987    3060   85261   -1.85    0.00  1.0000
   2   5   0   95686    2950   90811   -1.85    0.00  1.0000
  -2   5   0   89258    2990   84552    1.85    0.00  1.0000
  -2   5   0   96507    2980   91611    1.85    0.00  1.0000
  -3  -5   0   62791    2160   67243   -2.02    0.00  1.0000
  -3  -5   0   62076    2320   66503   -2.02    0.00  1.0000
  -3   5   0   61825    2270   66243    2.02    0.00  1.0000
  -3   5   0   60387    2240   64754    2.02    0.00  1.0000
   3   5   0   61574    2230   65983   -2.02    0.00  1.0000
  -3   5   0   61641    2280   66053    2.02    0.00  1.0000
   3   5   0   63651    2370   68133   -2.02    0.00  1.0000
  -3   5   0   62540    2280   66983    2.02    0.00  1.0000
  -4  -5   0   58283    1970   54885   -1.65    0.00  1.0000
  -4   5   0   59570    1940   56134    1.65    0.00  1.0000
  -4   5   0   57387    1930   54015    1.65    0.00  1.0000
  -4   5   0   60991    1920   57514    1.65    0.00  1.0000
   4   5   0   52683    1980   49455   -1.65    0.00  1.0000
  -4   5   0   58437    1900   55034    1.65    0.00  1.0000
   4   5   0   58983    1890   55564   -1.65    0.00  1.0000
  -5  -5   0   24501    1080   25547   -0.77    0.00  1.0000
   5  -5   0   24501    1040   25547    0.77    0.00  1.0000
   5   5   0   25823    1010   26897   -0.77    0.00  1.0000
  -5   5   0   24559    1000   25607    0.77    0.00  1.0000
   5   5   0   25843    1140   26917   -0.77    0.00  1.0000
  -5   5   0   24168    1030   25207    0.77    0.00  1.0000
  -5   5   0   23454    1050   24478    0.77    0.00  1.0000
   6  -5   0    3117     330    3400   -0.58    0.00  1.0000
  -6  -5   0    3251     350    3540    0.58    0.00  1.0000
   6   5   0    3807     320    4120    0.58    0.00  1.0000
  -6   5   0    3356     290    3650   -0.58    0.00  1.0000
  -6   5   0    3050     340    3330   -0.58    0.00  1.0000
  -6   5   0    3606     340    3910   -0.58    0.00  1.0000
   6   5   0    2591     390    2850    0.58    0.00  1.0000
  -7  -5   0   36106    1340   32807    2.06    0.00  1.0000
   7  -5   0   36746    1300   33417   -2.06    0.00  1.0000
  -7   5   0   37061    1290   33717   -2.06    0.00  1.0000
   7   5   0   34784    1360   31547    2.06    0.00  1.0000
  -7   5   0   34164    1300   30957   -2.06    0.00  1.0000
   7   5   0   37417    1260   34057    2.06    0.00  1.0000
   8  -5   0     158     140      10   -3.11    0.00  1.0000
  -8  -5   0     172     180      90    3.11    0.00  1.0000
  -8   5   0     373     170     400   -3.11    0.00  1.0000
  -8   5   0     221     190     180   -3.11    0.00  1.0000
   8   5   0     388     180     420    3.11    0.00  1.0000
   8   5   0     343     210     360    3.11    0.00  1.0000
  -9  -5   0    2490     420    4070    3.30    0.00  1.0000
   9  -5   0    2561     420    4160   -3.30    0.00  1.0000
  -9   5   0    2568     410    4170   -3.30    0.00  1.0000
   9   5   0    2900     390    4590    3.30    0.00  1.0000
   9   5   0    3019     480    4740    3.30    0.00  1.0000
  -9   5   0    2304     390    3830   -3.30    0.00  1.0000
 -10  -5   0   17008     800   14179    2.64    0.00  1.0000
  10  -5   0   16208     770   13449   -2.64    0.00  1.0000
  10   5   0   18177     850   15248    2.64    0.00  1.0000
  10   5   0   18308     770   15368    2.64    0.00  1.0000
 -10   5   0   15768     790   13049   -2.64    0.00  1.0000
 -10   5   0   18919     780   15928   -2.64    0.00  1.0000
  11  -5   0    2578     440    3310   -1.58    0.00  1.0000
 -11  -5   0    2782     430    3540    1.58    0.00  1.0000
  11   5   0    3119     400    3920    1.58    0.00  1.0000
 -11   5   0    2543     400    3270   -1.58    0.00  1.0000
  11   5   0    2218     440    2900    1.58    0.00  1.0000
 -11   5   0    2113     380    2780   -1.58    0.00  1.0000
  12  -5   0    8736     660    9269   -0.65    0.00  1.0000
 -12  -5   0    5514     590    5939    0.65    0.00  1.0000
  12   5   0    7475     570    7969    0.65    0.00  1.0000
  12   5   0    6228     580    6679    0.65    0.00  1.0000
 -12   5   0    7049     570    7529   -0.65    0.00  1.0000
 -12   5   0    7950     630    8459   -0.65    0.00  1.0000
 -13  -5   0   14254     890   14139    0.11    0.00  1.0000
  13  -5   0   13440     850   13329   -0.11    0.00  1.0000
 -13   5   0   16230     860   16108   -0.11    0.00  1.0000
 -13   5   0   13521     850   13409   -0.11    0.00  1.0000
  13   5   0   14495     840   14379    0.11    0.00  1.0000
  13   5   0   15317     880   15198    0.11    0.00  1.0000
 -14  -5   0    4987     560    4950   -0.06    0.00  1.0000
  14  -5   0    5487     590    5449    0.06    0.00  1.0000
  14   5   0    4234     520    4200   -0.06    0.00  1.0000
  14   5   0    4264     500    4230   -0.06    0.00  1.0000
 -14   5   0    6089     590    6049    0.06    0.00  1.0000
 -14   5   0    4705     520    4670    0.06    0.00  1.0000
 -15  -5   0    2738     490    2750   -0.03    0.00  1.0000
  15  -5   0    3057     490    3070    0.03    0.00  1.0000
 -15   5   0    2947     460    2960    0.03    0.00  1.0000
  15   5   0    3326     490    3340   -0.03    0.00  1.0000
 -15   5   0    4045     510    4060    0.03    0.00  1.0000
  15   5   0    3985     500    4000   -0.03    0.00  1.0000
 -16  -5   0    1408     400    1420    0.04    0.00  1.0000
  16  -5   0    1249     370    1260   -0.04    0.00  1.0000
  16   5   0    1229     360    1240    0.04    0.00  1.0000
 -16   5   0     980     370     990   -0.04    0.00  1.0000
   0  -6   0   24759    1010   26347   -1.15    0.00  1.0000
   0   6   0   25282    1020   26887   -1.15    0.00  1.0000
   0   6   0   22744    1100   24268   -1.15    0.00  1.0000
   0   6   0   23838    1080   25397   -1.15    0.00  1.0000
  -1  -6   0    1754     270    1410   -1.01    0.00  1.0000
   1  -6   0    1293     200    1000   -1.01    0.00  1.0000
  -1  -6   0    1133     170     860   -1.01    0.00  1.0000
   1   6   0     925     220     680   -1.01    0.00  1.0000
  -1   6   0     665     160     460   -1.01    0.00  1.0000
   1   6   0     902     170     660   -1.01    0.00  1.0000
  -1   6   0    1145     230     870   -1.01    0.00  1.0000
  -1   6   0    1168     230     890   -1.01    0.00  1.0000
   2  -6   0   10225     540    9679   -0.63    0.00  1.0000
  -2  -6   0   11139     600   10569   -0.63    0.00  1.0000
  -2   6   0   10410     580    9859   -0.63    0.00  1.0000
  -2   6   0   10944     600   10379   -0.63    0.00  1.0000
   2   6   0   10985     520   10419   -0.63    0.00  1.0000
   2   6   0   10318     640    9769   -0.63    0.00  1.0000
  -2   6   0    9886     510    9349   -0.63    0.00  1.0000
  -3  -6   0     280     190     260   -0.14    0.00  1.0000
   3   6   0     134     140     120   -0.14    0.00  1.0000
  -3   6   0     155     160     140   -0.14    0.00  1.0000
  -3   6   0     259     150     240   -0.14    0.00  1.0000
  -3   6   0      70     160      60   -0.14    0.00  1.0000
   3   6   0     383     220     360   -0.14    0.00  1.0000
  -3   6   0     123     170     110   -0.14    0.00  1.0000
   4  -6   0    4927     380    4760    0.28    0.00  1.0000
  -4  -6   0    5231     460    5059    0.28    0.00  1.0000
  -4   6   0    4978     400    4810    0.28    0.00  1.0000
  -4   6   0    5577     420    5399    0.28    0.00  1.0000
   4   6   0    6085     380    5899    0.28    0.00  1.0000
   4   6   0    4561     480    4400    0.28    0.00  1.0000
  -4   6   0    4693     400    4530    0.28    0.00  1.0000
  -5  -6   0   48616    1830   49455    0.44    0.00  1.0000
   5  -6   0   47803    1760   48635    0.44    0.00  1.0000
  -5   6   0   47555    1740   48385    0.44    0.00  1.0000
  -5   6   0   46019    1770   46835    0.44    0.00  1.0000
   5   6   0   45107    1870   45915    0.44    0.00  1.0000
  -5   6   0   46881    1790   47705    0.44    0.00  1.0000
   5   6   0   46851    1720   47675    0.44    0.00  1.0000
  -6  -6   0   12333     730   12059    0.29    0.00  1.0000
   6  -6   0   13516     680   13229    0.29    0.00  1.0000
   6   6   0   13758     800   13469    0.29    0.00  1.0000
  -6   6   0   11969     670   11699    0.29    0.00  1.0000
   6   6   0   13415     640   13129    0.29    0.00  1.0000
  -6   6   0   13071     710   12789    0.29    0.00  1.0000
  -7  -6   0    2908     390    2900   -0.02    0.00  1.0000
   7  -6   0    3138     360    3130   -0.02    0.00  1.0000
   7   6   0    2807     320    2800   -0.02    0.00  1.0000
   7   6   0    3588     440    3580   -0.02    0.00  1.0000
  -7   6   0    2357     340    2350   -0.02    0.00  1.0000
  -7   6   0    3248     370    3240   -0.02    0.00  1.0000
  -8  -6   0       1     210     -20   -0.19    0.00  1.0000
   8  -6   0       8     180      10   -0.19    0.00  1.0000
   8   6   0       1     140     -80   -0.19    0.00  1.0000
  -8   6   0      17     190      20   -0.19    0.00  1.0000
  -8   6   0       1     160     -60   -0.19    0.00  1.0000
   8   6   0     120     240     130   -0.19    0.00  1.0000
   9  -6   0       0     150    -180   -0.07    0.00  1.0000
  -9  -6   0       0     220     -40   -0.07    0.00  1.0000
   9   6   0       0     250       0   -0.07    0.00  1.0000
  -9   6   0       0     170    -280   -0.07    0.00  1.0000
  -9   6   0     116     180     110   -0.07    0.00  1.0000
 -10  -6   0     589     270     640    0.24    0.00  1.0000
  10  -6   0     350     240     390    0.24    0.00  1.0000
 -10   6   0     256     220     290    0.24    0.00  1.0000
 -10   6   0     126     210     150    0.24    0.00  1.0000
  10   6   0       1     220     -70    0.24    0.00  1.0000
  11  -6   0   13370     810   12909    0.47    0.00  1.0000
 -11  -6   0   14652     870   14169    0.47    0.00  1.0000
 -11   6   0   14896     810   14409    0.47    0.00  1.0000
  11   6   0   14581     880   14099    0.47    0.00  1.0000
 -11   6   0   14428     860   13949    0.47    0.00  1.0000
  12  -6   0    7335     640    7649    0.42    0.00  1.0000
 -12  -6   0    7658     690    7979    0.42    0.00  1.0000
  12   6   0    6738     670    7039    0.42    0.00  1.0000
 -12   6   0    7482     640    7799    0.42    0.00  1.0000
 -12   6   0    7570     610    7889    0.42    0.00  1.0000
 -13  -6   0   11736     860   11559    0.19    0.00  1.0000
  13  -6   0   11988     830   11809    0.19    0.00  1.0000
 -13   6   0   12159     840   11979    0.19    0.00  1.0000
 -13   6   0   11413     760   11239    0.19    0.00  1.0000
  13   6   0   12492     850   12309    0.19    0.00  1.0000
  14  -6   0   18880    1090   18868   -0.01    0.00  1.0000
 -14  -6   0   20050    1180   20038   -0.01    0.00  1.0000
  14   6   0   20210    1130   20198   -0.01    0.00  1.0000
 -14   6   0   20170    1140   20158   -0.01    0.00  1.0000
 -15  -6   0    8544     790    8599   -0.07    0.00  1.0000
  15  -6   0    7827     740    7879   -0.07    0.00  1.0000
  15   6   0    6900     690    6949   -0.07    0.00  1.0000
 -15   6   0    7189     720    7239   -0.07    0.00  1.0000
  -1  -7   0   28583    1220   27877    0.49    0.00  1.0000
   1  -7   0   30365    1130   29637   -0.49    0.00  1.0000
   1   7   0   28381    1250   27677    0.49    0.00  1.0000
  -1   7   0   25889    1170   25217   -0.49    0.00  1.0000
  -1   7   0   28836    1240   28127   -0.49    0.00  1.0000
   2  -7   0   42529    1610   43876   -0.75    0.00  1.0000
  -2  -7   0   43090    1710   44446    0.75    0.00  1.0000
  -2   7   0   39242    1650   40536   -0.75    0.00  1.0000
  -2   7   0   40826    1680   42146   -0.75    0.00  1.0000
   2   7   0   41200    1740   42526    0.75    0.00  1.0000
   3  -7   0    1437     250    1220   -0.75    0.00  1.0000
  -3  -7   0     789     230     630    0.75    0.00  1.0000
  -3   7   0     699     220     550   -0.75    0.00  1.0000
  -3   7   0    1502     280    1280   -0.75    0.00  1.0000
   3   7   0    1033     280     850    0.75    0.00  1.0000
  -4  -7   0    2870     400    3150    0.60    0.00  1.0000
   4  -7   0    3587     410    3900   -0.60    0.00  1.0000
  -4   7   0    3348     390    3650   -0.60    0.00  1.0000
  -4   7   0    3914     430    4240   -0.60    0.00  1.0000
   4   7   0    3568     470    3880    0.60    0.00  1.0000
  -5  -7   0    1013     290    1120    0.38    0.00  1.0000
   5   7   0    1635     360    1770    0.38    0.00  1.0000
  -5   7   0    1137     290    1250   -0.38    0.00  1.0000
  -5   7   0     985     280    1090   -0.38    0.00  1.0000
  -6  -7   0    1431     320    1390    0.13    0.00  1.0000
   6   7   0    1472     360    1430    0.13    0.00  1.0000
  -6   7   0    1613     320    1570   -0.13    0.00  1.0000
  -6   7   0    1319     280    1280   -0.13    0.00  1.0000
  -7  -7   0     131     230     140   -0.10    0.00  1.0000
   7  -7   0     522     360     540    0.10    0.00  1.0000
   7   7   0       0     250     -40   -0.10    0.00  1.0000
  -7   7   0       0     190    -310    0.10    0.00  1.0000
  -7   7   0      35     200      40    0.10    0.00  1.0000
  -8  -7   0   11501     800   11649   -0.16    0.00  1.0000
   8  -7   0   11283     760   11429    0.16    0.00  1.0000
  -8   7   0   13032     760   13189    0.16    0.00  1.0000
   8   7   0   12823     880   12979   -0.16    0.00  1.0000
  -8   7   0   12475     790   12629    0.16    0.00  1.0000
   9  -7   0   39065    1550   39056    0.01    0.00  1.0000
  -9  -7   0   36765    1620   36756   -0.01    0.00  1.0000
   9   7   0   35085    1650   35076   -0.01    0.00  1.0000
  -9   7   0   33516    1530   33507    0.01    0.00  1.0000
  -9   7   0   34856    1500   34847    0.01    0.00  1.0000
 -10  -7   0   28920    1390   28557    0.25    0.00  1.0000
  10  -7   0   27149    1300   26797   -0.25    0.00  1.0000
 -10   7   0   32110    1330   31727   -0.25    0.00  1.0000
  10   7   0   27652    1420   27297    0.25    0.00  1.0000
 -10   7   0   28598    1340   28237   -0.25    0.00  1.0000
  11  -7   0   34154    1510   34837   -0.43    0.00  1.0000
 -11  -7   0   33709    1580   34387    0.43    0.00  1.0000
  11   7   0   30284    1560   30927    0.43    0.00  1.0000
 -11   7   0   32452    1510   33117   -0.43    0.00  1.0000
 -11   7   0   32541    1540   33207   -0.43    0.00  1.0000
  12  -7   0     102     240     140   -0.46    0.00  1.0000
 -12  -7   0     128     270     170    0.46    0.00  1.0000
  12   7   0     270     290     330    0.46    0.00  1.0000
 -12   7   0       4     280    -170   -0.46    0.00  1.0000
 -13  -7   0    9864     790    9519    0.41    0.00  1.0000
  13  -7   0    8845     760    8519   -0.41    0.00  1.0000
 -13   7   0    8672     730    8349   -0.41    0.00  1.0000
  13   7   0    8274     740    7959    0.41    0.00  1.0000
   0  -8   0    2137     370    2020   -0.30    0.00  1.0000
   0   8   0    2394     410    2270   -0.30    0.00  1.0000
   1  -8   0    4921     490    5099   -0.29    0.00  1.0000
  -1  -8   0    5796     560    5989   -0.29    0.00  1.0000
   1   8   0    6387     610    6589   -0.29    0.00  1.0000
  -1   8   0    4882     540    5059   -0.29    0.00  1.0000
  -2  -8   0    5828     530    5649   -0.27    0.00  1.0000
  -2   8   0    5716     540    5539   -0.27    0.00  1.0000
   2   8   0    5107     580    4940   -0.27    0.00  1.0000
  -2   8   0    5584     530    5409   -0.27    0.00  1.0000
   3  -8   0   14533     820   14779   -0.23    0.00  1.0000
  -3  -8   0   16010     940   16268   -0.23    0.00  1.0000
   3   8   0   15514     970   15768   -0.23    0.00  1.0000
  -3   8   0   17399     910   17668   -0.23    0.00  1.0000
  -3   8   0   15792     900   16048   -0.23    0.00  1.0000
  -4  -8   0    5226     550    5129   -0.16    0.00  1.0000
   4  -8   0    4702     460    4610   -0.16    0.00  1.0000
   4   8   0    4480     580    4390   -0.16    0.00  1.0000
  -4   8   0    4439     490    4350   -0.16    0.00  1.0000
  -5  -8   0     244     250     240   -0.03    0.00  1.0000
   5  -8   0     647     260     640   -0.03    0.00  1.0000
  -5   8   0     103     220     100   -0.03    0.00  1.0000
   5   8   0     496     300     490   -0.03    0.00  1.0000
   6  -8   0       0     220    -250    0.09    0.00  1.0000
  -6  -8   0     463     300     480    0.09    0.00  1.0000
  -6   8   0     131     250     140    0.09    0.00  1.0000
   6   8   0     121     270     130    0.09    0.00  1.0000
  -7  -8   0     462     290     440    0.12    0.00  1.0000
   7  -8   0     708     290     680    0.12    0.00  1.0000
  -7   8   0     184     250     170    0.12    0.00  1.0000
   7   8   0     575     330     550    0.12    0.00  1.0000
   8  -8   0      20     250      20    0.01    0.00  1.0000
  -8  -8   0     149     290     150    0.01    0.00  1.0000
  -8   8   0       0     240     -10    0.01    0.00  1.0000
  -8   8   0       0     240    -190    0.01    0.00  1.0000
   8   8   0     559     350     560    0.01    0.00  1.0000
   9  -8   0       1     220    -150   -0.19    0.00  1.0000
  -9  -8   0     300     320     320   -0.19    0.00  1.0000
   9   8   0      80     290      90   -0.19    0.00  1.0000
  -9   8   0      24     230      30   -0.19    0.00  1.0000
 -10  -8   0    6209     710    6429   -0.32    0.00  1.0000
 -10   8   0    5904     640    6119   -0.32    0.00  1.0000
  10   8   0    5561     690    5769   -0.32    0.00  1.0000
  -1  -9   0   10249     780   10309   -0.07    0.00  1.0000
   1  -9   0   11695     790   11759    0.07    0.00  1.0000
  -1   9   0   10947     820   11009    0.07    0.00  1.0000
   1   9   0   10249     840   10309   -0.07    0.00  1.0000
   2  -9   0   25055    1240   24997    0.04    0.00  1.0000
  -2  -9   0   26777    1320   26717   -0.04    0.00  1.0000
   2   9   0   26166    1370   26107   -0.04    0.00  1.0000
  -2   9   0   25046    1280   24988    0.04    0.00  1.0000
  -3  -9   0   16677     990   16648    0.03    0.00  1.0000
   3   9   0   14776    1030   14749    0.03    0.00  1.0000
  -3   9   0   14976     920   14949   -0.03    0.00  1.0000
  -4  -9   0    5798     650    5799    0.00    0.00  1.0000
   4   9   0    5258     640    5259    0.00    0.00  1.0000
  -4   9   0    7128     630    7129    0.00    0.00  1.0000
  -5  -9   0    3903     540    3980   -0.14    0.00  1.0000
   5   9   0    3685     650    3760   -0.14    0.00  1.0000
  -5   9   0    3824     530    3900    0.14    0.00  1.0000
  -6  -9   0    2662     510    2540   -0.28    0.00  1.0000
   6  -9   0    1914     440    1810    0.28    0.00  1.0000
  -6   9   0    2488     430    2370    0.28    0.00  1.0000
   6   9   0    1903     490    1800   -0.28    0.00  1.0000
 -19  -1   1   10909     820   10609   -0.34    0.00  1.0000
  19  -1  -1   11101     830   10799   -0.34    0.00  1.0000
  19   1  -1    9570     830    9289   -0.34    0.00  1.0000
 -19   1   1    9823     770    9539   -0.34    0.00  1.0000
 -18  -1   1    4781     600    5069   -0.48    0.00  1.0000
  18  -1  -1    4820     600    5109   -0.48    0.00  1.0000
 -18   1   1    4568     560    4850   -0.48    0.00  1.0000
  18   1  -1    5403     620    5709   -0.48    0.00  1.0000
  17  -1  -1     983     340     980    0.01    0.00  1.0000
 -17  -1   1    1394     350    1390    0.01    0.00  1.0000
 -17   1   1    1274     340    1270    0.01    0.00  1.0000
  17   1  -1    1053     370    1050    0.01    0.00  1.0000
 -17   1   1    1154     280    1150    0.01    0.00  1.0000
 -16  -1   1    3673     430    3050    1.25    0.00  1.0000
  16  -1  -1    3728     460    3100    1.25    0.00  1.0000
 -16   1   1    3673     410    3050    1.25    0.00  1.0000
  16   1  -1    4840     480    4120    1.25    0.00  1.0000
 -16   1   1    4166     390    3500    1.25    0.00  1.0000
  15  -1  -1    3860     410    2510    2.83    0.00  1.0000
 -15  -1   1    3511     360    2230    2.83    0.00  1.0000
 -15   1   1    2760     340    1640    2.83    0.00  1.0000
  15   1  -1    3661     400    2350    2.83    0.00  1.0000
 -15   1   1    3347     310    2100    2.83    0.00  1.0000
  14  -1  -1    8512     750   12099    4.15    0.00  1.0000
 -14  -1   1    9311     760   13049    4.15    0.00  1.0000
 -14   1   1    9058     670   12749    4.15    0.00  1.0000
 -14   1   1    8596     730   12199    4.15    0.00  1.0000
  14   1  -1    9743     790   13559    4.15    0.00  1.0000
  13  -1  -1   41418    1440   33407    4.81    0.00  1.0000
 -13  -1   1   44128    1290   35846    4.81    0.00  1.0000
 -13  -1   1   42486    1430   34367    4.81    0.00  1.0000
 -13   1   1   43407    1350   35196    4.81    0.00  1.0000
  13   1  -1   41941    1430   33877    4.81    0.00  1.0000
 -13   1   1   45082    1440   36706    4.81    0.00  1.0000
  12  -1  -1   99123    3850  112399    4.73    0.00  1.0000
 -12  -1   1  102373    3840  115858    4.73    0.00  1.0000
 -12  -1   1  102157    3680  115628    4.73    0.00  1.0000
  12   1  -1   98362    3840  111589    4.73    0.00  1.0000
 -12   1   1   97414    3810  110579    4.73    0.00  1.0000
 -12   1   1  102984    3760  116508    4.73    0.00  1.0000
 -11  -1   1    1906     150     740    3.90    0.00  1.0000
  11  -1  -1    1890     210     730    3.90    0.00  1.0000
 -11  -1   1    1728     200     630    3.90    0.00  1.0000
  11   1  -1    1842     200     700    3.90    0.00  1.0000
 -11   1   1    1594     200     550    3.90    0.00  1.0000
  11   1  -1    1369     140     420    3.90    0.00  1.0000
 -11   1   1    1890     170     730    3.90    0.00  1.0000
 -10  -1   1    4319     320    3080    2.37    0.00  1.0000
  10  -1  -1    4189     310    2970    2.37    0.00  1.0000
 -10  -1   1    4165     230    2950    2.37    0.00  1.0000
 -10   1   1    3795     250    2640    2.37    0.00  1.0000
  10   1  -1    4117     240    2910    2.37    0.00  1.0000
  10   1  -1    3974     300    2790    2.37    0.00  1.0000
 -10   1   1    4366     300    3120    2.37    0.00  1.0000
  -9  -1   1  137857    4400  139066    0.38    0.00  1.0000
   9  -1  -1  138773    4540  139986    0.38    0.00  1.0000
  -9  -1   1  141720    4540  142946    0.38    0.00  1.0000
  -9   1   1  136453    4510  137656    0.38    0.00  1.0000
   9   1  -1  139759    4420  140976    0.38    0.00  1.0000
   9   1  -1  136075    4530  137276    0.38    0.00  1.0000
  -9   1   1  136045    4470  137246    0.38    0.00  1.0000
   8  -1  -1  170197    5519  175532   -1.48    0.00  1.0000
  -8  -1   1  166329    5389  171603   -1.48    0.00  1.0000
  -8  -1   1  172492    5519  177862   -1.48    0.00  1.0000
  -8   1   1  164773    5449  170023   -1.48    0.00  1.0000
  -8   1   1  161771    5489  166973   -1.48    0.00  1.0000
   8   1  -1  167323    5419  172613   -1.48    0.00  1.0000
   8   1  -1  165994    5509  171263   -1.48    0.00  1.0000
   7  -1  -1   21602     760   18508   -2.55    0.00  1.0000
  -7  -1   1   20737     740   17708   -2.55    0.00  1.0000
  -7  -1   1   20206     640   17218   -2.55    0.00  1.0000
   7   1  -1   19827     730   16868   -2.55    0.00  1.0000
   7   1  -1   21289     680   18218   -2.55    0.00  1.0000
  -7   1   1   20293     700   17298   -2.55    0.00  1.0000
  -7   1   1   22066     740   18938   -2.55    0.00  1.0000
  -6  -1   1   83180    2750   89901   -2.64    0.00  1.0000
   6  -1  -1   83555    2850   90291   -2.64    0.00  1.0000
  -6  -1   1   84517    2850   91291   -2.64    0.00  1.0000
  -6   1   1   78815    2810   85361   -2.64    0.00  1.0000
   6   1  -1   77510    2830   84002   -2.64    0.00  1.0000
  -6   1   1   74956    2820   81342   -2.64    0.00  1.0000
   6   1  -1   80296    2790   86901   -2.64    0.00  1.0000
  -5  -1   1   47148    1520   42986   -2.27    0.00  1.0000
   5  -1  -1   51467    1530   47115   -2.27    0.00  1.0000
  -5  -1   1   50223    1440   45925   -2.27    0.00  1.0000
   5   1  -1   50568    1490   46255   -2.27    0.00  1.0000
  -5   1   1   47231    1500   43066   -2.27    0.00  1.0000
  -5   1   1   49805    1510   45525   -2.27    0.00  1.0000
   5   1  -1   47954    1520   43756   -2.27    0.00  1.0000
  -4  -1   1   20640     780   23268   -2.05    0.00  1.0000
   4  -1  -1   18346     770   20828   -2.05    0.00  1.0000
  -4  -1   1   18411     690   20898   -2.05    0.00  1.0000
   4   1  -1   17708     750   20148   -2.05    0.00  1.0000
   4   1  -1   17849     760   20298   -2.05    0.00  1.0000
  -4   1   1   19595     770   22158   -2.05    0.00  1.0000
  -4   1   1   18787     760   21298   -2.05    0.00  1.0000
  -3  -1   1   16778     490   14559   -2.06    0.00  1.0000
  -3  -1   1   17367     560   15108   -2.06    0.00  1.0000
   3  -1  -1   15983     550   13819   -2.06    0.00  1.0000
  -3   1   1   17281     550   15028   -2.06    0.00  1.0000
  -3   1   1   18898     500   16538   -2.06    0.00  1.0000
   3   1  -1   17442     560   15178   -2.06    0.00  1.0000
  -3   1   1   17175     550   14929   -2.06    0.00  1.0000
   3   1  -1   17485     550   15218   -2.06    0.00  1.0000
   2  -1  -1  423162   11619  413509   -1.73    0.00  1.0000
  -2  -1   1  359730   11589  350835   -1.73    0.00  1.0000
   2   1  -1  405498   11689  396050   -1.73    0.00  1.0000
  -2   1   1  348065   11529  339316   -1.73    0.00  1.0000
  -2   1   1  361320   11579  352405   -1.73    0.00  1.0000
  -2   1   1  369875   11589  360854   -1.73    0.00  1.0000
   2   1  -1  421735   11769  412099   -1.73    0.00  1.0000
   1  -1  -1  337933   10619  340756   -0.56    0.00  1.0000
  -1  -1   1  343827   10619  346675   -0.56    0.00  1.0000
  -1   1   1  356405   10639  359304   -0.56    0.00  1.0000
  -1   1   1  323365   10619  326127   -0.56    0.00  1.0000
   1   1  -1  316326   10559  319058   -0.56    0.00  1.0000
  -1   1   1  324729   10499  327497   -0.56    0.00  1.0000
   1   1  -1  348787   10619  351655   -0.56    0.00  1.0000
   1   1  -1  354582   10549  357474   -0.56    0.00  1.0000
   0  -1  -1  583644   18338  591881    1.24    0.00  1.0000
   0   1  -1  557353   18298  565403    1.24    0.00  1.0000
   0   1   1  574609   18378  582782    1.24    0.00  1.0000
   0   1   1  630268   18238  638826    1.24    0.00  1.0000
   0   1  -1  522492   18228  530287    1.24    0.00  1.0000
   0   1  -1  629751   18398  638306    1.24    0.00  1.0000
   0   1  -1  583485   18288  591721    1.24    0.00  1.0000
  -1  -1  -1   40575    1130   35636    2.93    0.00  1.0000
  -1   1  -1   40010    1140   35106    2.93    0.00  1.0000
  -1   1  -1   40864    1150   35906    2.93    0.00  1.0000
   1   1   1   40928    1120   35966    2.93    0.00  1.0000
  -1   1  -1   39028    1130   34187    2.93    0.00  1.0000
   1   1   1   39883    1160   34987    2.93    0.00  1.0000
  -1   1  -1   39530    1140   34657    2.93    0.00  1.0000
  -2  -1  -1    9205     460   12739    3.91    0.00  1.0000
   2  -1   1   10127     470   13819    3.91    0.00  1.0000
  -2  -1  -1    9717     490   13339    3.91    0.00  1.0000
   2   1   1    9503     470   13089    3.91    0.00  1.0000
  -2   1  -1    9904     470   13559    3.91    0.00  1.0000
  -2   1  -1    9478     490   13059    3.91    0.00  1.0000
  -2   1  -1    9802     490   13439    3.91    0.00  1.0000
   2   1   1    9819     500   13459    3.91    0.00  1.0000
  -3  -1  -1      56      80     340    4.20    0.00  1.0000
   3  -1   1      78      80     470    4.20    0.00  1.0000
   3  -1   1     138     140     670    4.20    0.00  1.0000
  -3  -1  -1      65     100     410    4.20    0.00  1.0000
   3   1   1      59      90     370    4.20    0.00  1.0000
   3   1   1     105     110     570    4.20    0.00  1.0000
  -3   1  -1      61      90     380    4.20    0.00  1.0000
  -3   1  -1     121     120     620    4.20    0.00  1.0000
  -4  -1  -1   49094    1390   41566    4.10    0.00  1.0000
   4  -1   1   49496    1450   41936    4.10    0.00  1.0000
  -4  -1  -1   52502    1440   44706    4.10    0.00  1.0000
   4  -1   1   52805    1370   44986    4.10    0.00  1.0000
   4   1   1   51906    1440   44156    4.10    0.00  1.0000
  -4   1  -1   53042    1420   45205    4.10    0.00  1.0000
  -4   1  -1   48801    1430   41296    4.10    0.00  1.0000
   4   1   1   49072    1430   41546    4.10    0.00  1.0000
  -5  -1  -1   14346     630   18378    3.69    0.00  1.0000
   5  -1   1   13948     600   17928    3.69    0.00  1.0000
   5  -1   1   13975     700   17958    3.69    0.00  1.0000
  -5  -1  -1   14248     690   18268    3.69    0.00  1.0000
  -5   1  -1   13543     670   17468    3.69    0.00  1.0000
  -5   1  -1   13138     680   17008    3.69    0.00  1.0000
   5   1   1   13094     670   16958    3.69    0.00  1.0000
   5   1   1   13781     690   17738    3.69    0.00  1.0000
   6  -1   1   57717    1620   52285    2.69    0.00  1.0000
   6  -1   1   56477    1760   51105    2.69    0.00  1.0000
  -6  -1  -1   58274    1670   52815    2.69    0.00  1.0000
  -6  -1  -1   56834    1740   51445    2.69    0.00  1.0000
  -6   1  -1   59702    1730   54175    2.69    0.00  1.0000
  -6   1  -1   54415    1720   49145    2.69    0.00  1.0000
   6   1   1   54626    1740   49345    2.69    0.00  1.0000
   6   1   1   55814    1710   50475    2.69    0.00  1.0000
  -7  -1  -1   55286    1940   57154    0.91    0.00  1.0000
   7  -1   1   60196    1890   62144    0.91    0.00  1.0000
  -7  -1  -1   58267    2020   60184    0.91    0.00  1.0000
   7  -1   1   62312    2060   64294    0.91    0.00  1.0000
   7   1   1   59605    1980   61544    0.91    0.00  1.0000
  -7   1  -1   56958    2000   58854    0.91    0.00  1.0000
  -7   1  -1   56289    2000   58174    0.91    0.00  1.0000
   7   1   1   53988    2020   55834    0.91    0.00  1.0000
  -8  -1  -1   13549     670   14939   -1.35    0.00  1.0000
  -8  -1  -1   13426     590   14809   -1.35    0.00  1.0000
   8  -1   1   13578     680   14969   -1.35    0.00  1.0000
   8  -1   1   13587     510   14979   -1.35    0.00  1.0000
  -8   1  -1   13672     640   15068   -1.35    0.00  1.0000
   8   1   1   14358     680   15788   -1.35    0.00  1.0000
  -8   1  -1   13197     640   14569   -1.35    0.00  1.0000
   8   1   1   12626     600   13969   -1.35    0.00  1.0000
  -9  -1  -1     476     220    1340   -3.48    0.00  1.0000
   9  -1   1     685     120    1680   -3.48    0.00  1.0000
  -9  -1  -1     724     180    1740   -3.48    0.00  1.0000
   9  -1   1     654     240    1630   -3.48    0.00  1.0000
  -9   1  -1     622     220    1580   -3.48    0.00  1.0000
  -9   1  -1     506     220    1390   -3.48    0.00  1.0000
   9   1   1     808     240    1870   -3.48    0.00  1.0000
   9   1   1     743     200    1770   -3.48    0.00  1.0000
 -10  -1  -1   75841    2220   64464   -4.98    0.00  1.0000
  10  -1   1   73301    2230   62124   -4.98    0.00  1.0000
 -10  -1  -1   74788    2110   63494   -4.98    0.00  1.0000
  10   1   1   76566    2240   65133   -4.98    0.00  1.0000
  10   1   1   73073    2110   61914   -4.98    0.00  1.0000
 -10   1  -1   73312    2160   62134   -4.98    0.00  1.0000
 -10   1  -1   74398    2200   63134   -4.98    0.00  1.0000
 -11  -1  -1   83617    3270   98290   -5.64    0.00  1.0000
  11  -1   1   74957    3270   88881   -5.64    0.00  1.0000
 -11  -1  -1   80676    3140   95100   -5.64    0.00  1.0000
 -11   1  -1   81975    3250   96510   -5.64    0.00  1.0000
  11   1   1   83275    3290   97920   -5.64    0.00  1.0000
  11   1   1   83358    3150   98010   -5.64    0.00  1.0000
 -11   1  -1   85139    3220   99940   -5.64    0.00  1.0000
  12  -1   1   48899    1550   39056   -5.45    0.00  1.0000
 -12  -1  -1   48160    1520   38396   -5.45    0.00  1.0000
 -12  -1  -1   49413    1410   39516   -5.45    0.00  1.0000
 -12   1  -1   46377    1490   36806   -5.45    0.00  1.0000
 -12   1  -1   50430    1470   40426   -5.45    0.00  1.0000
  12   1   1   49671    1550   39746   -5.45    0.00  1.0000
 -13  -1  -1     153     230     830   -4.43    0.00  1.0000
 -13  -1  -1     157     190     840   -4.43    0.00  1.0000
  13  -1   1     204     260     960   -4.43    0.00  1.0000
  13   1   1     146     260     810   -4.43    0.00  1.0000
 -13   1  -1     192     250     930   -4.43    0.00  1.0000
 -13   1  -1      85     210     620   -4.43    0.00  1.0000
 -14  -1  -1    4191     520    5889   -2.78    0.00  1.0000
  14  -1   1    4124     520    5809   -2.78    0.00  1.0000
 -14  -1  -1    4369     410    6099   -2.78    0.00  1.0000
 -14   1  -1    4259     500    5969   -2.78    0.00  1.0000
 -14   1  -1    4649     470    6429   -2.78    0.00  1.0000
  14   1   1    4479     520    6229   -2.78    0.00  1.0000
 -15  -1  -1    9727     680   10569   -0.97    0.00  1.0000
  15  -1   1    9689     720   10529   -0.97    0.00  1.0000
 -15   1  -1    9996     640   10849   -0.97    0.00  1.0000
 -15   1  -1   10428     690   11299   -0.97    0.00  1.0000
  15   1   1   10005     720   10859   -0.97    0.00  1.0000
  16  -1   1    4216     510    4020    0.36    0.00  1.0000
 -16  -1  -1    4226     490    4030    0.36    0.00  1.0000
 -16   1  -1    4400     430    4200    0.36    0.00  1.0000
 -16   1  -1    4380     480    4180    0.36    0.00  1.0000
  16   1   1    5208     550    4990    0.36    0.00  1.0000
 -17  -1  -1   14004     890   14849    0.82    0.00  1.0000
  17  -1   1   14838     960   15708    0.82    0.00  1.0000
 -17   1  -1   15159     850   16038    0.82    0.00  1.0000
  17   1   1   14081     960   14929    0.82    0.00  1.0000
 -17   1  -1   14926     900   15798    0.82    0.00  1.0000
 -18  -1  -1   34835    1590   33897    0.59    0.00  1.0000
  18  -1   1   36051    1650   35096    0.59    0.00  1.0000
  18   1   1   35555    1640   34607    0.59    0.00  1.0000
 -18   1  -1   36963    1500   35996    0.59    0.00  1.0000
 -18   1  -1   38158    1590   37176    0.59    0.00  1.0000
 -19  -1  -1   28331    1400   28597    0.18    0.00  1.0000
  19  -1   1   27843    1440   28107    0.18    0.00  1.0000
 -19   1  -1   27375    1360   27637    0.18    0.00  1.0000
  19   1   1   27535    1440   27797    0.18    0.00  1.0000
 -19  -2   1     219     310     220   -0.01    0.00  1.0000
  19  -2  -1       0     280    -130    0.01    0.00  1.0000
 -19   2   1     398     270     400    0.01    0.00  1.0000
  19   2  -1     448     320     450   -0.01    0.00  1.0000
 -19   2   1     278     270     280    0.01    0.00  1.0000
 -18  -2   1       4     280       0   -0.48    0.00  1.0000
  18  -2  -1     329     290     260    0.48    0.00  1.0000
 -18   2   1     551     260     460    0.48    0.00  1.0000
 -18   2   1     352     260     280    0.48    0.00  1.0000
  18   2  -1     215     280     160   -0.48    0.00  1.0000
 -17  -2   1     886     330    1210   -1.17    0.00  1.0000
  17  -2  -1    1015     370    1360    1.17    0.00  1.0000
 -17   2   1    1180     340    1550    1.17    0.00  1.0000
  17   2  -1    1249     380    1630   -1.17    0.00  1.0000
 -17   2   1     809     320    1120    1.17    0.00  1.0000
  16  -2  -1    6516     560    5269    1.88    0.00  1.0000
 -16  -2   1    5713     550    4550   -1.88    0.00  1.0000
 -16   2   1    6904     540    5619    1.88    0.00  1.0000
 -16   2   1    6694     500    5429    1.88    0.00  1.0000
  16   2  -1    6993     590    5699   -1.88    0.00  1.0000
  15  -2  -1     356     300     850    2.41    0.00  1.0000
 -15  -2   1     664     320    1300   -2.41    0.00  1.0000
 -15   2   1    1386     350    2260    2.41    0.00  1.0000
 -15   2   1     462     280    1010    2.41    0.00  1.0000
  15   2  -1     435     300     970   -2.41    0.00  1.0000
  14  -2  -1    4017     400    2730    2.58    0.00  1.0000
 -14  -2   1    5143     450    3670   -2.58    0.00  1.0000
 -14   2   1    4126     400    2820    2.58    0.00  1.0000
 -14   2   1    4775     360    3360    2.58    0.00  1.0000
  14   2  -1    3810     410    2560   -2.58    0.00  1.0000
  13  -2  -1      19     220     190    2.19    0.00  1.0000
 -13  -2   1     375     260     830   -2.19    0.00  1.0000
  13   2  -1     289     240     700   -2.19    0.00  1.0000
 -13   2   1     257     230     650    2.19    0.00  1.0000
 -13   2   1     111     200     400    2.19    0.00  1.0000
 -12  -2   1    2263     360    2760   -1.15    0.00  1.0000
  12  -2  -1    2937     380    3500    1.15    0.00  1.0000
  12   2  -1    2572     320    3100   -1.15    0.00  1.0000
 -12   2   1    2727     350    3270    1.15    0.00  1.0000
  12   2  -1    2699     370    3240   -1.15    0.00  1.0000
 -12   2   1    2381     350    2890    1.15    0.00  1.0000
  11  -2  -1   31821    1310   32307   -0.31    0.00  1.0000
 -11  -2   1   31662    1310   32147    0.31    0.00  1.0000
  11   2  -1   30263    1290   30737    0.31    0.00  1.0000
 -11   2   1   31096    1280   31577   -0.31    0.00  1.0000
  11   2  -1   31285    1210   31767    0.31    0.00  1.0000
 -11   2   1   32277    1250   32767   -0.31    0.00  1.0000
 -10  -2   1    9930     520    8509    1.72    0.00  1.0000
 -10  -2   1    9497     380    8109    1.72    0.00  1.0000
  10  -2  -1    9595     530    8199   -1.72    0.00  1.0000
 -10   2   1   10146     510    8709   -1.72    0.00  1.0000
 -10   2   1    9768     490    8359   -1.72    0.00  1.0000
  10   2  -1   10383     520    8929    1.72    0.00  1.0000
  10   2  -1    9378     460    7999    1.72    0.00  1.0000
  -9  -2   1   10647     510   13049    2.56    0.00  1.0000
  -9  -2   1   11416     670   13899    2.56    0.00  1.0000
   9  -2  -1   10295     650   12659   -2.56    0.00  1.0000
   9   2  -1   10964     610   13399    2.56    0.00  1.0000
  -9   2   1   11307     630   13779   -2.56    0.00  1.0000
   9   2  -1    9764     630   12069    2.56    0.00  1.0000
  -9   2   1   10810     630   13229   -2.56    0.00  1.0000
  -8  -2   1    1487     160    2490    2.62    0.00  1.0000
  -8  -2   1    1265     270    2200    2.62    0.00  1.0000
   8  -2  -1    1650     280    2700   -2.62    0.00  1.0000
   8   2  -1    1502     240    2510    2.62    0.00  1.0000
   8   2  -1    1611     270    2650    2.62    0.00  1.0000
  -8   2   1    1348     240    2310   -2.62    0.00  1.0000
  -8   2   1    1234     240    2160   -2.62    0.00  1.0000
  -7  -2   1   11408     480   13289    1.96    0.00  1.0000
   7  -2  -1   11639     610   13539   -1.96    0.00  1.0000
  -7  -2   1   11946     610   13869    1.96    0.00  1.0000
   7   2  -1   11343     590   13219    1.96    0.00  1.0000
  -7   2   1   11361     590   13239   -1.96    0.00  1.0000
   7   2  -1   11260     590   13129    1.96    0.00  1.0000
  -7   2   1   10751     590   12579   -1.96    0.00  1.0000
  -6  -2   1     142     100     110    0.56    0.00  1.0000
  -6  -2   1      86      50      60    0.56    0.00  1.0000
   6  -2  -1      74     100      50   -0.56    0.00  1.0000
  -6   2   1     263     100     220   -0.56    0.00  1.0000
   6   2  -1       6     100       0    0.56    0.00  1.0000
  -6   2   1     165     110     130   -0.56    0.00  1.0000
   6   2  -1       6      90     -20    0.56    0.00  1.0000
  -5  -2   1    2845     220    2100   -1.75    0.00  1.0000
   5  -2  -1    3146     210    2360    1.75    0.00  1.0000
  -5  -2   1    3158     120    2370   -1.75    0.00  1.0000
  -5   2   1    3434     200    2610    1.75    0.00  1.0000
   5   2  -1    3365     210    2550   -1.75    0.00  1.0000
  -5   2   1    3193     210    2400    1.75    0.00  1.0000
  -5   2   1    3112     120    2330    1.75    0.00  1.0000
   5   2  -1    3319     220    2510   -1.75    0.00  1.0000
  -4  -2   1   30335     750   23128   -5.11    0.00  1.0000
  -4  -2   1   31490     870   24138   -5.11    0.00  1.0000
   4  -2  -1   30301     850   23098    5.11    0.00  1.0000
  -4   2   1   31273     780   23948    5.11    0.00  1.0000
   4   2  -1   30633     880   23388   -5.11    0.00  1.0000
  -4   2   1   31856     850   24458    5.11    0.00  1.0000
  -4   2   1   29693     860   22568    5.11    0.00  1.0000
   4   2  -1   30621     850   23378   -5.11    0.00  1.0000
  -3  -2   1  190252    7149  226577   -9.21    0.00  1.0000
  -3  -2   1  195469    7059  232267   -9.21    0.00  1.0000
  -3   2   1  196716    7139  233627    9.21    0.00  1.0000
   3   2  -1  180614    7159  216048   -9.21    0.00  1.0000
   3   2  -1  191260    7129  227677   -9.21    0.00  1.0000
  -3   2   1  197689    7149  234687    9.21    0.00  1.0000
  -3   2   1  197423    7089  234397    9.21    0.00  1.0000
  -2  -2   1   11568     190    2600  -13.11    0.00  1.0000
  -2  -2   1   11142     120    2400  -13.11    0.00  1.0000
  -2   2   1   10926     160    2300   13.11    0.00  1.0000
  -2   2   1   12374     190    2990   13.11    0.00  1.0000
  -2   2   1   11798     170    2710   13.11    0.00  1.0000
   2   2  -1   10991     200    2330  -13.11    0.00  1.0000
   2   2  -1   11250     170    2450  -13.11    0.00  1.0000
  -2   2   1   11715     190    2670   13.11    0.00  1.0000
  -1  -2   1     124     190    3170  -15.59    0.00  1.0000
  -1   2   1     104     190    3280   15.59    0.00  1.0000
   1   2  -1     107     220    3260  -15.59    0.00  1.0000
  -1   2   1     206     170    2820   15.59    0.00  1.0000
  -1   2   1     150     190    3050   15.59    0.00  1.0000
   1   2  -1     100     150    3300  -15.59    0.00  1.0000
   1   2  -1     143     180    3080  -15.59    0.00  1.0000
  -1   2   1     119     210    3200   15.59    0.00  1.0000
   0  -2  -1   38928    2270   70363   15.72    0.00  1.0000
   0   2   1   37696    2300   68703   15.72    0.00  1.0000
   0   2   1   40225    2290   72103   15.72    0.00  1.0000
   0   2  -1   40681    2280   72713  -15.72    0.00  1.0000
   0   2  -1   41970    2260   74433  -15.72    0.00  1.0000
   0   2  -1   39963    2280   71753  -15.72    0.00  1.0000
   0   2  -1   40105    2310   71943  -15.72    0.00  1.0000
   0   2   1   38430    2250   69693   15.72    0.00  1.0000
  -1  -2  -1  110200    2390   75342   13.29    0.00  1.0000
  -1   2  -1  111844    2410   76702  -13.29    0.00  1.0000
  -1   2  -1  112013    2410   76842  -13.29    0.00  1.0000
   1   2   1  111324    2450   76272   13.29    0.00  1.0000
   1   2   1  110127    2380   75282   13.29    0.00  1.0000
   1   2   1  108676    2430   74083   13.29    0.00  1.0000
  -1   2  -1  111276    2420   76232  -13.29    0.00  1.0000
  -1   2  -1  111880    2430   76732  -13.29    0.00  1.0000
  -2  -2  -1    3572     420    9749    9.05    0.00  1.0000
  -2  -2  -1    3809     370   10139    9.05    0.00  1.0000
  -2   2  -1    3784     420   10099   -9.05    0.00  1.0000
  -2   2  -1    3944     410   10359   -9.05    0.00  1.0000
   2   2   1    4205     390   10779    9.05    0.00  1.0000
  -2   2  -1    3883     420   10259   -9.05    0.00  1.0000
  -2   2  -1    3907     410   10299   -9.05    0.00  1.0000
   2   2   1    3723     450    9999    9.05    0.00  1.0000
  -3  -2  -1   13264     690   17898    4.31    0.00  1.0000
  -3  -2  -1   13617     620   18308    4.31    0.00  1.0000
   3   2   1   14006     710   18758    4.31    0.00  1.0000
   3   2   1   13634     650   18328    4.31    0.00  1.0000
  -3   2  -1   14135     690   18908   -4.31    0.00  1.0000
  -3   2  -1   13083     640   17688   -4.31    0.00  1.0000
  -3   2  -1   13721     660   18428   -4.31    0.00  1.0000
  -4  -2  -1   26909     870   27427    0.36    0.00  1.0000
   4  -2   1   25146     950   25647   -0.36    0.00  1.0000
   4  -2   1   25958     890   26467   -0.36    0.00  1.0000
  -4  -2  -1   26602     960   27117    0.36    0.00  1.0000
   4   2   1   26483     920   26997    0.36    0.00  1.0000
   4   2   1   23652     960   24138    0.36    0.00  1.0000
  -4   2  -1   26215     950   26727   -0.36    0.00  1.0000
  -4   2  -1   25997     920   26507   -0.36    0.00  1.0000
   5  -2   1   14448     700   16688    2.08    0.00  1.0000
  -5  -2  -1   15034     610   17318   -2.08    0.00  1.0000
   5  -2   1   16518     620   18908    2.08    0.00  1.0000
  -5  -2  -1   16116     720   18478   -2.08    0.00  1.0000
  -5   2  -1   15668     680   17998    2.08    0.00  1.0000
   5   2   1   14960     710   17238   -2.08    0.00  1.0000
  -5   2  -1   15883     710   18228    2.08    0.00  1.0000
   5   2   1   14932     680   17208   -2.08    0.00  1.0000
   6  -2   1    8455     250    6199    3.06    0.00  1.0000
   6  -2   1    7728     350    5579    3.06    0.00  1.0000
  -6  -2  -1    8420     350    6169   -3.06    0.00  1.0000
  -6  -2  -1    8361     270    6119   -3.06    0.00  1.0000
   6   2   1    8022     330    5829   -3.06    0.00  1.0000
  -6   2  -1    7869     320    5699    3.06    0.00  1.0000
  -6   2  -1    7904     350    5729    3.06    0.00  1.0000
   6   2   1    7693     350    5549   -3.06    0.00  1.0000
  -7  -2  -1   42516    1210   37296   -3.02    0.00  1.0000
   7  -2   1   42698    1180   37466    3.02    0.00  1.0000
   7  -2   1   39321    1330   34307    3.02    0.00  1.0000
  -7  -2  -1   42217    1330   37016   -3.02    0.00  1.0000
  -7   2  -1   43797    1300   38496    3.02    0.00  1.0000
   7   2   1   38025    1300   33097   -3.02    0.00  1.0000
  -7   2  -1   41117    1310   35986    3.02    0.00  1.0000
   7   2   1   41459    1310   36306   -3.02    0.00  1.0000
   8  -2   1    3644     180    4980    2.37    0.00  1.0000
  -8  -2  -1    2831     320    4020   -2.37    0.00  1.0000
   8  -2   1    3261     360    4530    2.37    0.00  1.0000
  -8  -2  -1    2940     240    4150   -2.37    0.00  1.0000
   8   2   1    3303     330    4580   -2.37    0.00  1.0000
  -8   2  -1    3185     330    4440    2.37    0.00  1.0000
   8   2   1    3049     310    4280   -2.37    0.00  1.0000
  -8   2  -1    2839     300    4030    2.37    0.00  1.0000
  -9  -2  -1   41530    1500   39306   -1.28    0.00  1.0000
   9  -2   1   43955    1530   41666    1.28    0.00  1.0000
  -9  -2  -1   43975    1370   41686   -1.28    0.00  1.0000
  -9   2  -1   42291    1460   40046    1.28    0.00  1.0000
   9   2   1   43030    1500   40766   -1.28    0.00  1.0000
  -9   2  -1   40142    1460   37956    1.28    0.00  1.0000
   9   2   1   42219    1450   39976   -1.28    0.00  1.0000
 -10  -2  -1   10217     450   10119    0.11    0.00  1.0000
  10  -2   1    9775     580    9679   -0.11    0.00  1.0000
 -10  -2  -1   10046     580    9949    0.11    0.00  1.0000
  10   2   1   10187     560   10089    0.11    0.00  1.0000
  10   2   1   10539     530   10439    0.11    0.00  1.0000
 -10   2  -1   10529     560   10429   -0.11    0.00  1.0000
 -10   2  -1   10378     550   10279   -0.11    0.00  1.0000
 -11  -2  -1     752     130     440    1.49    0.00  1.0000
  11  -2   1     907     230     560   -1.49    0.00  1.0000
 -11  -2  -1     606     180     330    1.49    0.00  1.0000
  11   2   1     395     160     180    1.49    0.00  1.0000
 -11   2  -1     856     180     520   -1.49    0.00  1.0000
 -11   2  -1     467     160     230   -1.49    0.00  1.0000
  11   2   1      42     140     -30    1.49    0.00  1.0000
  12  -2   1    1457     350    2380   -2.46    0.00  1.0000
 -12  -2  -1    1324     360    2210    2.46    0.00  1.0000
 -12   2  -1    1449     320    2370   -2.46    0.00  1.0000
  12   2   1    1535     330    2480    2.46    0.00  1.0000
  12   2   1    1701     300    2690    2.46    0.00  1.0000
 -12   2  -1    1224     310    2080   -2.46    0.00  1.0000
  13  -2   1    3450     360    2180   -2.80    0.00  1.0000
 -13  -2  -1    3248     340    2020    2.80    0.00  1.0000
 -13   2  -1    3236     310    2010   -2.80    0.00  1.0000
 -13   2  -1    2644     290    1550   -2.80    0.00  1.0000
  13   2   1    3425     330    2160    2.80    0.00  1.0000
  13   2   1    2631     290    1540    2.80    0.00  1.0000
  14  -2   1   11542     810   14029   -2.55    0.00  1.0000
 -14  -2  -1   11270     800   13729    2.55    0.00  1.0000
 -14   2  -1   10836     750   13249   -2.55    0.00  1.0000
 -14   2  -1   10673     740   13069   -2.55    0.00  1.0000
  14   2   1   10646     800   13039    2.55    0.00  1.0000
 -15  -2  -1    1196     350    1830    1.91    0.00  1.0000
  15  -2   1    1383     400    2060   -1.91    0.00  1.0000
 -15   2  -1    1253     330    1900   -1.91    0.00  1.0000
 -15   2  -1    1399     340    2080   -1.91    0.00  1.0000
  15   2   1    1285     380    1940    1.91    0.00  1.0000
 -16  -2  -1     129     230     240    1.11    0.00  1.0000
  16  -2   1      26     240      80   -1.11    0.00  1.0000
 -16   2  -1      23     180     -50   -1.11    0.00  1.0000
  16   2   1     166     280     290    1.11    0.00  1.0000
 -16   2  -1       6     210      30   -1.11    0.00  1.0000
  17  -2   1    4326     600    4140   -0.33    0.00  1.0000
 -17  -2  -1    3702     520    3530    0.33    0.00  1.0000
 -17   2  -1    5163     510    4960   -0.33    0.00  1.0000
  17   2   1    4040     550    3860    0.33    0.00  1.0000
 -17   2  -1    4490     500    4300   -0.33    0.00  1.0000
 -18  -2  -1       1     240    -320   -0.21    0.00  1.0000
  18  -2   1      29     280      20    0.21    0.00  1.0000
  18   2   1     521     310     480   -0.21    0.00  1.0000
 -18   2  -1      29     240      20    0.21    0.00  1.0000
 -18   2  -1     216     240     190    0.21    0.00  1.0000
  19  -2   1    3970     590    3760    0.39    0.00  1.0000
 -19  -2  -1    3105     510    2920   -0.39    0.00  1.0000
  19   2   1    2692     500    2520   -0.39    0.00  1.0000
 -19   2  -1    3167     470    2980    0.39    0.00  1.0000
 -19   2  -1    2340     650    2180    0.39    0.00  1.0000
 -18  -3   1    1483     400    1390    0.29    0.00  1.0000
  18  -3  -1    2316     450    2200    0.29    0.00  1.0000
  18   3  -1    2562     480    2440    0.29    0.00  1.0000
 -18   3   1    2613     430    2490    0.29    0.00  1.0000
 -18   3   1    1854     400    1750    0.29    0.00  1.0000
 -17  -3   1     677     330     820    0.61    0.00  1.0000
  17  -3  -1     942     350    1110    0.61    0.00  1.0000
 -17   3   1     878     320    1040    0.61    0.00  1.0000
 -17   3   1    1118     350    1300    0.61    0.00  1.0000
  17   3  -1     225     270     310    0.61    0.00  1.0000
  16  -3  -1     191     300     340    1.09    0.00  1.0000
 -16  -3   1      22     250     -60    1.09    0.00  1.0000
  16   3  -1     260     270     430    1.09    0.00  1.0000
 -16   3   1     133     230     260    1.09    0.00  1.0000
 -16   3   1     154     220     290    1.09    0.00  1.0000
 -15  -3   1    1096     300     740    1.41    0.00  1.0000
  15  -3  -1     606     260     350    1.41    0.00  1.0000
 -15   3   1    1313     280     920    1.41    0.00  1.0000
  15   3  -1    1181     290     810    1.41    0.00  1.0000
 -15   3   1     812     270     510    1.41    0.00  1.0000
  14  -3  -1   12418     850   13739    1.34    0.00  1.0000
 -14  -3   1   13522     870   14899    1.34    0.00  1.0000
 -14   3   1   13322     820   14689    1.34    0.00  1.0000
 -14   3   1   12685     800   14019    1.34    0.00  1.0000
  14   3  -1   13103     830   14459    1.34    0.00  1.0000
 -13  -3   1   52317    1970   50445    0.96    0.00  1.0000
  13  -3  -1   50188    1940   48355    0.96    0.00  1.0000
 -13   3   1   52368    1920   50495    0.96    0.00  1.0000
  13   3  -1   54170    1870   52265    0.96    0.00  1.0000
  13   3  -1   49475    1920   47655    0.96    0.00  1.0000
 -13   3   1   52520    1900   50645    0.96    0.00  1.0000
  12  -3  -1   99167    3450  100700    0.56    0.00  1.0000
 -12  -3   1   96270    3450   97780    0.56    0.00  1.0000
  12   3  -1   99485    3370  101020    0.56    0.00  1.0000
 -12   3   1   97649    3400   99170    0.56    0.00  1.0000
  12   3  -1   95923    3420   97430    0.56    0.00  1.0000
 -12   3   1   98731    3410  100260    0.56    0.00  1.0000
  11  -3  -1    9253     610    8929    0.39    0.00  1.0000
 -11  -3   1    8754     580    8439    0.39    0.00  1.0000
  11   3  -1   11206     590   10849    0.39    0.00  1.0000
  11   3  -1   10494     600   10149    0.39    0.00  1.0000
 -11   3   1    9680     570    9349    0.39    0.00  1.0000
 -11   3   1   10687     600   10339    0.39    0.00  1.0000
 -10  -3   1    2437     300    2250    0.45    0.00  1.0000
  10  -3  -1    2250     300    2070    0.45    0.00  1.0000
 -10   3   1    2541     290    2350    0.45    0.00  1.0000
  10   3  -1    2801     320    2600    0.45    0.00  1.0000
  10   3  -1    2114     290    1940    0.45    0.00  1.0000
 -10   3   1    2114     280    1940    0.45    0.00  1.0000
   9  -3  -1    2552     300    2800    0.57    0.00  1.0000
  -9  -3   1    1801     270    2010    0.57    0.00  1.0000
   9   3  -1    1829     280    2040    0.57    0.00  1.0000
   9   3  -1    1555     270    1750    0.57    0.00  1.0000
  -9   3   1    1536     260    1730    0.57    0.00  1.0000
  -9   3   1    2019     280    2240    0.57    0.00  1.0000
  -8  -3   1   21706     910   20908    0.64    0.00  1.0000
   8  -3  -1   22001     900   21198    0.64    0.00  1.0000
   8   3  -1   21696     900   20898    0.64    0.00  1.0000
  -8   3   1   22959     880   22138    0.64    0.00  1.0000
   8   3  -1   21288     880   20498    0.64    0.00  1.0000
  -8   3   1   22175     890   21368    0.64    0.00  1.0000
   7  -3  -1    5922     400    6309    0.58    0.00  1.0000
  -7  -3   1    6435     260    6839    0.58    0.00  1.0000
  -7  -3   1    6494     420    6899    0.58    0.00  1.0000
   7  -3  -1    6785     280    7199    0.58    0.00  1.0000
   7   3  -1    6659     440    7069    0.58    0.00  1.0000
   7   3  -1    6571     400    6979    0.58    0.00  1.0000
  -7   3   1    6125     410    6519    0.58    0.00  1.0000
  -7   3   1    6387     400    6789    0.58    0.00  1.0000
   6  -3  -1   40247    1430   39626    0.36    0.00  1.0000
  -6  -3   1   41305    1270   40676    0.36    0.00  1.0000
  -6  -3   1   38372    1440   37766    0.36    0.00  1.0000
   6   3  -1   40418    1470   39796    0.36    0.00  1.0000
  -6   3   1   40549    1440   39926    0.36    0.00  1.0000
  -6   3   1   42454    1430   41816    0.36    0.00  1.0000
  -6   3   1   41235    1310   40606    0.36    0.00  1.0000
   6   3  -1   41628    1430   40996    0.36    0.00  1.0000
   5  -3  -1   35596    1260   35526   -0.04    0.00  1.0000
  -5  -3   1   36156    1280   36086   -0.04    0.00  1.0000
  -5  -3   1   34926    1110   34857   -0.04    0.00  1.0000
  -5   3   1   36667    1260   36596   -0.04    0.00  1.0000
   5   3  -1   33775    1240   33707   -0.04    0.00  1.0000
  -5   3   1   34906    1170   34837   -0.04    0.00  1.0000
  -5   3   1   35856    1270   35786   -0.04    0.00  1.0000
   5   3  -1   33585    1290   33517   -0.04    0.00  1.0000
   4  -3  -1   31875    1150   32667   -0.51    0.00  1.0000
  -4  -3   1   30740    1170   31517   -0.51    0.00  1.0000
  -4  -3   1   33140    1030   33947   -0.51    0.00  1.0000
  -4   3   1   32567    1110   33367   -0.51    0.00  1.0000
   4   3  -1   32646    1140   33447   -0.51    0.00  1.0000
  -4   3   1   29723    1140   30487   -0.51    0.00  1.0000
  -4   3   1   30720    1160   31497   -0.51    0.00  1.0000
   4   3  -1   29772    1190   30537   -0.51    0.00  1.0000
  -3  -3   1   19538     670   20478   -0.77    0.00  1.0000
   3  -3  -1   17800     740   18698   -0.77    0.00  1.0000
  -3  -3   1   19509     780   20448   -0.77    0.00  1.0000
  -3   3   1   19314     780   20248   -0.77    0.00  1.0000
   3   3  -1   18786     810   19708   -0.77    0.00  1.0000
   3   3  -1   20251     760   21208   -0.77    0.00  1.0000
  -3   3   1   19626     770   20568   -0.77    0.00  1.0000
  -3   3   1   18689     740   19608   -0.77    0.00  1.0000
  -2  -3   1   12717     440   12169   -0.57    0.00  1.0000
  -2   3   1   11930     500   11399   -0.57    0.00  1.0000
   2   3  -1   12298     540   11759   -0.57    0.00  1.0000
  -2   3   1   12380     500   11839   -0.57    0.00  1.0000
   2   3  -1   12533     490   11989   -0.57    0.00  1.0000
  -2   3   1   12318     470   11779   -0.57    0.00  1.0000
  -2   3   1   13300     520   12739   -0.57    0.00  1.0000
  -1   3   1  140201    4410  139976    0.07    0.00  1.0000
   1   3  -1  142343    4380  142116    0.07    0.00  1.0000
  -1   3   1  138420    4360  138196    0.07    0.00  1.0000
   1   3  -1  142143    4400  141916    0.07    0.00  1.0000
  -1   3   1  136438    4380  136216    0.07    0.00  1.0000
   1   3  -1  137689    4440  137466    0.07    0.00  1.0000
  -1   3   1  144644    4420  144416    0.07    0.00  1.0000
   1   3  -1  133366    4340  133147    0.07    0.00  1.0000
   0  -3  -1   86293    2900   88401    0.83    0.00  1.0000
   0   3  -1   91274    2910   93441    0.83    0.00  1.0000
   0   3   1   90147    2940   92301    0.83    0.00  1.0000
   0   3  -1   89999    2920   92151    0.83    0.00  1.0000
   0   3   1   90661    2880   92821    0.83    0.00  1.0000
   0   3  -1   88596    2960   90731    0.83    0.00  1.0000
   0   3  -1   88102    2890   90231    0.83    0.00  1.0000
   0   3   1   85483    2950   87581    0.83    0.00  1.0000
  -1  -3  -1   61488    1890   58824    1.26    0.00  1.0000
   1   3   1   61702    1970   59034    1.26    0.00  1.0000
   1   3   1   62980    1890   60284    1.26    0.00  1.0000
  -1   3  -1   61130    1920   58474    1.26    0.00  1.0000
  -1   3  -1   61396    1920   58734    1.26    0.00  1.0000
  -1   3  -1   58573    1910   55974    1.26    0.00  1.0000
  -1   3  -1   60312    1940   57674    1.26    0.00  1.0000
   1   3   1   61293    1940   58634    1.26    0.00  1.0000
  -2  -3  -1   80905    2570   78152    1.13    0.00  1.0000
  -2  -3  -1   80864    2500   78112    1.13    0.00  1.0000
   2   3   1   80925    2510   78172    1.13    0.00  1.0000
  -2   3  -1   82868    2550   80082    1.13    0.00  1.0000
  -2   3  -1   76713    2550   74033    1.13    0.00  1.0000
   2   3   1   80213    2600   77472    1.13    0.00  1.0000
  -2   3  -1   82075    2550   79302    1.13    0.00  1.0000
  -2   3  -1   87465    2560   84602    1.13    0.00  1.0000
  -3  -3  -1   36413    1170   37346    0.56    0.00  1.0000
  -3   3  -1   34636    1220   35546    0.56    0.00  1.0000
   3   3   1   32209    1270   33087    0.56    0.00  1.0000
  -3   3  -1   34597    1230   35506    0.56    0.00  1.0000
  -3   3  -1   33887    1230   34787    0.56    0.00  1.0000
  -3   3  -1   34320    1210   35226    0.56    0.00  1.0000
   3   3   1   34202    1200   35106    0.56    0.00  1.0000
  -4  -3  -1   20984     860   21108   -0.10    0.00  1.0000
   4  -3   1   21612     860   21738   -0.10    0.00  1.0000
  -4  -3  -1   22729     760   22858   -0.10    0.00  1.0000
  -4   3  -1   22469     800   22598   -0.10    0.00  1.0000
  -4   3  -1   21851     840   21978   -0.10    0.00  1.0000
  -4   3  -1   23307     870   23438   -0.10    0.00  1.0000
  -4   3  -1   20216     820   20338   -0.10    0.00  1.0000
   4   3   1   21951     890   22078   -0.10    0.00  1.0000
   4   3   1   24105     820   24238   -0.10    0.00  1.0000
  -5  -3  -1   77712    2670   76372   -0.56    0.00  1.0000
   5  -3   1   86385    2680   84972   -0.56    0.00  1.0000
  -5  -3  -1   84620    2550   83222   -0.56    0.00  1.0000
   5  -3   1   80556    2580   79192   -0.56    0.00  1.0000
  -5   3  -1   79023    2660   77672   -0.56    0.00  1.0000
  -5   3  -1   83037    2630   81652   -0.56    0.00  1.0000
   5   3   1   81948    2630   80572   -0.56    0.00  1.0000
   5   3   1   82906    2710   81522   -0.56    0.00  1.0000
   6  -3   1  121550    3890  123778   -0.74    0.00  1.0000
  -6  -3  -1  129032    3870  131327   -0.74    0.00  1.0000
  -6  -3  -1  121223    4020  123448   -0.74    0.00  1.0000
   6  -3   1  119410    4010  121618   -0.74    0.00  1.0000
   6   3   1  123699    4040  125947   -0.74    0.00  1.0000
   6   3   1  124254    3970  126507   -0.74    0.00  1.0000
  -6   3  -1  108206    3950  110309   -0.74    0.00  1.0000
  -6   3  -1  123243    4010  125487   -0.74    0.00  1.0000
   7  -3   1   70783    2510   69123   -0.73    0.00  1.0000
   7  -3   1   78177    2370   76432   -0.73    0.00  1.0000
  -7  -3  -1   76175    2370   74453   -0.73    0.00  1.0000
  -7  -3  -1   77175    2530   75442   -0.73    0.00  1.0000
  -7   3  -1   79046    2480   77292   -0.73    0.00  1.0000
   7   3   1   78187    2490   76442   -0.73    0.00  1.0000
  -7   3  -1   76104    2520   74383   -0.73    0.00  1.0000
   7   3   1   72371    2530   70693   -0.73    0.00  1.0000
   8  -3   1   62291    2220   63704   -0.65    0.00  1.0000
  -8  -3  -1   65702    2230   67153   -0.65    0.00  1.0000
  -8  -3  -1   61441    2030   62844   -0.65    0.00  1.0000
  -8   3  -1   62657    2160   64074   -0.65    0.00  1.0000
   8   3   1   63023    2180   64444   -0.65    0.00  1.0000
   8   3   1   58989    2200   60364   -0.65    0.00  1.0000
  -8   3  -1   58742    2180   60114   -0.65    0.00  1.0000
  -9  -3  -1      15     130      40   -0.59    0.00  1.0000
   9  -3   1     282     170     370   -0.59    0.00  1.0000
   9   3   1       7     150     -10   -0.59    0.00  1.0000
   9   3   1     179     150     250   -0.59    0.00  1.0000
  -9   3  -1      80     140     130   -0.59    0.00  1.0000
  -9   3  -1     121     130     180   -0.59    0.00  1.0000
  10  -3   1   49456    1810   48275   -0.62    0.00  1.0000
 -10  -3  -1   49871    1800   48685   -0.62    0.00  1.0000
 -10   3  -1   48221    1770   47055   -0.62    0.00  1.0000
 -10   3  -1   52289    1760   51075   -0.62    0.00  1.0000
  10   3   1   47401    1760   46245   -0.62    0.00  1.0000
  10   3   1   48281    1760   47115   -0.62    0.00  1.0000
 -11  -3  -1   26941    1220   28107   -0.82    0.00  1.0000
  11  -3   1   28077    1240   29267   -0.82    0.00  1.0000
 -11   3  -1   28772    1190   29977   -0.82    0.00  1.0000
 -11   3  -1   28684    1210   29887   -0.82    0.00  1.0000
  11   3   1   27196    1180   28367   -0.82    0.00  1.0000
  11   3   1   26559    1190   27717   -0.82    0.00  1.0000
 -12  -3  -1   42183    1650   40126   -1.17    0.00  1.0000
  12  -3   1   42603    1660   40536   -1.17    0.00  1.0000
 -12   3  -1   42860    1610   40786   -1.17    0.00  1.0000
  12   3   1   46395    1610   44236   -1.17    0.00  1.0000
  12   3   1   43270    1630   41186   -1.17    0.00  1.0000
 -12   3  -1   43864    1610   41766   -1.17    0.00  1.0000
 -13  -3  -1   13234     810   14779   -1.51    0.00  1.0000
  13  -3   1   12336     800   13829   -1.51    0.00  1.0000
 -13   3  -1   12015     740   13489   -1.51    0.00  1.0000
 -13   3  -1   10781     720   12179   -1.51    0.00  1.0000
  13   3   1   10696     690   12089   -1.51    0.00  1.0000
  13   3   1   12355     770   13849   -1.51    0.00  1.0000
  14  -3   1    8205     610    7019   -1.57    0.00  1.0000
 -14  -3  -1    6674     530    5609   -1.57    0.00  1.0000
 -14   3  -1    6380     490    5339   -1.57    0.00  1.0000
  14   3   1    7284     690    6169   -1.57    0.00  1.0000
 -14   3  -1    7545     520    6409   -1.57    0.00  1.0000
  14   3   1    6849     540    5769   -1.57    0.00  1.0000
 -15  -3  -1    1134     350    1530   -1.26    0.00  1.0000
  15  -3   1    1100     380    1490   -1.26    0.00  1.0000
  15   3   1     937     350    1300   -1.26    0.00  1.0000
 -15   3  -1     895     300    1250   -1.26    0.00  1.0000
 -15   3  -1     450     280     710   -1.26    0.00  1.0000
  16  -3   1    1983     410    1710   -0.74    0.00  1.0000
 -16  -3  -1    2369     430    2070   -0.74    0.00  1.0000
 -16   3  -1    2380     380    2080   -0.74    0.00  1.0000
  16   3   1    2806     440    2480   -0.74    0.00  1.0000
 -16   3  -1    2817     420    2490   -0.74    0.00  1.0000
 -17  -3  -1    2021     400    1900   -0.32    0.00  1.0000
  17  -3   1    1213     400    1120   -0.32    0.00  1.0000
  17   3   1    2474     430    2340   -0.32    0.00  1.0000
 -17   3  -1    1949     390    1830   -0.32    0.00  1.0000
 -17   3  -1    1742     380    1630   -0.32    0.00  1.0000
  18  -3   1   12014     890   12159   -0.15    0.00  1.0000
 -18  -3  -1   10076     840   10209   -0.15    0.00  1.0000
  18   3   1   11338     860   11479   -0.15    0.00  1.0000
 -18   3  -1   10941     790   11079   -0.15    0.00  1.0000
  18  -4  -1    2781     520    2600    0.41    0.00  1.0000
 -18  -4   1    2335     480    2170   -0.41    0.00  1.0000
  18   4  -1    1742     430    1600   -0.41    0.00  1.0000
 -18   4   1    2013     430    1860    0.41    0.00  1.0000
 -18   4   1    2335     490    2170    0.41    0.00  1.0000
  17  -4  -1    9905     810   11119    1.37    0.00  1.0000
 -17  -4   1    9802     870   11009   -1.37    0.00  1.0000
  17   4  -1    8211     760    9319   -1.37    0.00  1.0000
 -17   4   1    8681     760    9819    1.37    0.00  1.0000
 -17   4   1   10009     780   11229    1.37    0.00  1.0000
 -16  -4   1    6586     590    4960   -2.50    0.00  1.0000
  16  -4  -1    8287     660    6449    2.50    0.00  1.0000
  16   4  -1    7582     610    5829   -2.50    0.00  1.0000
 -16   4   1    6827     550    5169    2.50    0.00  1.0000
 -16   4   1    6159     560    4590    2.50    0.00  1.0000
  15  -4  -1    8603     770   11319    3.16    0.00  1.0000
 -15  -4   1    8325     820   10999   -3.16    0.00  1.0000
 -15   4   1    8438     750   11129    3.16    0.00  1.0000
  15   4  -1    8516     780   11219   -3.16    0.00  1.0000
 -15   4   1    8935     780   11699    3.16    0.00  1.0000
 -14  -4   1    4489     500    2950   -2.94    0.00  1.0000
  14  -4  -1    5452     460    3740    2.94    0.00  1.0000
 -14   4   1    6208     480    4370    2.94    0.00  1.0000
  14   4  -1    4229     430    2740   -2.94    0.00  1.0000
  14   4  -1    6647     480    4740   -2.94    0.00  1.0000
 -14   4   1    5452     450    3740    2.94    0.00  1.0000
  13  -4  -1      85     220     290    1.90    0.00  1.0000
 -13  -4   1      68     220     -90   -1.90    0.00  1.0000
  13   4  -1       3     210      70   -1.90    0.00  1.0000
 -13   4   1      68     180    -150    1.90    0.00  1.0000
 -13   4   1      68     190    -170    1.90    0.00  1.0000
  13   4  -1      68     190    -160   -1.90    0.00  1.0000
  12  -4  -1    8988     650    9409    0.51    0.00  1.0000
 -12  -4   1    9311     670    9739   -0.51    0.00  1.0000
  12   4  -1    8832     630    9249   -0.51    0.00  1.0000
  12   4  -1   10564     640   11019   -0.51    0.00  1.0000
 -12   4   1    9448     650    9879    0.51    0.00  1.0000
 -12   4   1    8871     620    9289    0.51    0.00  1.0000
  11  -4  -1   21164    1040   22138   -0.77    0.00  1.0000
 -11  -4   1   21487    1060   22468    0.77    0.00  1.0000
 -11   4   1   20294    1010   21248   -0.77    0.00  1.0000
  11   4  -1   23796    1070   24828    0.77    0.00  1.0000
  11   4  -1   21986    1030   22978    0.77    0.00  1.0000
 -11   4   1   20627    1020   21588   -0.77    0.00  1.0000
 -10  -4   1   66564    2310   62824    1.70    0.00  1.0000
  10  -4  -1   66502    2290   62764   -1.70    0.00  1.0000
 -10   4   1   66934    2270   63184   -1.70    0.00  1.0000
  10   4  -1   70616    2280   66763    1.70    0.00  1.0000
 -10   4   1   68560    2290   64764   -1.70    0.00  1.0000
  10   4  -1   64412    2290   60734    1.70    0.00  1.0000
   9  -4  -1     267     160     110   -2.19    0.00  1.0000
  -9  -4   1     199     150      60    2.19    0.00  1.0000
  -9   4   1      90     140     -90   -2.19    0.00  1.0000
  -9   4   1     306     170     140   -2.19    0.00  1.0000
   9   4  -1      90     150    -180    2.19    0.00  1.0000
   9   4  -1     393     170     210    2.19    0.00  1.0000
  -8  -4   1     652     250    1180    2.07    0.00  1.0000
   8  -4  -1     521     220    1000   -2.07    0.00  1.0000
   8   4  -1     727     220    1280    2.07    0.00  1.0000
  -8   4   1     332     200     730   -2.07    0.00  1.0000
  -8   4   1     485     210     950   -2.07    0.00  1.0000
   8   4  -1     339     220     740    2.07    0.00  1.0000
  -7  -4   1     172     160     330    1.17    0.00  1.0000
   7  -4  -1      24     120     100   -1.17    0.00  1.0000
   7   4  -1     299     160     500    1.17    0.00  1.0000
  -7   4   1      15     150      80   -1.17    0.00  1.0000
   7   4  -1      76     160     190    1.17    0.00  1.0000
  -7   4   1     115     140     250   -1.17    0.00  1.0000
  -6  -4   1    1188     220    1310   -0.41    0.00  1.0000
   6  -4  -1    1017     190    1130    0.41    0.00  1.0000
  -6   4   1     875     150     980    0.41    0.00  1.0000
   6   4  -1     715     220     810   -0.41    0.00  1.0000
  -6   4   1     856     190     960    0.41    0.00  1.0000
  -6   4   1    1026     200    1140    0.41    0.00  1.0000
   6   4  -1    1140     200    1260   -0.41    0.00  1.0000
  -5  -4   1    3884     360    5179   -2.26    0.00  1.0000
   5  -4  -1    3214     320    4400    2.26    0.00  1.0000
  -5  -4   1    3789     210    5069   -2.26    0.00  1.0000
   5   4  -1    3522     390    4760   -2.26    0.00  1.0000
  -5   4   1    3695     290    4960    2.26    0.00  1.0000
  -5   4   1    3565     350    4810    2.26    0.00  1.0000
   5   4  -1    3171     310    4350   -2.26    0.00  1.0000
  -5   4   1    4109     350    5439    2.26    0.00  1.0000
   4  -4  -1   15590     540   11679    3.91    0.00  1.0000
  -4  -4   1   17202     450   13079   -3.91    0.00  1.0000
  -4  -4   1   16501     590   12469   -3.91    0.00  1.0000
  -4   4   1   15486     570   11589    3.91    0.00  1.0000
   4   4  -1   17614     640   13439   -3.91    0.00  1.0000
  -4   4   1   15394     530   11509    3.91    0.00  1.0000
   4   4  -1   16213     550   12219   -3.91    0.00  1.0000
  -4   4   1   16398     570   12379    3.91    0.00  1.0000
  -3  -4   1   77133    2980   89901   -5.12    0.00  1.0000
  -3  -4   1   77114    2850   89881   -5.12    0.00  1.0000
   3   4  -1   71630    3010   83952   -5.12    0.00  1.0000
  -3   4   1   79765    2950   92741    5.12    0.00  1.0000
  -3   4   1   75475    2920   88111    5.12    0.00  1.0000
  -3   4   1   78068    2960   90911    5.12    0.00  1.0000
   3   4  -1   76494    2930   89211   -5.12    0.00  1.0000
  -3   4   1   83495    2980   96760    5.12    0.00  1.0000
  -2  -4   1   17528     560   11429   -5.90    0.00  1.0000
  -2  -4   1   18822     470   12479   -5.90    0.00  1.0000
   2   4  -1   17602     590   11489   -5.90    0.00  1.0000
  -2   4   1   18441     510   12169    5.90    0.00  1.0000
  -2   4   1   18515     540   12229    5.90    0.00  1.0000
  -2   4   1   17960     550   11779    5.90    0.00  1.0000
  -2   4   1   18761     570   12429    5.90    0.00  1.0000
   2   4  -1   19080     530   12689   -5.90    0.00  1.0000
  -1  -4   1   50344    1290   38796   -6.34    0.00  1.0000
   1  -4  -1   50196    1340   38666    6.34    0.00  1.0000
  -1   4   1   47434    1370   36246    6.34    0.00  1.0000
   1   4  -1   50846    1330   39236   -6.34    0.00  1.0000
   1   4  -1   50117    1410   38596   -6.34    0.00  1.0000
  -1   4   1   52267    1380   40486    6.34    0.00  1.0000
   1   4  -1   47411    1350   36226   -6.34    0.00  1.0000
  -1   4   1   50208    1330   38676    6.34    0.00  1.0000
  -1   4   1   48782    1300   37426    6.34    0.00  1.0000
   0  -4  -1  126612    4780  147035    6.39    0.00  1.0000
   0   4   1  134665    4770  155704    6.39    0.00  1.0000
   0   4  -1  131598    4820  152405   -6.39    0.00  1.0000
   0   4   1  136321    4850  157484    6.39    0.00  1.0000
   0   4  -1  125638    4770  145985   -6.39    0.00  1.0000
   0   4  -1  130660    4790  151395   -6.39    0.00  1.0000
   0   4   1  128236    4860  148785    6.39    0.00  1.0000
   0   4  -1  131710    4870  152525   -6.39    0.00  1.0000
  -1  -4  -1   75703    2080   62164    5.97    0.00  1.0000
   1   4   1   78029    2160   64274    5.97    0.00  1.0000
   1   4   1   78810    2080   64983    5.97    0.00  1.0000
  -1   4  -1   78448    2170   64654   -5.97    0.00  1.0000
  -1   4  -1   78503    2120   64704   -5.97    0.00  1.0000
  -1   4  -1   76287    2130   62694   -5.97    0.00  1.0000
  -1   4  -1   76100    2100   62524   -5.97    0.00  1.0000
   1   4   1   76839    2190   63194    5.97    0.00  1.0000
  -2  -4  -1   11901     650   17088    5.03    0.00  1.0000
  -2  -4  -1   12352     740   17628    5.03    0.00  1.0000
   2   4   1   12512     670   17818    5.03    0.00  1.0000
   2   4   1   12394     780   17678    5.03    0.00  1.0000
  -2   4  -1   13007     720   18408   -5.03    0.00  1.0000
  -2   4  -1   12344     710   17618   -5.03    0.00  1.0000
  -2   4  -1   11801     730   16968   -5.03    0.00  1.0000
  -2   4  -1   12730     720   18078   -5.03    0.00  1.0000
  -3  -4  -1    4747     260    2900    3.54    0.00  1.0000
  -3  -4  -1    4516     190    2720    3.54    0.00  1.0000
  -3   4  -1    4439     250    2660   -3.54    0.00  1.0000
   3   4   1    4128     290    2420    3.54    0.00  1.0000
  -3   4  -1    4811     250    2950   -3.54    0.00  1.0000
  -3   4  -1    4977     250    3080   -3.54    0.00  1.0000
  -3   4  -1    4219     240    2490   -3.54    0.00  1.0000
   3   4   1    4297     210    2550    3.54    0.00  1.0000
  -4  -4  -1    3043     270    2320    1.63    0.00  1.0000
  -4  -4  -1    3362     170    2600    1.63    0.00  1.0000
  -4   4  -1    3214     250    2470   -1.63    0.00  1.0000
  -4   4  -1    3498     250    2720   -1.63    0.00  1.0000
   4   4   1    3180     210    2440    1.63    0.00  1.0000
   4   4   1    3351     280    2590    1.63    0.00  1.0000
  -4   4  -1    2628     220    1960   -1.63    0.00  1.0000
  -4   4  -1    3237     230    2490   -1.63    0.00  1.0000
  -5  -4  -1   13303     670   13659   -0.35    0.00  1.0000
  -5  -4  -1   14488     540   14859   -0.35    0.00  1.0000
   5  -4   1   13964     670   14329    0.35    0.00  1.0000
  -5   4  -1   15672     620   16058    0.35    0.00  1.0000
  -5   4  -1   14073     640   14439    0.35    0.00  1.0000
   5   4   1   13303     700   13659   -0.35    0.00  1.0000
  -5   4  -1   14990     680   15368    0.35    0.00  1.0000
   5   4   1   14428     620   14799   -0.35    0.00  1.0000
   6  -4   1     283     170     620    1.91    0.00  1.0000
  -6  -4  -1     465     190     880   -1.91    0.00  1.0000
   6  -4   1     365     150     740    1.91    0.00  1.0000
  -6  -4  -1     458     120     870   -1.91    0.00  1.0000
   6   4   1     436     220     840   -1.91    0.00  1.0000
  -6   4  -1     317     190     670    1.91    0.00  1.0000
  -6   4  -1     317     160     670    1.91    0.00  1.0000
   6   4   1     179     140     460   -1.91    0.00  1.0000
   7  -4   1   37028    1310   32847    2.59    0.00  1.0000
  -7  -4  -1   37676    1340   33457   -2.59    0.00  1.0000
   7  -4   1   38068    1210   33827    2.59    0.00  1.0000
  -7   4  -1   38938    1330   34647    2.59    0.00  1.0000
  -7   4  -1   39636    1280   35306    2.59    0.00  1.0000
   7   4   1   38386    1370   34127   -2.59    0.00  1.0000
   7   4   1   39732    1270   35396   -2.59    0.00  1.0000
   8  -4   1   85059    3190   91041    2.33    0.00  1.0000
  -8  -4  -1   87012    3210   93061   -2.33    0.00  1.0000
   8   4   1   91519    3150   97720   -2.33    0.00  1.0000
   8   4   1   89409    3240   95540   -2.33    0.00  1.0000
  -8   4  -1   90058    3150   96210    2.33    0.00  1.0000
  -8   4  -1   86200    3190   92221    2.33    0.00  1.0000
  -9  -4  -1   26064    1120   24168   -1.39    0.00  1.0000
   9  -4   1   29952    1150   27917    1.39    0.00  1.0000
   9   4   1   28471    1150   26487   -1.39    0.00  1.0000
  -9   4  -1   27475    1110   25527    1.39    0.00  1.0000
  -9   4  -1   30273    1090   28227    1.39    0.00  1.0000
   9   4   1   29662    1090   27637   -1.39    0.00  1.0000
 -10  -4  -1   41045    1690   41176   -0.07    0.00  1.0000
  10  -4   1   42692    1710   42826    0.07    0.00  1.0000
 -10   4  -1   49711    1690   49855    0.07    0.00  1.0000
 -10   4  -1   43271    1690   43406    0.07    0.00  1.0000
  10   4   1   46106    1720   46245   -0.07    0.00  1.0000
  10   4   1   42083    1650   42216   -0.07    0.00  1.0000
 -11  -4  -1     877     230     560    1.38    0.00  1.0000
  11  -4   1     940     230     610   -1.38    0.00  1.0000
 -11   4  -1    1148     250     780   -1.38    0.00  1.0000
  11   4   1     608     180     350    1.38    0.00  1.0000
  11   4   1     725     210     440    1.38    0.00  1.0000
 -11   4  -1     648     190     380   -1.38    0.00  1.0000
 -12  -4  -1   12708     870   15498    2.72    0.00  1.0000
  12  -4   1   13906     890   16818   -2.72    0.00  1.0000
 -12   4  -1   13152     850   15988   -2.72    0.00  1.0000
 -12   4  -1   14297     840   17248   -2.72    0.00  1.0000
  12   4   1   13660     860   16548    2.72    0.00  1.0000
  12   4   1   12645     830   15428    2.72    0.00  1.0000
  13  -4   1    5770     460    3690   -3.54    0.00  1.0000
 -13  -4  -1    5557     480    3520    3.54    0.00  1.0000
 -13   4  -1    7359     500    4980   -3.54    0.00  1.0000
  13   4   1    6317     430    4130    3.54    0.00  1.0000
 -13   4  -1    6932     450    4630   -3.54    0.00  1.0000
  13   4   1    7902     490    5429    3.54    0.00  1.0000
 -14  -4  -1    1788     470    3240    3.45    0.00  1.0000
  14  -4   1    1516     470    2870   -3.45    0.00  1.0000
  14   4   1    1780     430    3230    3.45    0.00  1.0000
  14   4   1    1997     460    3520    3.45    0.00  1.0000
 -14   4  -1    2270     460    3880   -3.45    0.00  1.0000
 -14   4  -1    1758     470    3200   -3.45    0.00  1.0000
  15  -4   1     176     300     340   -2.43    0.00  1.0000
 -15  -4  -1     111     230       0    2.43    0.00  1.0000
 -15   4  -1     311     280     550   -2.43    0.00  1.0000
 -15   4  -1     188     230     360   -2.43    0.00  1.0000
  15   4   1      82     240     160    2.43    0.00  1.0000
  16  -4   1    1346     400    1680   -1.02    0.00  1.0000
 -16  -4  -1    1248     390    1570    1.02    0.00  1.0000
  16   4   1     956     360    1240    1.02    0.00  1.0000
 -16   4  -1     475     300     680   -1.02    0.00  1.0000
  17  -4   1    6487     670    6549    0.09    0.00  1.0000
 -17  -4  -1    5840     690    5899   -0.09    0.00  1.0000
 -17   4  -1    7253     680    7319    0.09    0.00  1.0000
  17   4   1    7372     690    7439   -0.09    0.00  1.0000
 -17  -5   1      12     300      20    0.25    0.00  1.0000
  17  -5  -1      28     300      40    0.25    0.00  1.0000
  17   5  -1     107     290     130    0.25    0.00  1.0000
 -16  -5   1    1345     430    1470    0.39    0.00  1.0000
  16  -5  -1    1192     390    1310    0.39    0.00  1.0000
 -16   5   1    1049     350    1160    0.39    0.00  1.0000
  16   5  -1    1336     370    1460    0.39    0.00  1.0000
 -16   5   1    1422     390    1550    0.39    0.00  1.0000
  15  -5  -1    3117     480    2890    0.48    0.00  1.0000
 -15  -5   1    2899     480    2680    0.48    0.00  1.0000
  15   5  -1    2753     430    2540    0.48    0.00  1.0000
 -15   5   1    3646     480    3400    0.48    0.00  1.0000
  15   5  -1    2618     430    2410    0.48    0.00  1.0000
 -15   5   1    3791     540    3540    0.48    0.00  1.0000
  14  -5  -1    5754     610    6069    0.48    0.00  1.0000
 -14  -5   1    5968     610    6289    0.48    0.00  1.0000
  14   5  -1    4995     540    5289    0.48    0.00  1.0000
 -14   5   1    4772     540    5059    0.48    0.00  1.0000
 -14   5   1    6124     570    6449    0.48    0.00  1.0000
  14   5  -1    5083     560    5379    0.48    0.00  1.0000
 -13  -5   1    9924     710    9629    0.35    0.00  1.0000
  13  -5  -1    9325     690    9039    0.35    0.00  1.0000
 -13   5   1    9691     680    9399    0.35    0.00  1.0000
  13   5  -1    8482     620    8209    0.35    0.00  1.0000
 -13   5   1   10188     680    9889    0.35    0.00  1.0000
  13   5  -1    8980     680    8699    0.35    0.00  1.0000
 -12  -5   1    3810     460    3880    0.13    0.00  1.0000
  12  -5  -1    3106     440    3170    0.13    0.00  1.0000
  12   5  -1    2543     440    2600    0.13    0.00  1.0000
 -12   5   1    3988     450    4060    0.13    0.00  1.0000
  12   5  -1    2958     400    3020    0.13    0.00  1.0000
 -12   5   1    3344     430    3410    0.13    0.00  1.0000
 -11  -5   1      76     220      70   -0.08    0.00  1.0000
  11  -5  -1       0     150    -310   -0.08    0.00  1.0000
 -11   5   1       0     160    -200   -0.08    0.00  1.0000
  11   5  -1     321     250     310   -0.08    0.00  1.0000
  11   5  -1       0     150    -190   -0.08    0.00  1.0000
 -11   5   1      34     190      30   -0.08    0.00  1.0000
  10  -5  -1   23478    1080   23768   -0.22    0.00  1.0000
 -10  -5   1   23219    1120   23508   -0.22    0.00  1.0000
  10   5  -1   24015    1130   24308   -0.22    0.00  1.0000
 -10   5   1   23359    1100   23648   -0.22    0.00  1.0000
  10   5  -1   23040    1050   23328   -0.22    0.00  1.0000
 -10   5   1   24283    1080   24578   -0.22    0.00  1.0000
  -9  -5   1    5794     490    5639   -0.24    0.00  1.0000
   9  -5  -1    5663     460    5509   -0.24    0.00  1.0000
   9   5  -1    5571     510    5419   -0.24    0.00  1.0000
   9   5  -1    5744     430    5589   -0.24    0.00  1.0000
  -9   5   1    5470     480    5319   -0.24    0.00  1.0000
  -9   5   1    5450     450    5299   -0.24    0.00  1.0000
   8  -5  -1    2427     320    2360   -0.16    0.00  1.0000
  -8  -5   1    2072     320    2010   -0.16    0.00  1.0000
  -8   5   1    2366     310    2300   -0.16    0.00  1.0000
   8   5  -1    2041     350    1980   -0.16    0.00  1.0000
   8   5  -1    1960     280    1900   -0.16    0.00  1.0000
  -8   5   1    2214     330    2150   -0.16    0.00  1.0000
  -7  -5   1   11158     640   11139   -0.02    0.00  1.0000
   7  -5  -1    9987     570    9969   -0.02    0.00  1.0000
   7   5  -1   10527     660   10509   -0.02    0.00  1.0000
  -7   5   1    8686     570    8669   -0.02    0.00  1.0000
   7   5  -1   11468     570   11449   -0.02    0.00  1.0000
  -7   5   1   10387     580   10369   -0.02    0.00  1.0000
  -6  -5   1   34768    1380   34567    0.12    0.00  1.0000
   6  -5  -1   35288    1320   35086    0.12    0.00  1.0000
  -6   5   1   35298    1260   35096    0.12    0.00  1.0000
   6   5  -1   33805    1420   33607    0.12    0.00  1.0000
  -6   5   1   36441    1340   36236    0.12    0.00  1.0000
  -6   5   1   34457    1360   34257    0.12    0.00  1.0000
   6   5  -1   34005    1300   33807    0.12    0.00  1.0000
   5  -5  -1   25997    1060   26297    0.21    0.00  1.0000
  -5  -5   1   25529    1100   25827    0.21    0.00  1.0000
   5   5  -1   27399    1170   27707    0.21    0.00  1.0000
  -5   5   1   25579    1080   25877    0.21    0.00  1.0000
   5   5  -1   26683    1050   26987    0.21    0.00  1.0000
  -5   5   1   27080    1080   27387    0.21    0.00  1.0000
  -5   5   1   27816    1040   28127    0.21    0.00  1.0000
   4  -5  -1    5511     380    5649    0.21    0.00  1.0000
  -4  -5   1    6262     440    6409    0.21    0.00  1.0000
  -4   5   1    6648     400    6799    0.21    0.00  1.0000
  -4   5   1    5729     400    5869    0.21    0.00  1.0000
   4   5  -1    5294     470    5429    0.21    0.00  1.0000
  -4   5   1    5146     400    5279    0.21    0.00  1.0000
   4   5  -1    6628     390    6779    0.21    0.00  1.0000
  -3  -5   1   12302     500   12159    0.15    0.00  1.0000
  -3  -5   1   12895     640   12749    0.15    0.00  1.0000
  -3   5   1   12372     620   12229    0.15    0.00  1.0000
   3   5  -1   12624     580   12479    0.15    0.00  1.0000
  -3   5   1   12000     560   11859    0.15    0.00  1.0000
  -3   5   1   12895     610   12749    0.15    0.00  1.0000
   3   5  -1   13177     680   13029    0.15    0.00  1.0000
  -3   5   1   13297     620   13149    0.15    0.00  1.0000
  -2  -5   1   30910    1100   31057    0.10    0.00  1.0000
   2  -5  -1   29373    1170   29517    0.10    0.00  1.0000
  -2  -5   1   29742    1210   29887    0.10    0.00  1.0000
  -2   5   1   31957    1180   32107    0.10    0.00  1.0000
  -2   5   1   33643    1220   33797    0.10    0.00  1.0000
   2   5  -1   31079    1260   31227    0.10    0.00  1.0000
  -2   5   1   31099    1140   31247    0.10    0.00  1.0000
   2   5  -1   32735    1170   32887    0.10    0.00  1.0000
  -2   5   1   30341    1210   30487    0.10    0.00  1.0000
  -1  -5   1   27385    1070   27257    0.09    0.00  1.0000
  -1  -5   1   26172     970   26047    0.09    0.00  1.0000
   1  -5  -1   26713    1020   26587    0.09    0.00  1.0000
  -1   5   1   27004     990   26877    0.09    0.00  1.0000
  -1   5   1   27615    1090   27487    0.09    0.00  1.0000
   1   5  -1   28708    1020   28577    0.09    0.00  1.0000
   1   5  -1   26863    1110   26737    0.09    0.00  1.0000
  -1   5   1   25410    1060   25287    0.09    0.00  1.0000
   0  -5  -1   11765     540   11829    0.07    0.00  1.0000
   0  -5   1   11944     530   12009    0.07    0.00  1.0000
   0   5  -1   11615     620   11679    0.07    0.00  1.0000
   0   5   1   12522     600   12589    0.07    0.00  1.0000
   0   5  -1   12213     550   12279    0.07    0.00  1.0000
   0   5  -1   10438     560   10499    0.07    0.00  1.0000
   0   5   1   11515     620   11579    0.07    0.00  1.0000
   0   5   1   12283     530   12349    0.07    0.00  1.0000
  -1  -5  -1   14030     570   14079   -0.05    0.00  1.0000
   1   5   1   14010     690   14059   -0.05    0.00  1.0000
  -1   5  -1   13331     590   13379   -0.05    0.00  1.0000
  -1   5  -1   12004     640   12049   -0.05    0.00  1.0000
   1   5   1   14170     570   14219   -0.05    0.00  1.0000
  -1   5  -1   12503     590   12549   -0.05    0.00  1.0000
  -1   5  -1   12662     620   12709   -0.05    0.00  1.0000
   1   5   1   12273     640   12319   -0.05    0.00  1.0000
  -2  -5  -1     577     180     630   -0.25    0.00  1.0000
  -2  -5  -1     472     120     520   -0.25    0.00  1.0000
  -2   5  -1     339     150     380   -0.25    0.00  1.0000
   2   5   1     162     170     190   -0.25    0.00  1.0000
  -2   5  -1     368     140     410   -0.25    0.00  1.0000
  -2   5  -1     320     140     360   -0.25    0.00  1.0000
  -2   5  -1     339     150     380   -0.25    0.00  1.0000
   2   5   1     330     120     370   -0.25    0.00  1.0000
  -3  -5  -1   23158     980   22618   -0.41    0.00  1.0000
  -3  -5  -1   22925     850   22388   -0.41    0.00  1.0000
  -3   5  -1   23006     930   22468   -0.41    0.00  1.0000
  -3   5  -1   24170     940   23618   -0.41    0.00  1.0000
  -3   5  -1   25191     940   24628   -0.41    0.00  1.0000
   3   5   1   24443    1030   23888   -0.41    0.00  1.0000
  -3   5  -1   22521     940   21988   -0.41    0.00  1.0000
   3   5   1   24736     890   24178   -0.41    0.00  1.0000
  -4  -5  -1   13078     500   12679   -0.41    0.00  1.0000
  -4  -5  -1   13220     650   12819   -0.41    0.00  1.0000
  -4   5  -1   12438     590   12049   -0.41    0.00  1.0000
  -4   5  -1   13992     630   13579   -0.41    0.00  1.0000
   4   5   1   10425     640   10069   -0.41    0.00  1.0000
  -4   5  -1   12530     610   12139   -0.41    0.00  1.0000
  -4   5  -1   12001     590   11619   -0.41    0.00  1.0000
   4   5   1   13109     560   12709   -0.41    0.00  1.0000
  -5  -5  -1     112     150     130   -0.23    0.00  1.0000
   5  -5   1     560     190     600   -0.23    0.00  1.0000
  -5   5  -1     140     150     160   -0.23    0.00  1.0000
   5   5   1     253     200     280   -0.23    0.00  1.0000
   5   5   1     330     130     360   -0.23    0.00  1.0000
  -5   5  -1     320     150     350   -0.23    0.00  1.0000
  -5   5  -1     706     180     750   -0.23    0.00  1.0000
  -6  -5  -1   23552    1040   23518    0.03    0.00  1.0000
   6  -5   1   22932    1000   22898    0.03    0.00  1.0000
   6   5   1   24583     950   24548    0.03    0.00  1.0000
  -6   5  -1   24593     990   24558    0.03    0.00  1.0000
  -6   5  -1   24263     930   24228    0.03    0.00  1.0000
   6   5   1   22872    1070   22838    0.03    0.00  1.0000
  -6   5  -1   24433    1030   24398    0.03    0.00  1.0000
   7  -5   1   28730    1150   29057    0.22    0.00  1.0000
  -7  -5  -1   26861    1180   27177    0.22    0.00  1.0000
   7   5   1   27875    1220   28197    0.22    0.00  1.0000
  -7   5  -1   25330    1120   25637    0.22    0.00  1.0000
  -7   5  -1   26771    1100   27087    0.22    0.00  1.0000
   7   5   1   26652    1070   26967    0.22    0.00  1.0000
  -8  -5  -1    5003     460    4820    0.30    0.00  1.0000
   8  -5   1    5684     440    5489    0.30    0.00  1.0000
  -8   5  -1    5766     440    5569    0.30    0.00  1.0000
  -8   5  -1    6091     430    5889    0.30    0.00  1.0000
   8   5   1    6295     410    6089    0.30    0.00  1.0000
   8   5   1    6162     500    5959    0.30    0.00  1.0000
  -9  -5  -1    2296     370    2190    0.26    0.00  1.0000
   9  -5   1    2817     370    2700    0.26    0.00  1.0000
   9   5   1    2367     390    2260    0.26    0.00  1.0000
   9   5   1    3052     320    2930    0.26    0.00  1.0000
  -9   5  -1    2899     330    2780    0.26    0.00  1.0000
  -9   5  -1    2418     360    2310    0.26    0.00  1.0000
  10  -5   1    5164     490    5229    0.10    0.00  1.0000
 -10  -5  -1    3824     450    3880    0.10    0.00  1.0000
  10   5   1    4310     480    4370    0.10    0.00  1.0000
 -10   5  -1    3913     390    3970    0.10    0.00  1.0000
 -10   5  -1    4350     460    4410    0.10    0.00  1.0000
  10   5   1    3556     370    3610    0.10    0.00  1.0000
  11  -5   1    7175     600    7259   -0.12    0.00  1.0000
 -11  -5  -1    7761     590    7849   -0.12    0.00  1.0000
 -11   5  -1    7622     540    7709   -0.12    0.00  1.0000
  11   5   1    7075     530    7159   -0.12    0.00  1.0000
  11   5   1    7652     610    7739   -0.12    0.00  1.0000
 -11   5  -1    7592     570    7679   -0.12    0.00  1.0000
 -12  -5  -1       2     240     -20   -0.32    0.00  1.0000
  12  -5   1       2     230     -40   -0.32    0.00  1.0000
  12   5   1       2     230     -60   -0.32    0.00  1.0000
  12   5   1     202     190     200   -0.32    0.00  1.0000
 -12   5  -1     262     200     260   -0.32    0.00  1.0000
 -12   5  -1      12     210      10   -0.32    0.00  1.0000
 -13  -5  -1       3     200    -170   -0.43    0.00  1.0000
  13  -5   1     144     250     170   -0.43    0.00  1.0000
 -13   5  -1       3     180    -240   -0.43    0.00  1.0000
  13   5   1       3     240     -70   -0.43    0.00  1.0000
  13   5   1       3     180    -100   -0.43    0.00  1.0000
 -13   5  -1       3     170    -220   -0.43    0.00  1.0000
 -14  -5  -1     461     320     390   -0.40    0.00  1.0000
  14  -5   1     373     280     310   -0.40    0.00  1.0000
  14   5   1     493     260     420   -0.40    0.00  1.0000
 -14   5  -1     195     290     150   -0.40    0.00  1.0000
  14   5   1     362     240     300   -0.40    0.00  1.0000
  15  -5   1     869     350     800   -0.28    0.00  1.0000
 -15  -5  -1     901     380     830   -0.28    0.00  1.0000
 -15   5  -1    1491     360    1400   -0.28    0.00  1.0000
  15   5   1     702     270     640   -0.28    0.00  1.0000
  15   5   1    1615     370    1520   -0.28    0.00  1.0000
 -16  -5  -1    1692     450    1740   -0.13    0.00  1.0000
  16  -5   1    1791     460    1840   -0.13    0.00  1.0000
 -16   5  -1    1969     420    2020   -0.13    0.00  1.0000
 -15  -6   1      32     310      20    0.30    0.00  1.0000
  15  -6  -1     125     240     100   -0.30    0.00  1.0000
 -15   6   1     837     350     770   -0.30    0.00  1.0000
  15   6  -1     502     350     450    0.30    0.00  1.0000
  14  -6  -1   19014    1100   18918    0.08    0.00  1.0000
 -14  -6   1   20457    1190   20358   -0.08    0.00  1.0000
 -14   6   1   20046    1100   19948    0.08    0.00  1.0000
  14   6  -1   20447    1140   20348   -0.08    0.00  1.0000
 -14   6   1   21199    1150   21098    0.08    0.00  1.0000
 -13  -6   1     281     300     380   -0.63    0.00  1.0000
  13  -6  -1     430     300     550    0.63    0.00  1.0000
 -13   6   1     717     310     870    0.63    0.00  1.0000
 -13   6   1     147     290     220    0.63    0.00  1.0000
  13   6  -1     528     320     660   -0.63    0.00  1.0000
  12  -6  -1    6664     600    7359    0.96    0.00  1.0000
 -12  -6   1    5742     640    6389   -0.96    0.00  1.0000
  12   6  -1    5979     680    6639   -0.96    0.00  1.0000
 -12   6   1    5704     590    6349    0.96    0.00  1.0000
 -12   6   1    7064     610    7779    0.96    0.00  1.0000
  12   6  -1    5989     610    6649   -0.96    0.00  1.0000
  11  -6  -1   24816    1120   23678    0.85    0.00  1.0000
 -11  -6   1   22501    1120   21418   -0.85    0.00  1.0000
 -11   6   1   22635    1100   21548    0.85    0.00  1.0000
  11   6  -1   22194    1130   21118   -0.85    0.00  1.0000
  11   6  -1   24315    1070   23188   -0.85    0.00  1.0000
 -11   6   1   23331    1080   22228    0.85    0.00  1.0000
 -10  -6   1   37238    1650   37886   -0.39    0.00  1.0000
  10  -6  -1   39320    1610   39986    0.39    0.00  1.0000
  10   6  -1   39974    1710   40646   -0.39    0.00  1.0000
  10   6  -1   38725    1570   39386   -0.39    0.00  1.0000
 -10   6   1   40272    1610   40946    0.39    0.00  1.0000
 -10   6   1   36207    1620   36846    0.39    0.00  1.0000
   9  -6  -1    4556     440    4630   -0.13    0.00  1.0000
  -9  -6   1    4397     470    4470    0.13    0.00  1.0000
  -9   6   1    4060     440    4130   -0.13    0.00  1.0000
   9   6  -1    4853     510    4930    0.13    0.00  1.0000
  -9   6   1    5716     510    5799   -0.13    0.00  1.0000
   9   6  -1    4119     410    4190    0.13    0.00  1.0000
  -8  -6   1     564     250     670    0.50    0.00  1.0000
   8  -6  -1     346     190     430   -0.50    0.00  1.0000
   8   6  -1     275     240     350    0.50    0.00  1.0000
   8   6  -1     409     200     500    0.50    0.00  1.0000
  -8   6   1     610     250     720   -0.50    0.00  1.0000
  -8   6   1     500     220     600   -0.50    0.00  1.0000
   7  -6  -1   17559     810   16768   -0.70    0.00  1.0000
  -7  -6   1   15696     840   14949    0.70    0.00  1.0000
  -7   6   1   18111     830   17308   -0.70    0.00  1.0000
  -7   6   1   17252     850   16468   -0.70    0.00  1.0000
   7   6  -1   18449     800   17638    0.70    0.00  1.0000
   7   6  -1   16504     910   15738    0.70    0.00  1.0000
   6  -6  -1   16336     810   17088   -0.67    0.00  1.0000
  -6  -6   1   17911     900   18698    0.67    0.00  1.0000
   6   6  -1   16883     810   17648    0.67    0.00  1.0000
  -6   6   1   15808     850   16548   -0.67    0.00  1.0000
  -6   6   1   16101     840   16848   -0.67    0.00  1.0000
   6   6  -1   17294     950   18068    0.67    0.00  1.0000
   5  -6  -1   14450     690   14109   -0.33    0.00  1.0000
  -5  -6   1   13681     740   13349    0.33    0.00  1.0000
   5   6  -1   12222     760   11909    0.33    0.00  1.0000
   5   6  -1   14905     680   14559    0.33    0.00  1.0000
  -5   6   1   14581     690   14239   -0.33    0.00  1.0000
  -5   6   1   14672     730   14329   -0.33    0.00  1.0000
  -5   6   1   15592     740   15238   -0.33    0.00  1.0000
  -4  -6   1   55873    2110   55134   -0.36    0.00  1.0000
   4  -6  -1   59286    2040   58524    0.36    0.00  1.0000
   4   6  -1   59467    2040   58704   -0.36    0.00  1.0000
  -4   6   1   59205    2090   58444    0.36    0.00  1.0000
  -4   6   1   58732    2080   57974    0.36    0.00  1.0000
   4   6  -1   56981    2170   56234   -0.36    0.00  1.0000
  -4   6   1   61902    2080   61124    0.36    0.00  1.0000
   3  -6  -1   39176    1590   41316    1.24    0.00  1.0000
  -3  -6   1   42867    1670   45105   -1.24    0.00  1.0000
   3   6  -1   42566    1580   44796   -1.24    0.00  1.0000
   3   6  -1   38514    1690   40636   -1.24    0.00  1.0000
  -3   6   1   43891    1640   46155    1.24    0.00  1.0000
  -3   6   1   41592    1550   43796    1.24    0.00  1.0000
  -3   6   1   38426    1620   40546    1.24    0.00  1.0000
   2  -6  -1   79501    2460   74773    1.97    0.00  1.0000
  -2  -6   1   76211    2510   71583   -1.97    0.00  1.0000
  -2   6   1   74818    2400   70233    1.97    0.00  1.0000
  -2   6   1   71937    2490   67443    1.97    0.00  1.0000
   2   6  -1   82067    2440   77262   -1.97    0.00  1.0000
  -2   6   1   75169    2500   70573    1.97    0.00  1.0000
   2   6  -1   71338    2540   66863   -1.97    0.00  1.0000
  -1  -6   1   24447    1050   27667   -2.31    0.00  1.0000
   1  -6  -1   24194    1090   27397    2.31    0.00  1.0000
  -1  -6   1   25727    1170   29027   -2.31    0.00  1.0000
   1   6  -1   23743    1090   26917   -2.31    0.00  1.0000
  -1   6   1   25953    1080   29267    2.31    0.00  1.0000
  -1   6   1   25830    1170   29137    2.31    0.00  1.0000
   1   6  -1   24852    1210   28097   -2.31    0.00  1.0000
  -1   6   1   24541    1180   27767    2.31    0.00  1.0000
   0  -6   1   21426     950   24268   -2.18    0.00  1.0000
   0  -6  -1   19980     950   22728    2.18    0.00  1.0000
   0   6   1   22675     950   25597    2.18    0.00  1.0000
   0   6  -1   19586    1040   22308   -2.18    0.00  1.0000
   0   6   1   21849    1050   24718    2.18    0.00  1.0000
   0   6  -1   21172    1030   23998   -2.18    0.00  1.0000
   0   6  -1   22384     980   25287   -2.18    0.00  1.0000
   0   6   1   20947    1060   23758    2.18    0.00  1.0000
  -1  -6  -1   48265    1670   45165    1.66    0.00  1.0000
   1  -6   1   47749    1570   44666   -1.66    0.00  1.0000
  -1  -6  -1   49712    1550   46565    1.66    0.00  1.0000
  -1   6  -1   43838    1650   40886   -1.66    0.00  1.0000
   1   6   1   47553    1550   44476    1.66    0.00  1.0000
   1   6   1   44760    1650   41776    1.66    0.00  1.0000
  -1   6  -1   42751    1610   39836   -1.66    0.00  1.0000
  -1   6  -1   49381    1590   46245   -1.66    0.00  1.0000
   1   6   1   45608    1690   42596    1.66    0.00  1.0000
  -2  -6  -1   36426    1320   37936    0.91    0.00  1.0000
  -2  -6  -1   36475    1460   37986    0.91    0.00  1.0000
   2   6   1   33381    1480   34827    0.91    0.00  1.0000
  -2   6  -1   36172    1380   37676   -0.91    0.00  1.0000
  -2   6  -1   37112    1390   38636   -0.91    0.00  1.0000
  -2   6  -1   34712    1440   36186   -0.91    0.00  1.0000
   2   6   1   36221    1350   37726    0.91    0.00  1.0000
  -2   6  -1   32432    1400   33857   -0.91    0.00  1.0000
  -3  -6  -1   15236     780   15108    0.12    0.00  1.0000
   3   6   1   15648     810   15518    0.12    0.00  1.0000
  -3   6  -1   15648     710   15518   -0.12    0.00  1.0000
  -3   6  -1   14333     730   14209   -0.12    0.00  1.0000
  -3   6  -1   14484     710   14359   -0.12    0.00  1.0000
  -3   6  -1   14404     720   14279   -0.12    0.00  1.0000
  -4  -6  -1   16089     810   15568   -0.48    0.00  1.0000
  -4   6  -1   15530     760   15018    0.48    0.00  1.0000
  -4   6  -1   17146     780   16608    0.48    0.00  1.0000
  -4   6  -1   17441     780   16898    0.48    0.00  1.0000
  -4   6  -1   17116     760   16578    0.48    0.00  1.0000
   4   6   1   17431     890   16888   -0.48    0.00  1.0000
   5  -6   1    4707     420    5169    0.76    0.00  1.0000
  -5  -6  -1    5404     470    5899   -0.76    0.00  1.0000
  -5   6  -1    4602     410    5059    0.76    0.00  1.0000
   5   6   1    4383     480    4830   -0.76    0.00  1.0000
  -5   6  -1    4897     400    5369    0.76    0.00  1.0000
  -5   6  -1    4726     430    5189    0.76    0.00  1.0000
   6  -6   1     119     160      60    0.74    0.00  1.0000
  -6  -6  -1     359     190     250   -0.74    0.00  1.0000
  -6   6  -1     419     180     300    0.74    0.00  1.0000
  -6   6  -1     299     180     200    0.74    0.00  1.0000
   6   6   1     323     200     220   -0.74    0.00  1.0000
  -7  -6  -1    2278     360    2090   -0.48    0.00  1.0000
   7  -6   1    2195     320    2010    0.48    0.00  1.0000
  -7   6  -1    1650     270    1490    0.48    0.00  1.0000
  -7   6  -1    1713     290    1550    0.48    0.00  1.0000
   7   6   1    1407     330    1260   -0.48    0.00  1.0000
   8  -6   1   25872    1170   25937    0.05    0.00  1.0000
  -8  -6  -1   25752    1210   25817   -0.05    0.00  1.0000
   8   6   1   27290    1270   27357   -0.05    0.00  1.0000
  -8   6  -1   27650    1150   27717    0.05    0.00  1.0000
  -8   6  -1   26232    1200   26297    0.05    0.00  1.0000
   9  -6   1   10415     670   10879   -0.53    0.00  1.0000
  -9  -6  -1    8656     670    9079    0.53    0.00  1.0000
  -9   6  -1    9574     630   10019   -0.53    0.00  1.0000
  -9   6  -1    9378     670    9819   -0.53    0.00  1.0000
   9   6   1    9349     730    9789    0.53    0.00  1.0000
  10  -6   1    2350     360    1940   -1.05    0.00  1.0000
 -10  -6  -1    1830     330    1470    1.05    0.00  1.0000
 -10   6  -1    2995     360    2530   -1.05    0.00  1.0000
 -10   6  -1    2163     350    1770   -1.05    0.00  1.0000
  10   6   1    1606     350    1270    1.05    0.00  1.0000
  11  -6   1      25     230      80   -1.23    0.00  1.0000
 -11  -6  -1     118     230     230    1.23    0.00  1.0000
 -11   6  -1      59     220     140   -1.23    0.00  1.0000
  11   6   1      28     220    -160    1.23    0.00  1.0000
 -11   6  -1      59     210     140   -1.23    0.00  1.0000
  12  -6   1   12104     810   12979   -0.90    0.00  1.0000
 -12  -6  -1   10754     830   11579    0.90    0.00  1.0000
  12   6   1   10619     840   11439    0.90    0.00  1.0000
 -12   6  -1   10898     810   11729   -0.90    0.00  1.0000
 -13  -6  -1   17257    1050   16978    0.25    0.00  1.0000
  13  -6   1   18678    1040   18388   -0.25    0.00  1.0000
  13   6   1   18577    1040   18288    0.25    0.00  1.0000
 -13   6  -1   16763    1020   16488   -0.25    0.00  1.0000
  14  -6   1   16994    1030   16638    0.32    0.00  1.0000
 -14  -6  -1   15933    1020   15588   -0.32    0.00  1.0000
 -14   6  -1   16186    1010   15838    0.32    0.00  1.0000
  14   6   1   16550    1010   16198   -0.32    0.00  1.0000
 -15  -6  -1    5054     650    5359   -0.49    0.00  1.0000
  15  -6   1    5326     630    5639    0.49    0.00  1.0000
 -15   6  -1    4782     650    5079    0.49    0.00  1.0000
  15   6   1    5122     640    5429   -0.49    0.00  1.0000
 -13  -7   1    6748     690    6639    0.15    0.00  1.0000
  13   7  -1    6052     700    5949    0.15    0.00  1.0000
 -13   7   1    6183     670    6079    0.15    0.00  1.0000
 -12  -7   1    1842     430    1890    0.13    0.00  1.0000
 -12   7   1    2761     470    2820    0.13    0.00  1.0000
  12   7  -1    2860     520    2920    0.13    0.00  1.0000
 -12   7   1    2089     460    2140    0.13    0.00  1.0000
 -11  -7   1     743     320     730    0.05    0.00  1.0000
  11   7  -1     551     330     540    0.05    0.00  1.0000
 -11   7   1     964     300     950    0.05    0.00  1.0000
 -11   7   1     399     260     390    0.05    0.00  1.0000
 -10  -7   1     328     260     320   -0.05    0.00  1.0000
  10   7  -1       0     250       0   -0.05    0.00  1.0000
 -10   7   1     338     270     330   -0.05    0.00  1.0000
 -10   7   1      63     210      60   -0.05    0.00  1.0000
  -9  -7   1     133     280     140   -0.15    0.00  1.0000
   9   7  -1       0     230    -260   -0.15    0.00  1.0000
  -9   7   1       0     210    -250   -0.15    0.00  1.0000
  -9   7   1     299     240     310   -0.15    0.00  1.0000
  -8  -7   1    1187     320    1130   -0.19    0.00  1.0000
  -8   7   1    1156     300    1100   -0.19    0.00  1.0000
  -8   7   1     786     270     740   -0.19    0.00  1.0000
   8   7  -1     465     320     430   -0.19    0.00  1.0000
  -7  -7   1    2210     400    2150   -0.15    0.00  1.0000
   7   7  -1    1672     390    1620   -0.15    0.00  1.0000
  -7   7   1    1326     320    1280   -0.15    0.00  1.0000
  -7   7   1    1489     310    1440   -0.15    0.00  1.0000
  -6  -7   1    9970     690   10009   -0.05    0.00  1.0000
   6  -7  -1    9770     640    9809   -0.05    0.00  1.0000
  -6   7   1    9860     640    9899   -0.05    0.00  1.0000
  -6   7   1    9042     620    9079   -0.05    0.00  1.0000
   6   7  -1    9760     720    9799   -0.05    0.00  1.0000
  -5  -7   1    5261     490    5279    0.03    0.00  1.0000
   5  -7  -1    4873     470    4890    0.03    0.00  1.0000
   5   7  -1    5560     560    5579    0.03    0.00  1.0000
  -5   7   1    5081     460    5099    0.03    0.00  1.0000
  -4  -7   1    2775     370    2780    0.01    0.00  1.0000
   4  -7  -1    2336     360    2340    0.01    0.00  1.0000
  -4   7   1    2576     380    2580    0.01    0.00  1.0000
   4   7  -1    2925     460    2930    0.01    0.00  1.0000
  -4   7   1    2855     360    2860    0.01    0.00  1.0000
  -3  -7   1       0     180    -280   -0.06    0.00  1.0000
   3  -7  -1     106     170     100   -0.06    0.00  1.0000
  -3   7   1      75     200      70   -0.06    0.00  1.0000
  -3   7   1      85     180      80   -0.06    0.00  1.0000
   3   7  -1     259     230     250   -0.06    0.00  1.0000
   2  -7  -1   12527     630   12599   -0.07    0.00  1.0000
  -2  -7   1   10334     660   10399   -0.07    0.00  1.0000
   2   7  -1   10194     710   10259   -0.07    0.00  1.0000
  -2   7   1    9925     640    9989   -0.07    0.00  1.0000
  -2   7   1    9108     630    9169   -0.07    0.00  1.0000
  -1  -7   1    1072     270    1090    0.06    0.00  1.0000
   1  -7  -1    1926     280    1950    0.06    0.00  1.0000
  -1   7   1     973     280     990    0.06    0.00  1.0000
  -1   7   1     735     250     750    0.06    0.00  1.0000
   1   7  -1     636     250     650    0.06    0.00  1.0000
   0  -7   1    6073     480    6279    0.30    0.00  1.0000
   0  -7  -1    5758     440    5959    0.30    0.00  1.0000
   0   7  -1    5012     510    5199    0.30    0.00  1.0000
   0   7   1    5650     500    5849    0.30    0.00  1.0000
   0   7   1    5404     500    5599    0.30    0.00  1.0000
   1  -7   1    3608     340    3350    0.51    0.00  1.0000
  -1  -7  -1    2786     400    2560    0.51    0.00  1.0000
  -1   7  -1    2473     350    2260    0.51    0.00  1.0000
  -1   7  -1    3099     380    2860    0.51    0.00  1.0000
   1   7   1    4002     450    3730    0.51    0.00  1.0000
  -2  -7  -1     172     200     240    0.55    0.00  1.0000
   2  -7   1     408     200     510    0.55    0.00  1.0000
  -2   7  -1     155     190     220    0.55    0.00  1.0000
  -2   7  -1     320     210     410    0.55    0.00  1.0000
   2   7   1     249     220     330    0.55    0.00  1.0000
  -2   7  -1     346     230     440    0.55    0.00  1.0000
   3  -7   1    1677     300    1830    0.42    0.00  1.0000
  -3  -7  -1    1543     330    1690    0.42    0.00  1.0000
  -3   7  -1    2176     360    2350    0.42    0.00  1.0000
  -3   7  -1    1467     270    1610    0.42    0.00  1.0000
  -3   7  -1    1629     300    1780    0.42    0.00  1.0000
   3   7   1    1438     350    1580    0.42    0.00  1.0000
  -4  -7  -1     259     240     230    0.22    0.00  1.0000
   4  -7   1     109     170      90    0.22    0.00  1.0000
  -4   7  -1     344     200     310    0.22    0.00  1.0000
   4   7   1      98     260      80    0.22    0.00  1.0000
  -4   7  -1      17     200      10    0.22    0.00  1.0000
  -4   7  -1       1     170       0    0.22    0.00  1.0000
  -4   7  -1     195     170     170    0.22    0.00  1.0000
   5  -7   1     430     210     440    0.06    0.00  1.0000
  -5  -7  -1     826     280     840    0.06    0.00  1.0000
  -5   7  -1     420     230     430    0.06    0.00  1.0000
   5   7   1     351     260     360    0.06    0.00  1.0000
  -5   7  -1     390     220     400    0.06    0.00  1.0000
  -6  -7  -1    3287     480    3290   -0.01    0.00  1.0000
   6  -7   1    4446     420    4450   -0.01    0.00  1.0000
   6   7   1    3277     480    3280   -0.01    0.00  1.0000
  -6   7  -1    3476     410    3480   -0.01    0.00  1.0000
  -6   7  -1    3856     420    3860   -0.01    0.00  1.0000
   7  -7   1    5968     500    5989    0.03    0.00  1.0000
  -7  -7  -1    4901     540    4920    0.03    0.00  1.0000
   7   7   1    4901     570    4920    0.03    0.00  1.0000
  -7   7  -1    5010     520    5029    0.03    0.00  1.0000
  -7   7  -1    5299     480    5319    0.03    0.00  1.0000
  -8  -7  -1       0     230    -120    0.13    0.00  1.0000
   8  -7   1     287     230     300    0.13    0.00  1.0000
  -8   7  -1       0     190    -120    0.13    0.00  1.0000
   8   7   1     502     320     520    0.13    0.00  1.0000
  -8   7  -1     326     230     340    0.13    0.00  1.0000
  -9  -7  -1     891     310     840    0.20    0.00  1.0000
   9  -7   1    1476     340    1410    0.20    0.00  1.0000
  -9   7  -1    1097     320    1040    0.20    0.00  1.0000
  -9   7  -1    1158     290    1100    0.20    0.00  1.0000
   9   7   1    1117     380    1060    0.20    0.00  1.0000
 -10  -7  -1     340     310     310    0.20    0.00  1.0000
  10  -7   1    1474     310    1410    0.20    0.00  1.0000
  10   7   1     107     280      90    0.20    0.00  1.0000
 -10   7  -1     725     280     680    0.20    0.00  1.0000
  11  -7   1     344     270     360    0.10    0.00  1.0000
 -11  -7  -1      44     270      50    0.10    0.00  1.0000
  11   7   1     188     320     200    0.10    0.00  1.0000
 -11   7  -1       0     270     -40    0.10    0.00  1.0000
  12  -7   1    4086     570    4070   -0.03    0.00  1.0000
 -12  -7  -1    5998     660    5979   -0.03    0.00  1.0000
 -12   7  -1    5317     630    5299   -0.03    0.00  1.0000
  12   7   1    5507     670    5489   -0.03    0.00  1.0000
  13  -7   1   18314    1050   18418   -0.09    0.00  1.0000
 -13  -7  -1   18114    1130   18218   -0.09    0.00  1.0000
 -13   7  -1   15891    1020   15988   -0.09    0.00  1.0000
  13   7   1   17596    1120   17698   -0.09    0.00  1.0000
  11  -8  -1   28487    1440   28567   -0.05    0.00  1.0000
 -11  -8   1   29007    1520   29087    0.05    0.00  1.0000
  11   8  -1   30345    1580   30427    0.05    0.00  1.0000
  10  -8  -1   16896    1040   16918    0.02    0.00  1.0000
 -10  -8   1   19244    1130   19268   -0.02    0.00  1.0000
  10   8  -1   19024    1190   19048   -0.02    0.00  1.0000
 -10   8   1   17236    1020   17258    0.02    0.00  1.0000
   9  -8  -1    3273     480    3220    0.11    0.00  1.0000
  -9  -8   1    2920     490    2870   -0.11    0.00  1.0000
   9   8  -1    3646     620    3590   -0.11    0.00  1.0000
  -9   8   1    3222     530    3170    0.11    0.00  1.0000
  -8  -8   1    2524     460    2610   -0.20    0.00  1.0000
   8  -8  -1    2967     490    3060    0.20    0.00  1.0000
   8   8  -1    2937     520    3030   -0.20    0.00  1.0000
  -8   8   1    2376     420    2460    0.20    0.00  1.0000
  -7  -8   1     254     270     290   -0.25    0.00  1.0000
   7  -8  -1      53     210      70    0.25    0.00  1.0000
  -7   8   1     519     270     570    0.25    0.00  1.0000
   7   8  -1     329     330     370   -0.25    0.00  1.0000
  -6  -8   1    5102     570    4970   -0.22    0.00  1.0000
   6  -8  -1    4697     480    4570    0.22    0.00  1.0000
   6   8  -1    4251     560    4130   -0.22    0.00  1.0000
  -6   8   1    4322     500    4200    0.22    0.00  1.0000
  -5  -8   1     558     280     570   -0.06    0.00  1.0000
   5  -8  -1    1262     300    1280    0.06    0.00  1.0000
   5   8  -1    1143     380    1160   -0.06    0.00  1.0000
  -5   8   1     736     290     750    0.06    0.00  1.0000
   4  -8  -1    9563     640    9669   -0.13    0.00  1.0000
  -4  -8   1    9115     710    9219    0.13    0.00  1.0000
   4   8  -1    9454     780    9559    0.13    0.00  1.0000
  -4   8   1    9623     680    9729   -0.13    0.00  1.0000
  -3  -8   1   10186     700   10019    0.19    0.00  1.0000
   3  -8  -1   10872     660   10699   -0.19    0.00  1.0000
  -3   8   1   12112     730   11929   -0.19    0.00  1.0000
  -3   8   1   10035     710    9869   -0.19    0.00  1.0000
   3   8  -1    9511     760    9349    0.19    0.00  1.0000
  -2  -8   1    4909     510    4960    0.09    0.00  1.0000
   2   8  -1    5007     580    5059    0.09    0.00  1.0000
  -2   8   1    3477     480    3520   -0.09    0.00  1.0000
  -2   8   1    4600     500    4650   -0.09    0.00  1.0000
   1  -8  -1     210     240     200    0.08    0.00  1.0000
  -1  -8   1     210     220     200   -0.08    0.00  1.0000
  -1   8   1     179     240     170    0.08    0.00  1.0000
   1   8  -1      55     230      50   -0.08    0.00  1.0000
  -1   8   1     363     260     350    0.08    0.00  1.0000
   0  -8  -1   14394     860   14519    0.12    0.00  1.0000
   0  -8   1   14662     840   14789   -0.12    0.00  1.0000
   0   8   1   15299     920   15428    0.12    0.00  1.0000
   0   8  -1   15597     920   15728   -0.12    0.00  1.0000
   1  -8   1   20849    1030   20868    0.02    0.00  1.0000
  -1  -8  -1   20229    1040   20248   -0.02    0.00  1.0000
   1   8   1   20289    1090   20308   -0.02    0.00  1.0000
  -1   8  -1   19490    1050   19508    0.02    0.00  1.0000
  -2  -8  -1   12872     820   12689   -0.19    0.00  1.0000
  -2   8  -1   12580     770   12399    0.19    0.00  1.0000
   2   8   1   13093     860   12909   -0.19    0.00  1.0000
  -2   8  -1   13667     810   13479    0.19    0.00  1.0000
  -3  -8  -1     752     270     800   -0.23    0.00  1.0000
  -3   8  -1     195     250     220    0.23    0.00  1.0000
  -3   8  -1     888     310     940    0.23    0.00  1.0000
   3   8   1     888     330     940   -0.23    0.00  1.0000
  -4  -8  -1     266     270     250   -0.13    0.00  1.0000
   4  -8   1     328     230     310    0.13    0.00  1.0000
  -4   8  -1     297     240     280    0.13    0.00  1.0000
   4   8   1     461     320     440   -0.13    0.00  1.0000
  -5  -8  -1     732     310     730   -0.01    0.00  1.0000
   5  -8   1     602     270     600    0.01    0.00  1.0000
   5   8   1     592     300     590   -0.01    0.00  1.0000
  -5   8  -1     702     270     700    0.01    0.00  1.0000
   6  -8   1    3480     460    3470   -0.02    0.00  1.0000
  -6  -8  -1    3300     480    3290    0.02    0.00  1.0000
  -6   8  -1    2569     420    2560   -0.02    0.00  1.0000
   6   8   1    2679     500    2670    0.02    0.00  1.0000
  -7  -8  -1   11511     850   11489   -0.02    0.00  1.0000
  -7   8  -1   12722     790   12699    0.02    0.00  1.0000
   7   8   1   11701     910   11679   -0.02    0.00  1.0000
  -7   8  -1   11611     790   11589    0.02    0.00  1.0000
  -8  -8  -1   24132    1270   24198   -0.05    0.00  1.0000
  -8   8  -1   23453    1180   23518    0.05    0.00  1.0000
   8   8   1   21596    1260   21658   -0.05    0.00  1.0000
  -9  -8  -1   24453    1290   24438   -0.01    0.00  1.0000
  -9   8  -1   22123    1170   22108    0.01    0.00  1.0000
   9   8   1   23243    1310   23228   -0.01    0.00  1.0000
 -10  -8  -1    9512     810    9469    0.05    0.00  1.0000
  10   8   1    7888     770    7849    0.05    0.00  1.0000
 -10   8  -1    7267     660    7229   -0.05    0.00  1.0000
  -6  -9   1       0     270    -140    0.16    0.00  1.0000
   6  -9  -1       0     260     -70    0.16    0.00  1.0000
  -6   9   1       0     230    -170    0.16    0.00  1.0000
   6   9  -1       0     280    -300    0.16    0.00  1.0000
  -5  -9   1    3635     550    3530    0.20    0.00  1.0000
  -5   9   1    2109     410    2030    0.20    0.00  1.0000
   5   9  -1    2273     530    2190    0.20    0.00  1.0000
  -4  -9   1    1588     410    1650    0.18    0.00  1.0000
   4   9  -1    2089     500    2160    0.18    0.00  1.0000
  -4   9   1    1598     380    1660    0.18    0.00  1.0000
  -3  -9   1    2349     430    2300    0.12    0.00  1.0000
   3   9  -1    3177     540    3120    0.12    0.00  1.0000
  -3   9   1    2632     440    2580    0.12    0.00  1.0000
  -2  -9   1       0     260    -180    0.06    0.00  1.0000
   2  -9  -1      21     230      20    0.06    0.00  1.0000
  -2   9   1     375     280     370    0.06    0.00  1.0000
   2   9  -1       0     280     -10    0.06    0.00  1.0000
  -1  -9   1      38     240      40    0.03    0.00  1.0000
   1  -9  -1     732     280     740    0.03    0.00  1.0000
  -1   9   1     384     300     390    0.03    0.00  1.0000
   1   9  -1     365     290     370    0.03    0.00  1.0000
   0  -9   1      11     240      10    0.05    0.00  1.0000
   0  -9  -1       0     260     -60    0.05    0.00  1.0000
   0   9   1      11     270      10    0.05    0.00  1.0000
   0   9  -1       0     230     -90    0.05    0.00  1.0000
   1  -9   1    3200     480    3150    0.10    0.00  1.0000
  -1  -9  -1    3472     490    3420    0.10    0.00  1.0000
  -1   9  -1    3724     550    3670    0.10    0.00  1.0000
   1   9   1    3693     560    3640    0.10    0.00  1.0000
  -2  -9  -1    5612     620    5719    0.16    0.00  1.0000
   2  -9   1    5959     590    6069    0.16    0.00  1.0000
   2   9   1    6167     680    6279    0.16    0.00  1.0000
  -2   9  -1    4949     580    5049    0.16    0.00  1.0000
  -3  -9  -1    4408     580    4300    0.19    0.00  1.0000
   3  -9   1    4509     530    4400    0.19    0.00  1.0000
   3   9   1    4843     610    4730    0.19    0.00  1.0000
  -4  -9  -1    1194     380    1240    0.15    0.00  1.0000
  -4   9  -1     783     320     820    0.15    0.00  1.0000
   4   9   1     763     360     800    0.15    0.00  1.0000
  -5  -9  -1    2100     460    2070    0.08    0.00  1.0000
   5   9   1    2120     470    2090    0.08    0.00  1.0000
  -6  -9  -1     799     360     800    0.00    0.00  1.0000
   6   9   1    1309     430    1310    0.00    0.00  1.0000
  19   0  -2    2198     490    2560    0.88    0.00  1.0000
 -19   0   2    1847     420    2180    0.88    0.00  1.0000
  18   0  -2    7058     660    6749    0.43    0.00  1.0000
 -18   0   2    7906     680    7579    0.43    0.00  1.0000
  17   0  -2     365     290     560   -1.06    0.00  1.0000
 -17   0   2      21     210    -160   -1.06    0.00  1.0000
 -16   0   2     997     230     310   -3.36    0.00  1.0000
  16   0  -2    1202     270     430   -3.36    0.00  1.0000
 -15   0   2    8177     790   13299   -5.81    0.00  1.0000
  15   0  -2    9147     830   14529   -5.81    0.00  1.0000
 -15   0   2    8334     690   13499   -5.81    0.00  1.0000
  14   0  -2     716     410    3340   -7.69    0.00  1.0000
 -14   0   2     975     440    3900   -7.69    0.00  1.0000
 -14   0   2    1225     360    4400   -7.69    0.00  1.0000
 -13   0   2     504     360    3050   -8.39    0.00  1.0000
  13   0  -2     433     360    2850   -8.39    0.00  1.0000
 -13   0   2     335     280    2550   -8.39    0.00  1.0000
  12   0  -2   28189     910   18668   -7.23    0.00  1.0000
 -12   0   2   29378     800   19638   -7.23    0.00  1.0000
 -12   0   2   28041     880   18548   -7.23    0.00  1.0000
 -11   0   2   35549    1200   29887   -3.62    0.00  1.0000
 -11   0   2   35276    1100   29637   -3.62    0.00  1.0000
  11   0  -2   34861    1220   29257   -3.62    0.00  1.0000
 -10   0   2   83441    2570   77372    2.48    0.00  1.0000
  10   0  -2   84521    2490   78412    2.48    0.00  1.0000
  10   0  -2   81624    2680   75622    2.48    0.00  1.0000
 -10   0   2   86639    2670   80452    2.48    0.00  1.0000
   9   0  -2  137174    5509  171313   10.08    0.00  1.0000
   9   0  -2  138956    5329  173303   10.08    0.00  1.0000
  -9   0   2  135242    5399  169153   10.08    0.00  1.0000
  -9   0   2  136548    5489  170613   10.08    0.00  1.0000
   8   0  -2   92310    1690   52895   17.12    0.00  1.0000
  -8   0   2   90273    1820   51355   17.12    0.00  1.0000
   8   0  -2   92984    1840   53405   17.12    0.00  1.0000
  -8   0   2   90154    1740   51265   17.12    0.00  1.0000
  -7   0   2   79966    4500  138696   20.75    0.00  1.0000
  -7   0   2   78798    4430  137156   20.75    0.00  1.0000
   7   0  -2   82858    4380  142496   20.75    0.00  1.0000
   7   0  -2   83743    4510  143656   20.75    0.00  1.0000
   6   0  -2  107454    2000   63574   17.51    0.00  1.0000
   6   0  -2  108778    2110   64594   17.51    0.00  1.0000
  -6   0   2  106348    2100   62724   17.51    0.00  1.0000
  -6   0   2  103451    2030   60504   17.51    0.00  1.0000
   5   0  -2   86467    3100   97480    4.20    0.00  1.0000
  -5   0   2   82571    3100   93341    4.20    0.00  1.0000
  -5   0   2   85440    3040   96390    4.20    0.00  1.0000
   5   0  -2   87446    3010   98520    4.20    0.00  1.0000
  -4   0   2    1165     560   13919  -19.70    0.00  1.0000
  -4   0   2    1294     510   14369  -19.70    0.00  1.0000
   4   0  -2    1184     490   13989  -19.70    0.00  1.0000
   3   0  -2  177909   12409  402540  -49.21    0.00  1.0000
   3   0  -2  176481   12519  400390  -49.21    0.00  1.0000
  -3   0   2  191666   12489  423108  -49.21    0.00  1.0000
  -3   0   2  162886   12459  379772  -49.21    0.00  1.0000
   2   0  -2  550799    5789  179722  -73.65    0.00  1.0000
  -2   0   2  556214    5789  182822  -73.65    0.00  1.0000
  -2   0   2  579021    5769  196000  -73.65    0.00  1.0000
  -2   0   2  560305    5769  185171  -73.65    0.00  1.0000
  -1   0   2   75463     270    6619  -81.37    0.00  1.0000
   1   0  -2   76133     260    6409  -81.37    0.00  1.0000
  -1   0   2   75305     270    6669  -81.37    0.00  1.0000
   1   0  -2   77016     260    6139  -81.37    0.00  1.0000
   0   0  -2  820216   11859  379022  -67.06    0.00  1.0000
   0   0  -2  839901   11899  392441  -67.06    0.00  1.0000
   0   0   2  896276   12009  431267  -67.06    0.00  1.0000
   0   0   2  752156   11839  333227  -67.06    0.00  1.0000
  -1   0  -2   13320    2270   73373  -35.95    0.00  1.0000
   1   0   2   11668    2310   69423  -35.95    0.00  1.0000
  -1   0  -2   14297    2290   75642  -35.95    0.00  1.0000
  -1   0  -2   12892    2280   72363  -35.95    0.00  1.0000
  -2   0  -2    3462     190    3980   -0.99    0.00  1.0000
  -2   0  -2    3443     180    3960   -0.99    0.00  1.0000
   2   0   2    3714     200    4250   -0.99    0.00  1.0000
   2   0   2    3536     210    4060   -0.99    0.00  1.0000
   3   0   2  156908    2560   83302   24.87    0.00  1.0000
  -3   0  -2  150917    2560   78952   24.87    0.00  1.0000
  -3   0  -2  152712    2560   80252   24.87    0.00  1.0000
   3   0   2  155865    2580   82542   24.87    0.00  1.0000
  -4   0  -2    3835    1520   45215   35.31    0.00  1.0000
  -4   0  -2    4176    1520   46395   35.31    0.00  1.0000
   4   0   2    4100    1500   46135   35.31    0.00  1.0000
   4   0   2    4265    1550   46695   35.31    0.00  1.0000
  -5   0  -2   13260     140     860   31.81    0.00  1.0000
   5   0   2   13317     140     840   31.81    0.00  1.0000
   5   0   2   12417     120    1200   31.81    0.00  1.0000
  -5   0  -2   12669     140    1090   31.81    0.00  1.0000
  -6   0  -2   72062    1140   32707   20.30    0.00  1.0000
   6   0   2   71631    1170   32417   20.30    0.00  1.0000
   6   0   2   72610    1090   33077   20.30    0.00  1.0000
  -6   0  -2   68494    1110   30317   20.30    0.00  1.0000
   7   0   2   54793    2280   69973    7.04    0.00  1.0000
   7   0   2   52919    2180   67853    7.04    0.00  1.0000
  -7   0  -2   51684    2240   66453    7.04    0.00  1.0000
  -7   0  -2   50617    2210   65243    7.04    0.00  1.0000
   8   0   2   36047    1080   30307   -3.65    0.00  1.0000
  -8   0  -2   37485    1160   31627   -3.65    0.00  1.0000
   8   0   2   39432    1200   33417   -3.65    0.00  1.0000
  -8   0  -2   35883    1120   30157   -3.65    0.00  1.0000
  -9   0  -2  146612    5759  180942   -9.83    0.00  1.0000
   9   0   2  142699    5649  176592   -9.83    0.00  1.0000
   9   0   2  151116    5799  185941   -9.83    0.00  1.0000
  -9   0  -2  144525    5709  178622   -9.83    0.00  1.0000
  10   0   2  195431    4999  153755  -11.56    0.00  1.0000
  10   0   2  191415    4830  150195  -11.56    0.00  1.0000
 -10   0  -2  198822    4910  156764  -11.56    0.00  1.0000
 -10   0  -2  194405    4960  152845  -11.56    0.00  1.0000
 -11   0  -2    2939     540    9469  -10.19    0.00  1.0000
 -11   0  -2    3479     520   10429  -10.19    0.00  1.0000
  11   0   2    2590     560    8829  -10.19    0.00  1.0000
 -12   0  -2   30787    1640   42946   -7.35    0.00  1.0000
 -12   0  -2   31982    1600   44356   -7.35    0.00  1.0000
  12   0   2   31567    1700   43866   -7.35    0.00  1.0000
 -13   0  -2    5592     510    8629   -4.19    0.00  1.0000
  13   0   2    5071     580    7979   -4.19    0.00  1.0000
 -13   0  -2    5279     550    8239   -4.19    0.00  1.0000
  14   0   2    8413     670    9469   -1.29    0.00  1.0000
 -14   0  -2    9423     650   10539   -1.29    0.00  1.0000
 -14   0  -2    8677     570    9749   -1.29    0.00  1.0000
 -15   0  -2     142     210      70    0.93    0.00  1.0000
  15   0   2     222     220     130    0.93    0.00  1.0000
 -15   0  -2     142     170      70    0.93    0.00  1.0000
 -16   0  -2   22355     930   19728    2.11    0.00  1.0000
  16   0   2   22812    1070   20158    2.11    0.00  1.0000
 -16   0  -2   22035    1010   19428    2.11    0.00  1.0000
 -17   0  -2   90984    3400   96670    2.15    0.00  1.0000
  17   0   2   87648    3460   93231    2.15    0.00  1.0000
  18   0   2   74287    2730   70883    1.46    0.00  1.0000
 -18   0  -2   71840    2640   68493    1.46    0.00  1.0000
 -19   0  -2   15048     960   15768    0.67    0.00  1.0000
  19   0   2   13155     960   13829    0.67    0.00  1.0000
 -19  -1   2    3567     570    3500   -0.13    0.00  1.0000
  19  -1  -2    3718     550    3650    0.13    0.00  1.0000
 -19   1   2    3314     530    3250    0.13    0.00  1.0000
  19   1  -2    3748     570    3680   -0.13    0.00  1.0000
 -18  -1   2     631     320     690   -0.26    0.00  1.0000
  18  -1  -2     641     340     700    0.26    0.00  1.0000
 -18   1   2      70     240      90    0.26    0.00  1.0000
  18   1  -2      70     290      90   -0.26    0.00  1.0000
  17  -1  -2    1288     340    1130    0.53    0.00  1.0000
 -17  -1   2    1203     320    1050   -0.53    0.00  1.0000
  17   1  -2    1427     390    1260   -0.53    0.00  1.0000
 -17   1   2    1246     270    1090    0.53    0.00  1.0000
 -17   1   2    1363     330    1200    0.53    0.00  1.0000
  16  -1  -2     413     230     270    0.91    0.00  1.0000
 -16  -1   2     121     230      50   -0.91    0.00  1.0000
  16   1  -2      16     210    -320   -0.91    0.00  1.0000
 -16   1   2     313     210     190    0.91    0.00  1.0000
 -16   1   2     376     190     240    0.91    0.00  1.0000
 -15  -1   2    3213     470    3850   -1.24    0.00  1.0000
  15  -1  -2    3113     500    3740    1.24    0.00  1.0000
 -15   1   2    3067     380    3690    1.24    0.00  1.0000
 -15   1   2    3534     470    4200    1.24    0.00  1.0000
  15   1  -2    3956     520    4660   -1.24    0.00  1.0000
  14  -1  -2    1857     310    1410    1.28    0.00  1.0000
 -14  -1   2    1983     320    1520   -1.28    0.00  1.0000
  14   1  -2    1615     310    1200   -1.28    0.00  1.0000
 -14   1   2    2256     330    1760    1.28    0.00  1.0000
 -14   1   2    2918     310    2350    1.28    0.00  1.0000
 -13  -1   2   10371     490    9519   -0.99    0.00  1.0000
 -13  -1   2    9692     610    8869   -0.99    0.00  1.0000
  13  -1  -2   10621     620    9759    0.99    0.00  1.0000
  13   1  -2    9357     600    8549   -0.99    0.00  1.0000
 -13   1   2   10767     550    9899    0.99    0.00  1.0000
 -13   1   2   10798     610    9929    0.99    0.00  1.0000
 -12  -1   2    7108     530    7529   -0.57    0.00  1.0000
  12  -1  -2    6875     530    7289    0.57    0.00  1.0000
 -12  -1   2    7701     420    8139   -0.57    0.00  1.0000
 -12   1   2    6593     460    6999    0.57    0.00  1.0000
 -12   1   2    7293     530    7719    0.57    0.00  1.0000
  12   1  -2    7419     540    7849   -0.57    0.00  1.0000
  11  -1  -2   14689     740   14399    0.28    0.00  1.0000
 -11  -1   2   13770     700   13489   -0.28    0.00  1.0000
 -11  -1   2   13992     590   13709   -0.28    0.00  1.0000
  11   1  -2   14558     720   14269   -0.28    0.00  1.0000
 -11   1   2   13305     640   13029    0.28    0.00  1.0000
  11   1  -2   15205     600   14909   -0.28    0.00  1.0000
 -11   1   2   13609     700   13329    0.28    0.00  1.0000
 -10  -1   2    7007     460    6879   -0.18    0.00  1.0000
  10  -1  -2    7360     460    7229    0.18    0.00  1.0000
 -10  -1   2    6966     350    6839   -0.18    0.00  1.0000
 -10   1   2    6451     430    6329    0.18    0.00  1.0000
  10   1  -2    6260     350    6139   -0.18    0.00  1.0000
 -10   1   2    6462     400    6339    0.18    0.00  1.0000
  10   1  -2    8005     480    7869   -0.18    0.00  1.0000
   9  -1  -2   25842    1100   26107    0.19    0.00  1.0000
  -9  -1   2   28031    1110   28307   -0.19    0.00  1.0000
  -9  -1   2   28947    1000   29227   -0.19    0.00  1.0000
  -9   1   2   28220    1060   28497    0.19    0.00  1.0000
   9   1  -2   29066    1120   29347   -0.19    0.00  1.0000
  -9   1   2   28449    1110   28727    0.19    0.00  1.0000
   9   1  -2   26638    1010   26907   -0.19    0.00  1.0000
   8  -1  -2   82837    2810   82082    0.30    0.00  1.0000
  -8  -1   2   84997    2690   84232   -0.30    0.00  1.0000
  -8  -1   2   85228    2820   84462   -0.30    0.00  1.0000
   8   1  -2   85057    2820   84292   -0.30    0.00  1.0000
   8   1  -2   85559    2730   84792   -0.30    0.00  1.0000
  -8   1   2   86804    2810   86031    0.30    0.00  1.0000
  -8   1   2   84263    2760   83502    0.30    0.00  1.0000
  -7  -1   2     501      80     410   -0.54    0.00  1.0000
   7  -1  -2     334     120     260    0.54    0.00  1.0000
  -7  -1   2     468     140     380   -0.54    0.00  1.0000
  -7   1   2     345     120     270    0.54    0.00  1.0000
   7   1  -2     424     130     340   -0.54    0.00  1.0000
   7   1  -2     446     110     360   -0.54    0.00  1.0000
  -7   1   2     390     120     310    0.54    0.00  1.0000
   6  -1  -2    2584     220    2290    0.69    0.00  1.0000
  -6  -1   2    2955     150    2640   -0.69    0.00  1.0000
  -6  -1   2    2563     220    2270   -0.69    0.00  1.0000
  -6   1   2    2680     210    2380    0.69    0.00  1.0000
   6   1  -2    2839     200    2530   -0.69    0.00  1.0000
  -6   1   2    2637     220    2340    0.69    0.00  1.0000
   6   1  -2    2839     220    2530   -0.69    0.00  1.0000
  -5  -1   2  130520    4330  131657   -0.36    0.00  1.0000
  -5  -1   2  141134    4240  142316   -0.36    0.00  1.0000
   5  -1  -2  130172    4320  131307    0.36    0.00  1.0000
   5   1  -2  135189    4290  136346   -0.36    0.00  1.0000
  -5   1   2  134801    4300  135956    0.36    0.00  1.0000
   5   1  -2  137141    4330  138306   -0.36    0.00  1.0000
  -5   1   2  138117    4330  139286    0.36    0.00  1.0000
  -4  -1   2   97885    3100   99580    0.62    0.00  1.0000
  -4  -1   2   96795    3190   98480    0.62    0.00  1.0000
   4  -1  -2  100017    3190  101730   -0.62    0.00  1.0000
  -4   1   2   94435    3180   96100   -0.62    0.00  1.0000
   4   1  -2  101604    3190  103330    0.62    0.00  1.0000
  -4   1   2   97469    3180   99160   -0.62    0.00  1.0000
   4   1  -2  101633    3180  103360    0.62    0.00  1.0000
  -3  -1   2   85226    2350   80782    1.78    0.00  1.0000
  -3  -1   2   79646    2420   75352    1.78    0.00  1.0000
   3  -1  -2   79574    2420   75282   -1.78    0.00  1.0000
   3   1  -2   80756    2420   76432    1.78    0.00  1.0000
  -3   1   2   81835    2420   77482   -1.78    0.00  1.0000
  -3   1   2   73907    2410   69773   -1.78    0.00  1.0000
  -3   1   2   80838    2350   76512   -1.78    0.00  1.0000
   3   1  -2   79697    2420   75402    1.78    0.00  1.0000
  -2  -1   2   18435     730   21168    2.25    0.00  1.0000
   2  -1  -2   18547     720   21288   -2.25    0.00  1.0000
  -2   1   2   17558     730   20228   -2.25    0.00  1.0000
   2   1  -2   18752     730   21508    2.25    0.00  1.0000
  -2   1   2   18500     700   21238   -2.25    0.00  1.0000
  -2   1   2   18173     730   20888   -2.25    0.00  1.0000
   2   1  -2   18509     740   21248    2.25    0.00  1.0000
   1  -1  -2   61770    1960   65153   -1.55    0.00  1.0000
   1  -1  -2   54951    1990   58144   -1.55    0.00  1.0000
  -1  -1   2   60175    1980   63514    1.55    0.00  1.0000
   1   1  -2   58656    2000   61954    1.55    0.00  1.0000
  -1   1   2   57917    1990   61194   -1.55    0.00  1.0000
   1   1  -2   61294    2000   64664    1.55    0.00  1.0000
   1   1  -2   62413    1950   65813    1.55    0.00  1.0000
  -1   1   2   59347    1980   62664   -1.55    0.00  1.0000
   0  -1   2   63937    2020   63694    0.11    0.00  1.0000
   0  -1  -2   61182    2040   60944   -0.11    0.00  1.0000
   0   1  -2   64067    2050   63824    0.11    0.00  1.0000
   0   1  -2   67974    2050   67723    0.11    0.00  1.0000
   0   1  -2   64899    2030   64654    0.11    0.00  1.0000
   0   1   2   66110    2060   65863   -0.11    0.00  1.0000
   0   1   2   67593    2050   67343   -0.11    0.00  1.0000
  -1  -1  -2    1650     140    2090    1.18    0.00  1.0000
   1  -1   2    1570     140    2000   -1.18    0.00  1.0000
  -1   1  -2    1685     120    2130   -1.18    0.00  1.0000
  -1   1  -2    1429     140    1840   -1.18    0.00  1.0000
   1   1   2    1623     110    2060    1.18    0.00  1.0000
  -1   1  -2    1534     150    1960   -1.18    0.00  1.0000
  -2  -1  -2   58157    2000   61844    1.74    0.00  1.0000
   2  -1   2   62328    1990   66143   -1.74    0.00  1.0000
  -2  -1  -2   55491    1970   59094    1.74    0.00  1.0000
   2   1   2   58409    2020   62104    1.74    0.00  1.0000
  -2   1  -2   57420    2000   61084   -1.74    0.00  1.0000
  -2   1  -2   54338    2000   57904   -1.74    0.00  1.0000
  -2   1  -2   61707    1970   65503   -1.74    0.00  1.0000
   2   1   2   60136    1980   63884    1.74    0.00  1.0000
  -3  -1  -2    1987     120    1420    1.60    0.00  1.0000
   3  -1   2    1940     150    1380   -1.60    0.00  1.0000
  -3  -1  -2    1892     140    1340    1.60    0.00  1.0000
   3  -1   2    1773     110    1240   -1.60    0.00  1.0000
  -3   1  -2    1892     110    1340   -1.60    0.00  1.0000
  -3   1  -2    2105     150    1520   -1.60    0.00  1.0000
   3   1   2    2269     130    1660    1.60    0.00  1.0000
   3   1   2    1928     150    1370    1.60    0.00  1.0000
  -4  -1  -2    1499     150    1890    1.10    0.00  1.0000
  -4  -1  -2    1295     160    1660    1.10    0.00  1.0000
   4  -1   2    1517     190    1910   -1.10    0.00  1.0000
   4  -1   2    1759     140    2180   -1.10    0.00  1.0000
  -4   1  -2    1455     160    1840   -1.10    0.00  1.0000
   4   1   2    1606     170    2010    1.10    0.00  1.0000
   4   1   2    1517     170    1910    1.10    0.00  1.0000
  -4   1  -2    1499     180    1890   -1.10    0.00  1.0000
  -5  -1  -2   12187     480   12669    0.50    0.00  1.0000
   5  -1   2   11912     540   12389   -0.50    0.00  1.0000
  -5  -1  -2   12727     530   13219    0.50    0.00  1.0000
   5  -1   2   11932     470   12409   -0.50    0.00  1.0000
   5   1   2   12344     520   12829    0.50    0.00  1.0000
  -5   1  -2   12864     510   13359   -0.50    0.00  1.0000
  -5   1  -2   11520     520   11989   -0.50    0.00  1.0000
   5   1   2   11893     520   12369    0.50    0.00  1.0000
   6  -1   2   56580    1910   56354    0.11    0.00  1.0000
  -6  -1  -2   55728    1820   55504   -0.11    0.00  1.0000
   6  -1   2   58694    1790   58464    0.11    0.00  1.0000
  -6  -1  -2   53915    1870   53695   -0.11    0.00  1.0000
  -6   1  -2   57702    1860   57474    0.11    0.00  1.0000
   6   1   2   57041    1860   56814   -0.11    0.00  1.0000
   6   1   2   54146    1880   53925   -0.11    0.00  1.0000
  -6   1  -2   55738    1870   55514    0.11    0.00  1.0000
  -7  -1  -2      23      90      50   -0.63    0.00  1.0000
  -7  -1  -2       7      70     -20   -0.63    0.00  1.0000
   7  -1   2      17     120      40    0.63    0.00  1.0000
   7  -1   2      90      60     140    0.63    0.00  1.0000
  -7   1  -2      59     100     100    0.63    0.00  1.0000
   7   1   2       2      90      10   -0.63    0.00  1.0000
   7   1   2     223     120     300   -0.63    0.00  1.0000
  -7   1  -2      44     100      80    0.63    0.00  1.0000
  -8  -1  -2    9616     400    8819   -0.96    0.00  1.0000
   8  -1   2    8592     460    7839    0.96    0.00  1.0000
   8  -1   2    9334     340    8549    0.96    0.00  1.0000
  -8  -1  -2    8110     430    7379   -0.96    0.00  1.0000
   8   1   2    8214     400    7479   -0.96    0.00  1.0000
   8   1   2    9762     480    8959   -0.96    0.00  1.0000
  -8   1  -2    9104     440    8329    0.96    0.00  1.0000
  -8   1  -2    9303     440    8519    0.96    0.00  1.0000
  -9  -1  -2    5267     390    6019   -1.16    0.00  1.0000
   9  -1   2    5202     270    5949    1.16    0.00  1.0000
  -9  -1  -2    4800     330    5519   -1.16    0.00  1.0000
   9  -1   2    5043     410    5779    1.16    0.00  1.0000
   9   1   2    4959     410    5689   -1.16    0.00  1.0000
   9   1   2    5417     350    6179   -1.16    0.00  1.0000
  -9   1  -2    5061     370    5799    1.16    0.00  1.0000
  -9   1  -2    5071     380    5809    1.16    0.00  1.0000
 -10  -1  -2    3621     250    2940   -1.38    0.00  1.0000
  10  -1   2    4152     340    3420    1.38    0.00  1.0000
 -10  -1  -2    3810     320    3110   -1.38    0.00  1.0000
  10   1   2    3332     260    2680   -1.38    0.00  1.0000
 -10   1  -2    3964     300    3250    1.38    0.00  1.0000
  10   1   2    4141     320    3410   -1.38    0.00  1.0000
 -10   1  -2    3821     300    3120    1.38    0.00  1.0000
  11  -1   2   10211     680   11699    1.65    0.00  1.0000
 -11  -1  -2   12225     690   13849   -1.65    0.00  1.0000
 -11  -1  -2   11793     600   13389   -1.65    0.00  1.0000
 -11   1  -2   12441     670   14079    1.65    0.00  1.0000
  11   1   2   11465     590   13039   -1.65    0.00  1.0000
  11   1   2   10314     680   11809   -1.65    0.00  1.0000
 -11   1  -2   11812     650   13409    1.65    0.00  1.0000
  12  -1   2   43619    1620   40506    1.75    0.00  1.0000
 -12  -1  -2   42767    1470   39686   -1.75    0.00  1.0000
 -12  -1  -2   45258    1590   42086   -1.75    0.00  1.0000
 -12   1  -2   45994    1580   42796    1.75    0.00  1.0000
  12   1   2   44552    1480   41406   -1.75    0.00  1.0000
  12   1   2   44127    1610   40996   -1.75    0.00  1.0000
 -12   1  -2   43660    1540   40546    1.75    0.00  1.0000
  13  -1   2    7453     610    8599    1.48    0.00  1.0000
 -13  -1  -2    7873     500    9049   -1.48    0.00  1.0000
 -13  -1  -2    7751     570    8919   -1.48    0.00  1.0000
 -13   1  -2    8199     580    9399    1.48    0.00  1.0000
  13   1   2    7416     590    8559   -1.48    0.00  1.0000
 -13   1  -2    8227     560    9429    1.48    0.00  1.0000
  14  -1   2     840     270     640    0.85    0.00  1.0000
 -14  -1  -2     862     200     660   -0.85    0.00  1.0000
 -14  -1  -2    1201     250     960   -0.85    0.00  1.0000
 -14   1  -2    1501     270    1230    0.85    0.00  1.0000
  14   1   2     678     260     500   -0.85    0.00  1.0000
 -14   1  -2    1067     240     840    0.85    0.00  1.0000
  15  -1   2     879     300     920    0.16    0.00  1.0000
 -15  -1  -2     879     280     920   -0.16    0.00  1.0000
 -15   1  -2    1398     290    1450    0.16    0.00  1.0000
  15   1   2    2027     380    2090   -0.16    0.00  1.0000
 -15   1  -2    2037     340    2100    0.16    0.00  1.0000
 -16  -1  -2     869     280     790    0.32    0.00  1.0000
  16  -1   2     606     290     540   -0.32    0.00  1.0000
 -16   1  -2     974     270     890   -0.32    0.00  1.0000
 -16   1  -2     669     270     600   -0.32    0.00  1.0000
  16   1   2    1162     340    1070    0.32    0.00  1.0000
 -17  -1  -2    5229     570    5539    0.49    0.00  1.0000
  17  -1   2    6085     620    6419   -0.49    0.00  1.0000
  17   1   2    6075     630    6409    0.49    0.00  1.0000
 -17   1  -2    4957     510    5259   -0.49    0.00  1.0000
 -17   1  -2    4889     540    5189   -0.49    0.00  1.0000
  18  -1   2    5300     650    5039   -0.42    0.00  1.0000
 -18  -1  -2    4973     570    4720    0.42    0.00  1.0000
 -18   1  -2    5526     520    5259   -0.42    0.00  1.0000
  18   1   2    4573     610    4330    0.42    0.00  1.0000
  19  -1   2    2693     550    2800   -0.24    0.00  1.0000
 -19  -1  -2    3243     530    3360    0.24    0.00  1.0000
  19   1   2    2644     500    2750    0.24    0.00  1.0000
 -19   1  -2    2487     460    2590   -0.24    0.00  1.0000
 -19  -2   2     981     360     830   -0.60    0.00  1.0000
  19  -2  -2       7     290     -90   -0.60    0.00  1.0000
 -19   2   2       7     230    -100   -0.60    0.00  1.0000
 -19   2   2     427     290     330   -0.60    0.00  1.0000
  19   2  -2     450     320     350   -0.60    0.00  1.0000
  18  -2  -2    2164     480    2870   -1.63    0.00  1.0000
 -18  -2   2    1160     390    1690   -1.63    0.00  1.0000
 -18   2   2    1427     410    2010   -1.63    0.00  1.0000
 -18   2   2    2034     420    2720   -1.63    0.00  1.0000
  18   2  -2    1285     430    1840   -1.63    0.00  1.0000
 -17  -2   2     443     340    1030   -2.58    0.00  1.0000
  17  -2  -2     667     390    1360   -2.58    0.00  1.0000
 -17   2   2     250     290     720   -2.58    0.00  1.0000
 -17   2   2     925     340    1720   -2.58    0.00  1.0000
  17   2  -2     550     350    1190   -2.58    0.00  1.0000
 -16  -2   2   18167     900   14929   -2.92    0.00  1.0000
  16  -2  -2   19037     940   15718   -2.92    0.00  1.0000
 -16   2   2   20190     850   16768   -2.92    0.00  1.0000
  16   2  -2   17074     910   13939   -2.92    0.00  1.0000
 -16   2   2   18982     900   15668   -2.92    0.00  1.0000
 -15  -2   2   52420    2210   57774   -2.64    0.00  1.0000
  15  -2  -2   52934    2220   58314   -2.64    0.00  1.0000
 -15   2   2   48243    2080   53385   -2.64    0.00  1.0000
  15   2  -2   51744    2220   57064   -2.64    0.00  1.0000
 -15   2   2   52029    2180   57364   -2.64    0.00  1.0000
  14  -2  -2   60203    2110   56034   -2.01    0.00  1.0000
 -14  -2   2   59789    2110   55634   -2.01    0.00  1.0000
  14   2  -2   58411    2100   54305   -2.01    0.00  1.0000
 -14   2   2   56855    1990   52805   -2.01    0.00  1.0000
 -14   2   2   56678    2050   52635   -2.01    0.00  1.0000
 -13  -2   2   44807    1840   46885   -1.12    0.00  1.0000
  13  -2  -2   44876    1830   46955   -1.12    0.00  1.0000
 -13   2   2   42824    1790   44856   -1.12    0.00  1.0000
 -13   2   2   45003    1750   47085   -1.12    0.00  1.0000
  13   2  -2   46108    1840   48215   -1.12    0.00  1.0000
  12  -2  -2   66051    2310   66163    0.05    0.00  1.0000
 -12  -2   2   63804    2310   63914    0.05    0.00  1.0000
  12   2  -2   62465    2300   62574    0.05    0.00  1.0000
 -12   2   2   61955    2230   62064    0.05    0.00  1.0000
  12   2  -2   64723    2180   64834    0.05    0.00  1.0000
 -12   2   2   58408    2250   58514    0.05    0.00  1.0000
  11  -2  -2    3431     330    2770    1.38    0.00  1.0000
 -11  -2   2    3831     360    3130    1.38    0.00  1.0000
  11   2  -2    3864     300    3160    1.38    0.00  1.0000
 -11   2   2    4261     320    3520    1.38    0.00  1.0000
  11   2  -2    4437     360    3680    1.38    0.00  1.0000
 -11   2   2    4766     370    3980    1.38    0.00  1.0000
 -10  -2   2   42523    1310   38356    2.40    0.00  1.0000
  10  -2  -2   42839    1500   38656    2.40    0.00  1.0000
 -10  -2   2   43218    1510   39016    2.40    0.00  1.0000
  10   2  -2   44333    1420   40076    2.40    0.00  1.0000
 -10   2   2   44754    1490   40476    2.40    0.00  1.0000
 -10   2   2   41417    1440   37306    2.40    0.00  1.0000
  10   2  -2   44617    1500   40346    2.40    0.00  1.0000
  -9  -2   2   61830    2200   67823    2.73    0.00  1.0000
   9  -2  -2   59921    2370   65823    2.73    0.00  1.0000
  -9  -2   2   61152    2390   67113    2.73    0.00  1.0000
  -9   2   2   62766    2350   68803    2.73    0.00  1.0000
   9   2  -2   62585    2320   68613    2.73    0.00  1.0000
  -9   2   2   65155    2370   71303    2.73    0.00  1.0000
   9   2  -2   66513    2390   72723    2.73    0.00  1.0000
   8  -2  -2    1662     190     980    2.29    0.00  1.0000
  -8  -2   2    2046     120    1280    2.29    0.00  1.0000
  -8  -2   2    2184     220    1390    2.29    0.00  1.0000
   8   2  -2    1932     200    1190    2.29    0.00  1.0000
  -8   2   2    2084     210    1310    2.29    0.00  1.0000
  -8   2   2    2021     200    1260    2.29    0.00  1.0000
   8   2  -2    2333     220    1510    2.29    0.00  1.0000
   7  -2  -2    6383     370    5639    1.13    0.00  1.0000
  -7  -2   2    6734     370    5969    1.13    0.00  1.0000
  -7  -2   2    6479     230    5729    1.13    0.00  1.0000
  -7   2   2    6032     340    5309    1.13    0.00  1.0000
  -7   2   2    5786     340    5079    1.13    0.00  1.0000
   7   2  -2    6787     350    6019    1.13    0.00  1.0000
   7   2  -2    5754     330    5049    1.13    0.00  1.0000
  -6  -2   2   66800    2070   69083   -1.01    0.00  1.0000
   6  -2  -2   64283    2220   66523   -1.01    0.00  1.0000
  -6  -2   2   62534    2220   64744   -1.01    0.00  1.0000
  -6   2   2   65158    2210   67413   -1.01    0.00  1.0000
   6   2  -2   61198    2210   63384   -1.01    0.00  1.0000
  -6   2   2   64863    2210   67113   -1.01    0.00  1.0000
   6   2  -2   62573    2210   64784   -1.01    0.00  1.0000
   5  -2  -2   14479     460   10169   -4.51    0.00  1.0000
  -5  -2   2   15205     480   10779   -4.51    0.00  1.0000
  -5   2   2   13821     450    9619   -4.51    0.00  1.0000
   5   2  -2   14264     470    9989   -4.51    0.00  1.0000
  -5   2   2   15015     470   10619   -4.51    0.00  1.0000
   5   2  -2   13112     450    9029   -4.51    0.00  1.0000
  -5   2   2   14884     360   10509   -4.51    0.00  1.0000
  -4  -2   2   19629    1150   32327   -9.19    0.00  1.0000
   4  -2  -2   20269    1130   33147   -9.19    0.00  1.0000
   4   2  -2   19426    1160   32067   -9.19    0.00  1.0000
  -4   2   2   20144    1150   32987   -9.19    0.00  1.0000
  -4   2   2   18805    1140   31267   -9.19    0.00  1.0000
  -4   2   2   20559    1070   33517   -9.19    0.00  1.0000
   4   2  -2   20786    1140   33807   -9.19    0.00  1.0000
   3  -2  -2  182171    7569  237706  -14.05    0.00  1.0000
  -3  -2   2  178970    7589  234047  -14.05    0.00  1.0000
  -3   2   2  194777    7549  252075  -14.05    0.00  1.0000
  -3   2   2  185780    7589  241826  -14.05    0.00  1.0000
  -3   2   2  195102    7599  252445  -14.05    0.00  1.0000
   3   2  -2  190402    7589  247095  -14.05    0.00  1.0000
   3   2  -2  186508    7619  242656  -14.05    0.00  1.0000
   2  -2  -2  312639    7349  233147  -17.65    0.00  1.0000
  -2  -2   2  307089    7369  228357  -17.65    0.00  1.0000
   2   2  -2  315810    7379  235886  -17.65    0.00  1.0000
   2   2  -2  314202    7409  234497  -17.65    0.00  1.0000
  -2   2   2  334960    7369  252475  -17.65    0.00  1.0000
   2   2  -2  333981    7299  251625  -17.65    0.00  1.0000
  -2   2   2  303562    7379  225317  -17.65    0.00  1.0000
  -2   2   2  317430    7379  237286  -17.65    0.00  1.0000
   1  -2  -2   16262    1440   43516  -18.84    0.00  1.0000
  -1  -2   2   16445    1440   43816  -18.84    0.00  1.0000
   1   2  -2   16610    1450   44086  -18.84    0.00  1.0000
   1   2  -2   16298    1470   43576  -18.84    0.00  1.0000
  -1   2   2   16960    1450   44656  -18.84    0.00  1.0000
  -1   2   2   15951    1400   43006  -18.84    0.00  1.0000
   1   2  -2   18349    1400   46895  -18.84    0.00  1.0000
  -1   2   2   15514    1450   42286  -18.84    0.00  1.0000
   0  -2  -2    5958     780   22888  -17.17    0.00  1.0000
   0   2   2    5740     740   22458  -17.17    0.00  1.0000
   0   2  -2    5564     790   22108  -17.17    0.00  1.0000
   0   2  -2    7215     780   25297  -17.17    0.00  1.0000
   0   2   2    5624     810   22228  -17.17    0.00  1.0000
   0   2  -2    5994     780   22958  -17.17    0.00  1.0000
   0   2  -2    5594     810   22168  -17.17    0.00  1.0000
   0   2   2    5394     800   21768  -17.17    0.00  1.0000
  -1  -2  -2  101862    2110   69163  -12.99    0.00  1.0000
   1   2   2   96715    2130   64934  -12.99    0.00  1.0000
   1   2   2   98348    2070   66273  -12.99    0.00  1.0000
  -1   2  -2   96019    2130   64364  -12.99    0.00  1.0000
  -1   2  -2   98750    2130   66603  -12.99    0.00  1.0000
  -1   2  -2   99407    2100   67143  -12.99    0.00  1.0000
  -1   2  -2   98896    2120   66723  -12.99    0.00  1.0000
   1   2   2   95115    2150   63624  -12.99    0.00  1.0000
  -2  -2  -2  203041    7109  232437   -7.29    0.00  1.0000
  -2  -2  -2  206191    7059  235806   -7.29    0.00  1.0000
   2   2   2  211523    7049  241506   -7.29    0.00  1.0000
  -2   2  -2  198089    7099  227137   -7.29    0.00  1.0000
   2   2   2  196437    7129  225367   -7.29    0.00  1.0000
  -2   2  -2  197865    7089  226897   -7.29    0.00  1.0000
  -2   2  -2  182470    7079  210389   -7.29    0.00  1.0000
  -2   2  -2  197286    7069  226277   -7.29    0.00  1.0000
  -3  -2  -2  159773    4780  154395   -1.57    0.00  1.0000
   3  -2   2  156162    4800  150845   -1.57    0.00  1.0000
  -3  -2  -2  164278    4850  158824   -1.57    0.00  1.0000
  -3   2  -2  160261    4840  154874   -1.57    0.00  1.0000
  -3   2  -2  163150    4800  157714   -1.57    0.00  1.0000
   3   2   2  157200    4870  151865   -1.57    0.00  1.0000
   3   2   2  160647    4790  155254   -1.57    0.00  1.0000
  -3   2  -2  152071    4830  146825   -1.57    0.00  1.0000
  -4  -2  -2  217071    6219  206199    2.73    0.00  1.0000
   4  -2   2  209047    6229  198380    2.73    0.00  1.0000
  -4  -2  -2  213214    6289  202440    2.73    0.00  1.0000
   4  -2   2  200515    6299  190071    2.73    0.00  1.0000
  -4   2  -2  205342    6239  194771    2.73    0.00  1.0000
  -4   2  -2  212301    6289  201550    2.73    0.00  1.0000
   4   2   2  215482    6249  204650    2.73    0.00  1.0000
   4   2   2  216702    6319  205839    2.73    0.00  1.0000
  -5  -2  -2   15634     740   21358    4.92    0.00  1.0000
   5  -2   2   17266     750   23258    4.92    0.00  1.0000
   5  -2   2   14730     830   20298    4.92    0.00  1.0000
  -5  -2  -2   15506     830   21208    4.92    0.00  1.0000
   5   2   2   16011     800   21798    4.92    0.00  1.0000
  -5   2  -2   15378     820   21058    4.92    0.00  1.0000
  -5   2  -2   15062     780   20688    4.92    0.00  1.0000
   5   2   2   15977     840   21758    4.92    0.00  1.0000
   6  -2   2  135200    3490  119188    5.20    0.00  1.0000
   6  -2   2  126234    3610  110779    5.20    0.00  1.0000
  -6  -2  -2  127450    3500  111919    5.20    0.00  1.0000
  -6  -2  -2  127301    3600  111779    5.20    0.00  1.0000
   6   2   2  125038    3570  109659    5.20    0.00  1.0000
   6   2   2  121266    3590  106129    5.20    0.00  1.0000
  -6   2  -2  126596    3550  111119    5.20    0.00  1.0000
  -6   2  -2  122677    3590  107449    5.20    0.00  1.0000
   7  -2   2  100672    3710  112689    4.26    0.00  1.0000
  -7  -2  -2  102563    3590  114689    4.26    0.00  1.0000
  -7  -2  -2  104756    3700  117008    4.26    0.00  1.0000
   7  -2   2  100445    3570  112449    4.26    0.00  1.0000
   7   2   2  101920    3680  114009    4.26    0.00  1.0000
   7   2   2   98773    3670  110679    4.26    0.00  1.0000
  -7   2  -2  102761    3650  114899    4.26    0.00  1.0000
  -7   2  -2   98112    3680  109979    4.26    0.00  1.0000
   8  -2   2   10967     470   13489    2.64    0.00  1.0000
  -8  -2  -2   10085     510   12509    2.64    0.00  1.0000
   8  -2   2   10688     640   13179    2.64    0.00  1.0000
  -8  -2  -2    9852     600   12249    2.64    0.00  1.0000
   8   2   2   10022     600   12439    2.64    0.00  1.0000
  -8   2  -2   11373     590   13939    2.64    0.00  1.0000
  -8   2  -2    9538     600   11899    2.64    0.00  1.0000
   8   2   2    9323     590   11659    2.64    0.00  1.0000
  -9  -2  -2   39818    1510   38666    0.67    0.00  1.0000
  -9  -2  -2   43521    1410   42316    0.67    0.00  1.0000
   9  -2   2   43267    1550   42066    0.67    0.00  1.0000
   9   2   2   41604    1490   40426    0.67    0.00  1.0000
  -9   2  -2   42933    1490   41736    0.67    0.00  1.0000
   9   2   2   42740    1520   41546    0.67    0.00  1.0000
  -9   2  -2   42081    1510   40896    0.67    0.00  1.0000
 -10  -2  -2  180314    5569  175522   -1.31    0.00  1.0000
  10  -2   2  174639    5729  169923   -1.31    0.00  1.0000
 -10  -2  -2  184378    5719  179532   -1.31    0.00  1.0000
  10   2   2  184317    5659  179472   -1.31    0.00  1.0000
 -10   2  -2  178329    5669  173563   -1.31    0.00  1.0000
  10   2   2  183730    5709  178892   -1.31    0.00  1.0000
 -10   2  -2  184611    5699  179762   -1.31    0.00  1.0000
 -11  -2  -2   55825    2280   61844   -2.88    0.00  1.0000
  11  -2   2   61113    2340   67403   -2.88    0.00  1.0000
 -11  -2  -2   59913    2150   66143   -2.88    0.00  1.0000
 -11   2  -2   55398    2240   61394   -2.88    0.00  1.0000
  11   2   2   59114    2230   65303   -2.88    0.00  1.0000
  11   2   2   55673    2280   61684   -2.88    0.00  1.0000
 -11   2  -2   58591    2260   64754   -2.88    0.00  1.0000
 -12  -2  -2    2966     300    1530   -3.70    0.00  1.0000
  12  -2   2    2911     290    1490   -3.70    0.00  1.0000
 -12  -2  -2    3186     240    1690   -3.70    0.00  1.0000
 -12   2  -2    3458     290    1890   -3.70    0.00  1.0000
  12   2   2    2672     230    1320   -3.70    0.00  1.0000
  12   2   2    2855     270    1450   -3.70    0.00  1.0000
 -12   2  -2    2371     250    1110   -3.70    0.00  1.0000
 -13  -2  -2     563     320    1570   -3.76    0.00  1.0000
  13  -2   2     728     330    1840   -3.76    0.00  1.0000
 -13   2  -2     697     310    1790   -3.76    0.00  1.0000
  13   2   2     487     250    1440   -3.76    0.00  1.0000
 -13   2  -2     855     320    2040   -3.76    0.00  1.0000
  13   2   2     510     310    1480   -3.76    0.00  1.0000
 -14  -2  -2    5781     460    3880   -3.18    0.00  1.0000
  14  -2   2    5854     460    3940   -3.18    0.00  1.0000
 -14   2  -2    5732     400    3840   -3.18    0.00  1.0000
 -14   2  -2    6122     440    4160   -3.18    0.00  1.0000
  14   2   2    6183     470    4210   -3.18    0.00  1.0000
 -15  -2  -2    8511     680   10229   -2.06    0.00  1.0000
  15  -2   2    9169     730   10949   -2.06    0.00  1.0000
 -15   2  -2    7692     640    9329   -2.06    0.00  1.0000
 -15   2  -2    8813     670   10559   -2.06    0.00  1.0000
  15   2   2    7221     690    8809   -2.06    0.00  1.0000
  16  -2   2      81     260     110   -0.59    0.00  1.0000
 -16  -2  -2     230     250     280   -0.59    0.00  1.0000
 -16   2  -2      64     200      90   -0.59    0.00  1.0000
 -16   2  -2       7     220    -100   -0.59    0.00  1.0000
  16   2   2     570     310     650   -0.59    0.00  1.0000
 -17  -2  -2   12687     870   13399    0.73    0.00  1.0000
  17  -2   2   11540     890   12219    0.73    0.00  1.0000
 -17   2  -2   11316     770   11989    0.73    0.00  1.0000
 -17   2  -2   11171     780   11839    0.73    0.00  1.0000
  17   2   2   11579     830   12259    0.73    0.00  1.0000
  18  -2   2    1928     420    1470    1.32    0.00  1.0000
 -18  -2  -2    1675     390    1250    1.32    0.00  1.0000
 -18   2  -2    2087     370    1610    1.32    0.00  1.0000
  18   2   2    2450     430    1930    1.32    0.00  1.0000
  19  -2   2     217     350     360    1.05    0.00  1.0000
 -19  -2  -2     272     300     430    1.05    0.00  1.0000
 -19   2  -2     233     300     380    1.05    0.00  1.0000
  19   2   2      20     270     -40    1.05    0.00  1.0000
  18  -3  -2    9187     790    8489    0.86    0.00  1.0000
 -18  -3   2    8698     770    8019   -0.86    0.00  1.0000
 -18   3   2    8354     710    7689    0.86    0.00  1.0000
  18   3  -2   10081     760    9349   -0.86    0.00  1.0000
 -18   3   2   10538     730    9789    0.86    0.00  1.0000
  17  -3  -2    6329     690    7459    1.58    0.00  1.0000
 -17  -3   2    6237     690    7359   -1.58    0.00  1.0000
 -17   3   2    5456     600    6509    1.58    0.00  1.0000
  17   3  -2    5915     650    7009   -1.58    0.00  1.0000
 -17   3   2    5630     630    6699    1.58    0.00  1.0000
 -16  -3   2    4161     520    3110   -2.04    0.00  1.0000
  16  -3  -2    4851     490    3710    2.04    0.00  1.0000
  16   3  -2    4805     480    3670   -2.04    0.00  1.0000
 -16   3   2    4622     430    3510    2.04    0.00  1.0000
 -16   3   2    3191     390    2280    2.04    0.00  1.0000
  15  -3  -2   29644    1480   32567    1.92    0.00  1.0000
 -15  -3   2   30980    1510   33967   -1.92    0.00  1.0000
 -15   3   2   29462    1460   32377    1.92    0.00  1.0000
 -15   3   2   30980    1430   33967    1.92    0.00  1.0000
  15   3  -2   31515    1520   34527   -1.92    0.00  1.0000
  14  -3  -2   26975    1200   25067    1.37    0.00  1.0000
 -14  -3   2   26685    1210   24788   -1.37    0.00  1.0000
  14   3  -2   27130    1200   25217   -1.37    0.00  1.0000
 -14   3   2   27659    1190   25727    1.37    0.00  1.0000
 -14   3   2   28292    1160   26337    1.37    0.00  1.0000
  13  -3  -2    6349     490    5809    0.80    0.00  1.0000
 -13  -3   2    4640     500    4180   -0.80    0.00  1.0000
  13   3  -2    5061     470    4580   -0.80    0.00  1.0000
 -13   3   2    5428     450    4930    0.80    0.00  1.0000
  13   3  -2    4755     410    4290   -0.80    0.00  1.0000
 -13   3   2    4260     420    3820    0.80    0.00  1.0000
  12  -3  -2   84476    2920   85721    0.49    0.00  1.0000
 -12  -3   2   77162    2910   78352   -0.49    0.00  1.0000
  12   3  -2   81062    2900   82282   -0.49    0.00  1.0000
  12   3  -2   79980    2820   81192   -0.49    0.00  1.0000
 -12   3   2   81538    2860   82762    0.49    0.00  1.0000
 -12   3   2   81151    2890   82372    0.49    0.00  1.0000
 -11  -3   2   31689    1330   31047   -0.42    0.00  1.0000
  11  -3  -2   33528    1330   32867    0.42    0.00  1.0000
  11   3  -2   32841    1320   32187   -0.42    0.00  1.0000
  11   3  -2   32558    1280   31907   -0.42    0.00  1.0000
 -11   3   2   32083    1310   31437    0.42    0.00  1.0000
 -11   3   2   34235    1310   33567    0.42    0.00  1.0000
  10  -3  -2     223     180     210    0.48    0.00  1.0000
 -10  -3   2     294     190     280   -0.48    0.00  1.0000
 -10   3   2      69     130      60    0.48    0.00  1.0000
  10   3  -2     172     140     160   -0.48    0.00  1.0000
 -10   3   2       4     130    -130    0.48    0.00  1.0000
  10   3  -2      38     150      30   -0.48    0.00  1.0000
   9  -3  -2    1675     240    1450    0.66    0.00  1.0000
  -9  -3   2    1330     250    1130   -0.66    0.00  1.0000
  -9   3   2    1707     240    1480    0.66    0.00  1.0000
   9   3  -2    1024     190     850   -0.66    0.00  1.0000
   9   3  -2    1221     210    1030   -0.66    0.00  1.0000
  -9   3   2    1438     230    1230    0.66    0.00  1.0000
  -8  -3   2   15171     750   16178   -0.93    0.00  1.0000
   8  -3  -2   15801     750   16828    0.93    0.00  1.0000
   8   3  -2   15142     740   16148   -0.93    0.00  1.0000
   8   3  -2   15684     750   16708   -0.93    0.00  1.0000
  -8   3   2   15646     740   16668    0.93    0.00  1.0000
  -8   3   2   15713     740   16738    0.93    0.00  1.0000
   7  -3  -2   46150    1570   44256    1.03    0.00  1.0000
   7  -3  -2   44934    1390   43066    1.03    0.00  1.0000
  -7  -3   2   45200    1580   43326   -1.03    0.00  1.0000
  -7   3   2   43780    1550   41936    1.03    0.00  1.0000
  -7   3   2   45568    1570   43686    1.03    0.00  1.0000
   7   3  -2   45598    1580   43716   -1.03    0.00  1.0000
   7   3  -2   47517    1570   45595   -1.03    0.00  1.0000
   6  -3  -2   39243    1380   40366    0.65    0.00  1.0000
  -6  -3   2   35961    1390   37036   -0.65    0.00  1.0000
  -6   3   2   38720    1260   39836    0.65    0.00  1.0000
  -6   3   2   37873    1390   38976    0.65    0.00  1.0000
   6   3  -2   36434    1370   37516   -0.65    0.00  1.0000
  -6   3   2   37518    1370   38616    0.65    0.00  1.0000
   6   3  -2   33903    1390   34947   -0.65    0.00  1.0000
  -5  -3   2   39744    1400   39366    0.22    0.00  1.0000
   5  -3  -2   37825    1360   37456   -0.22    0.00  1.0000
   5   3  -2   38086    1410   37716    0.22    0.00  1.0000
  -5   3   2   39814    1300   39436   -0.22    0.00  1.0000
  -5   3   2   39593    1380   39216   -0.22    0.00  1.0000
  -5   3   2   40246    1400   39866   -0.22    0.00  1.0000
   5   3  -2   40236    1380   39856    0.22    0.00  1.0000
   4  -3  -2   12822     600   13979   -1.16    0.00  1.0000
  -4  -3   2   14039     490   15248    1.16    0.00  1.0000
  -4  -3   2   12870     630   14029    1.16    0.00  1.0000
   4   3  -2   14154     630   15368    1.16    0.00  1.0000
  -4   3   2   13627     620   14819   -1.16    0.00  1.0000
   4   3  -2   13866     670   15068    1.16    0.00  1.0000
  -4   3   2   15095     590   16348   -1.16    0.00  1.0000
  -4   3   2   14615     650   15848   -1.16    0.00  1.0000
  -3  -3   2   30634    1230   33057    1.57    0.00  1.0000
   3  -3  -2   32704    1200   35206   -1.57    0.00  1.0000
  -3  -3   2   33475    1120   36006    1.57    0.00  1.0000
   3   3  -2   31597    1280   34057    1.57    0.00  1.0000
   3   3  -2   33562    1230   36096    1.57    0.00  1.0000
  -3   3   2   33408    1240   35936   -1.57    0.00  1.0000
  -3   3   2   32704    1210   35206   -1.57    0.00  1.0000
  -3   3   2   32887    1240   35396   -1.57    0.00  1.0000
  -2  -3   2   14019     450   12909    1.11    0.00  1.0000
  -2  -3   2   12328     510   11289    1.11    0.00  1.0000
  -2   3   2   12485     470   11439   -1.11    0.00  1.0000
  -2   3   2   12662     520   11609   -1.11    0.00  1.0000
  -2   3   2   13664     520   12569   -1.11    0.00  1.0000
  -2   3   2   13883     520   12779   -1.11    0.00  1.0000
   2   3  -2   13789     560   12689    1.11    0.00  1.0000
   2   3  -2   13862     520   12759    1.11    0.00  1.0000
  -1  -3   2   62197    2150   61934   -0.12    0.00  1.0000
   1  -3  -2   61135    2150   60874    0.12    0.00  1.0000
   1   3  -2   69761    2220   69483   -0.12    0.00  1.0000
   1   3  -2   67146    2110   66873   -0.12    0.00  1.0000
  -1   3   2   68709    2190   68433    0.12    0.00  1.0000
  -1   3   2   64452    2110   64184    0.12    0.00  1.0000
  -1   3   2   68349    2190   68073    0.12    0.00  1.0000
   1   3  -2   69080    2160   68803   -0.12    0.00  1.0000
   0  -3  -2  101321    3430  105699    1.57    0.00  1.0000
   0   3  -2  106874    3420  111369   -1.57    0.00  1.0000
   0   3  -2  105777    3450  110249   -1.57    0.00  1.0000
   0   3   2   97749    3460  102050    1.57    0.00  1.0000
   0   3   2  102643    3490  107049    1.57    0.00  1.0000
   0   3  -2  106139    3490  110619   -1.57    0.00  1.0000
   0   3   2  105140    3390  109599    1.57    0.00  1.0000
   0   3  -2  104327    3440  108769   -1.57    0.00  1.0000
  -1  -3  -2   73826    2290   68053    2.51    0.00  1.0000
  -1   3  -2   77865    2320   71933   -2.51    0.00  1.0000
   1   3   2   77949    2350   72013    2.51    0.00  1.0000
  -1   3  -2   80164    2360   74143   -2.51    0.00  1.0000
  -1   3  -2   75638    2330   69793   -2.51    0.00  1.0000
   1   3   2   76398    2370   70523    2.51    0.00  1.0000
   1   3   2   80362    2270   74333    2.51    0.00  1.0000
  -1   3  -2   76367    2310   70493   -2.51    0.00  1.0000
  -2  -3  -2    9708     460   11809    2.35    0.00  1.0000
   2   3   2    9427     440   11499    2.35    0.00  1.0000
  -2   3  -2    8957     490   10979   -2.35    0.00  1.0000
  -2   3  -2    9463     500   11539   -2.35    0.00  1.0000
  -2   3  -2    9536     490   11619   -2.35    0.00  1.0000
  -2   3  -2   10035     490   12169   -2.35    0.00  1.0000
   2   3   2    8713     500   10709    2.35    0.00  1.0000
   2   3   2    9935     550   12059    2.35    0.00  1.0000
  -3  -3  -2    3272     230    2750    1.11    0.00  1.0000
  -3  -3  -2    3370     180    2840    1.11    0.00  1.0000
  -3   3  -2    3031     200    2530   -1.11    0.00  1.0000
   3   3   2    2680     240    2210    1.11    0.00  1.0000
   3   3   2    3020     180    2520    1.11    0.00  1.0000
  -3   3  -2    3326     200    2800   -1.11    0.00  1.0000
  -3   3  -2    3119     230    2610   -1.11    0.00  1.0000
  -3   3  -2    2801     220    2320   -1.11    0.00  1.0000
  -4  -3  -2   17081     690   16468   -0.55    0.00  1.0000
  -4  -3  -2   17092     600   16478   -0.55    0.00  1.0000
   4   3   2   16918     630   16308   -0.55    0.00  1.0000
  -4   3  -2   16501     630   15898    0.55    0.00  1.0000
  -4   3  -2   17255     680   16638    0.55    0.00  1.0000
  -4   3  -2   17876     690   17248    0.55    0.00  1.0000
  -4   3  -2   17407     650   16788    0.55    0.00  1.0000
   4   3   2   18273     740   17638   -0.55    0.00  1.0000
   5  -3   2    9000     360    7669    1.69    0.00  1.0000
  -5  -3  -2    9714     330    8329   -1.69    0.00  1.0000
  -5  -3  -2    8914     430    7589   -1.69    0.00  1.0000
   5  -3   2    7827     410    6589    1.69    0.00  1.0000
  -5   3  -2    8729     380    7419    1.69    0.00  1.0000
   5   3   2    9671     460    8289   -1.69    0.00  1.0000
   5   3   2    9531     380    8159   -1.69    0.00  1.0000
  -5   3  -2    8284     400    7009    1.69    0.00  1.0000
   6  -3   2   56838    2100   60714    1.85    0.00  1.0000
  -6  -3  -2   58648    1960   62584   -1.85    0.00  1.0000
   6  -3   2   60507    1980   64504    1.85    0.00  1.0000
  -6  -3  -2   55580    2090   59414   -1.85    0.00  1.0000
  -6   3  -2   54613    2020   58414    1.85    0.00  1.0000
  -6   3  -2   54894    2070   58704    1.85    0.00  1.0000
   6   3   2   55871    2030   59714   -1.85    0.00  1.0000
   6   3   2   56983    2120   60864   -1.85    0.00  1.0000
  -7  -3  -2  102861    3380   99240   -1.32    0.00  1.0000
  -7  -3  -2  109150    3240  105419   -1.32    0.00  1.0000
   7  -3   2  112884    3250  109089    1.32    0.00  1.0000
   7  -3   2  102963    3390   99340    1.32    0.00  1.0000
   7   3   2   97638    3390   94111   -1.32    0.00  1.0000
  -7   3  -2  111277    3330  107509    1.32    0.00  1.0000
  -7   3  -2  103523    3380   99890    1.32    0.00  1.0000
   7   3   2  106739    3340  103050   -1.32    0.00  1.0000
   8  -3   2  118359    4080  120658    0.77    0.00  1.0000
  -8  -3  -2  123796    4080  126147   -0.77    0.00  1.0000
  -8  -3  -2  120498    3910  122818   -0.77    0.00  1.0000
  -8   3  -2  120181    4010  122498    0.77    0.00  1.0000
   8   3   2  122331    4080  124668   -0.77    0.00  1.0000
  -8   3  -2  122795    4060  125137    0.77    0.00  1.0000
   8   3   2  122805    4030  125147   -0.77    0.00  1.0000
  -9  -3  -2   20510     880   19688   -0.67    0.00  1.0000
   9  -3   2   20449     900   19628    0.67    0.00  1.0000
  -9  -3  -2   19632     720   18828   -0.67    0.00  1.0000
  -9   3  -2   20755     830   19928    0.67    0.00  1.0000
   9   3   2   20725     850   19898   -0.67    0.00  1.0000
  -9   3  -2   19786     860   18978    0.67    0.00  1.0000
   9   3   2   20623     880   19798   -0.67    0.00  1.0000
 -10  -3  -2    6843     520    7619   -1.06    0.00  1.0000
  10  -3   2    8487     580    9349    1.06    0.00  1.0000
 -10   3  -2    8459     520    9319    1.06    0.00  1.0000
 -10   3  -2    7251     520    8049    1.06    0.00  1.0000
  10   3   2    7460     510    8269   -1.06    0.00  1.0000
  10   3   2    8554     550    9419   -1.06    0.00  1.0000
 -11  -3  -2   13706     700   12029   -1.71    0.00  1.0000
  11  -3   2   15092     730   13329    1.71    0.00  1.0000
 -11   3  -2   15783     670   13979    1.71    0.00  1.0000
  11   3   2   13482     660   11819   -1.71    0.00  1.0000
  11   3   2   12937     650   11309   -1.71    0.00  1.0000
 -11   3  -2   13311     670   11659    1.71    0.00  1.0000
  12  -3   2    1088     330    1870    2.40    0.00  1.0000
 -12  -3  -2    1350     370    2210   -2.40    0.00  1.0000
 -12   3  -2    1218     310    2040    2.40    0.00  1.0000
 -12   3  -2    1658     340    2600    2.40    0.00  1.0000
  12   3   2    1397     340    2270   -2.40    0.00  1.0000
  12   3   2    1413     330    2290   -2.40    0.00  1.0000
 -13  -3  -2     646     310    1400   -2.85    0.00  1.0000
  13  -3   2    1343     400    2370    2.85    0.00  1.0000
 -13   3  -2     461     260    1120    2.85    0.00  1.0000
  13   3   2     721     290    1510   -2.85    0.00  1.0000
 -13   3  -2     762     320    1570    2.85    0.00  1.0000
  13   3   2     626     280    1370   -2.85    0.00  1.0000
 -14  -3  -2    4934     470    3400   -2.78    0.00  1.0000
  14  -3   2    5282     470    3690    2.78    0.00  1.0000
  14   3   2    3724     390    2410   -2.78    0.00  1.0000
 -14   3  -2    3786     380    2460    2.78    0.00  1.0000
 -14   3  -2    3537     360    2260    2.78    0.00  1.0000
  14   3   2    5042     460    3490   -2.78    0.00  1.0000
  15  -3   2    1369     420    2110    2.08    0.00  1.0000
 -15  -3  -2    1629     430    2430   -2.08    0.00  1.0000
  15   3   2    2581     480    3570   -2.08    0.00  1.0000
 -15   3  -2    1466     370    2230    2.08    0.00  1.0000
 -15   3  -2    1059     340    1720    2.08    0.00  1.0000
  16  -3   2    1496     390    1170    1.04    0.00  1.0000
 -16  -3  -2    1073     330     800   -1.04    0.00  1.0000
  16   3   2    1292     310     990   -1.04    0.00  1.0000
 -16   3  -2     804     270     570    1.04    0.00  1.0000
 -16   3  -2    1004     270     740    1.04    0.00  1.0000
  17  -3   2     693     360     730    0.16    0.00  1.0000
 -17  -3  -2    1035     330    1080   -0.16    0.00  1.0000
 -17   3  -2     761     310     800    0.16    0.00  1.0000
  17   3   2     547     340     580   -0.16    0.00  1.0000
 -18  -3  -2     523     330     480    0.23    0.00  1.0000
  18  -3   2     773     360     720   -0.23    0.00  1.0000
 -18   3  -2     814     350     760   -0.23    0.00  1.0000
  18   3   2     271     300     240    0.23    0.00  1.0000
 -18  -4   2    4461     640    4330    0.23    0.00  1.0000
  18  -4  -2    4766     590    4630    0.23    0.00  1.0000
 -18   4   2    3506     550    3390    0.23    0.00  1.0000
 -18   4   2    4258     570    4130    0.23    0.00  1.0000
  18   4  -2    4481     590    4350    0.23    0.00  1.0000
  17  -4  -2    3038     520    3080    0.09    0.00  1.0000
 -17  -4   2    3644     560    3690    0.09    0.00  1.0000
 -17   4   2    3197     500    3240    0.09    0.00  1.0000
  17   4  -2    3276     520    3320    0.09    0.00  1.0000
 -17   4   2    2393     450    2430    0.09    0.00  1.0000
 -16  -4   2       1     240     -40   -0.17    0.00  1.0000
  16  -4  -2       1     260     -60   -0.17    0.00  1.0000
  16   4  -2       1     210     -50   -0.17    0.00  1.0000
 -16   4   2     116     260     130   -0.17    0.00  1.0000
 -16   4   2     212     260     230   -0.17    0.00  1.0000
  15  -4  -2    2716     420    2560   -0.36    0.00  1.0000
 -15  -4   2    1963     410    1830   -0.36    0.00  1.0000
 -15   4   2    1817     380    1690   -0.36    0.00  1.0000
 -15   4   2    2056     380    1920   -0.36    0.00  1.0000
  15   4  -2    2273     390    2130   -0.36    0.00  1.0000
  14  -4  -2    1978     350    1860   -0.32    0.00  1.0000
 -14  -4   2    1751     380    1640   -0.32    0.00  1.0000
 -14   4   2    1731     330    1620   -0.32    0.00  1.0000
  14   4  -2    2380     370    2250   -0.32    0.00  1.0000
  14   4  -2    1886     370    1770   -0.32    0.00  1.0000
 -14   4   2    2688     390    2550   -0.32    0.00  1.0000
 -13  -4   2    8559     660    8639   -0.10    0.00  1.0000
  13  -4  -2    9176     660    9259   -0.10    0.00  1.0000
 -13   4   2    9206     630    9289   -0.10    0.00  1.0000
 -13   4   2    9544     660    9629   -0.10    0.00  1.0000
  13   4  -2    8171     600    8249   -0.10    0.00  1.0000
  13   4  -2   10540     690   10629   -0.10    0.00  1.0000
 -12  -4   2   10955     670   10829    0.14    0.00  1.0000
  12  -4  -2    7875     610    7769    0.14    0.00  1.0000
  12   4  -2    9335     630    9219    0.14    0.00  1.0000
  12   4  -2    9104     610    8989    0.14    0.00  1.0000
 -12   4   2   10301     640   10179    0.14    0.00  1.0000
 -12   4   2    8651     600    8539    0.14    0.00  1.0000
 -11  -4   2   19891    1000   20288    0.32    0.00  1.0000
  11  -4  -2   21099     990   21508    0.32    0.00  1.0000
 -11   4   2   18921     970   19308    0.32    0.00  1.0000
  11   4  -2   21862     990   22278    0.32    0.00  1.0000
  11   4  -2   19465     970   19858    0.32    0.00  1.0000
 -11   4   2   20842     980   21248    0.32    0.00  1.0000
  10  -4  -2   20394     930   19798    0.49    0.00  1.0000
 -10  -4   2   20972     960   20368    0.49    0.00  1.0000
  10   4  -2   19968     910   19378    0.49    0.00  1.0000
 -10   4   2   21399     930   20788    0.49    0.00  1.0000
 -10   4   2   20343     940   19748    0.49    0.00  1.0000
  10   4  -2   21602     950   20988    0.49    0.00  1.0000
  -9  -4   2   15586     820   16238    0.60    0.00  1.0000
   9  -4  -2   15302     790   15948    0.60    0.00  1.0000
  -9   4   2   16213     790   16878    0.60    0.00  1.0000
   9   4  -2   15214     770   15858    0.60    0.00  1.0000
   9   4  -2   16978     830   17658    0.60    0.00  1.0000
  -9   4   2   16145     810   16808    0.60    0.00  1.0000
   8  -4  -2    9186     510    8769    0.51    0.00  1.0000
  -8  -4   2    7977     500    7589    0.51    0.00  1.0000
  -8   4   2    8223     500    7829    0.51    0.00  1.0000
   8   4  -2    8510     520    8109    0.51    0.00  1.0000
  -8   4   2    8766     490    8359    0.51    0.00  1.0000
   8   4  -2    8653     490    8249    0.51    0.00  1.0000
  -7  -4   2    3146     320    3210    0.13    0.00  1.0000
   7  -4  -2    2434     270    2490    0.13    0.00  1.0000
   7   4  -2    2908     330    2970    0.13    0.00  1.0000
   7   4  -2    2730     270    2790    0.13    0.00  1.0000
  -7   4   2    3176     310    3240    0.13    0.00  1.0000
  -7   4   2    2513     280    2570    0.13    0.00  1.0000
   6  -4  -2    5579     380    5849   -0.41    0.00  1.0000
  -6  -4   2    5745     420    6019   -0.41    0.00  1.0000
   6   4  -2    6312     450    6599   -0.41    0.00  1.0000
  -6   4   2    6097     320    6379   -0.41    0.00  1.0000
  -6   4   2    5648     390    5919   -0.41    0.00  1.0000
  -6   4   2    6176     430    6459   -0.41    0.00  1.0000
   6   4  -2    5970     380    6249   -0.41    0.00  1.0000
  -5  -4   2      70     110      20   -0.91    0.00  1.0000
   5  -4  -2     166     100      80   -0.91    0.00  1.0000
   5   4  -2      15      90     -40   -0.91    0.00  1.0000
  -5   4   2     136      90      60   -0.91    0.00  1.0000
  -5   4   2     105     110      40   -0.91    0.00  1.0000
  -5   4   2     208     120     110   -0.91    0.00  1.0000
   5   4  -2      70     130      20   -0.91    0.00  1.0000
   4  -4  -2   28137     980   26347   -1.26    0.00  1.0000
  -4  -4   2   26494    1010   24758   -1.26    0.00  1.0000
  -4  -4   2   29686     870   27847   -1.26    0.00  1.0000
  -4   4   2   28509    1020   26707   -1.26    0.00  1.0000
  -4   4   2   26722    1010   24978   -1.26    0.00  1.0000
  -4   4   2   28540     980   26737   -1.26    0.00  1.0000
   4   4  -2   28385    1000   26587   -1.26    0.00  1.0000
   4   4  -2   27000    1060   25247   -1.26    0.00  1.0000
   3  -4  -2   95340    3270   99390   -1.50    0.00  1.0000
  -3  -4   2   95693    3330   99750   -1.50    0.00  1.0000
  -3  -4   2  102345    3200  106539   -1.50    0.00  1.0000
  -3   4   2   96516    3300  100590   -1.50    0.00  1.0000
   3   4  -2   92775    3370   96770   -1.50    0.00  1.0000
  -3   4   2  101570    3340  105749   -1.50    0.00  1.0000
  -3   4   2   97094    3310  101180   -1.50    0.00  1.0000
   3   4  -2   99376    3310  103510   -1.50    0.00  1.0000
  -2  -4   2   39824    1240   37096   -1.61    0.00  1.0000
  -2  -4   2   39275    1330   36566   -1.61    0.00  1.0000
   2   4  -2   42185    1320   39376   -1.61    0.00  1.0000
  -2   4   2   39896    1340   37166   -1.61    0.00  1.0000
  -2   4   2   40155    1270   37416   -1.61    0.00  1.0000
   2   4  -2   38663    1380   35976   -1.61    0.00  1.0000
  -2   4   2   38259    1340   35586   -1.61    0.00  1.0000
  -2   4   2   40725    1320   37966   -1.61    0.00  1.0000
  -1  -4   2  209575    6769  215288   -1.43    0.00  1.0000
   1  -4  -2  208451    6759  214149   -1.43    0.00  1.0000
   1   4  -2  219116    6839  224957   -1.43    0.00  1.0000
  -1   4   2  196881    6779  202420   -1.43    0.00  1.0000
   1   4  -2  204909    6689  210559   -1.43    0.00  1.0000
  -1   4   2  212012    6699  217758   -1.43    0.00  1.0000
  -1   4   2  202818    6789  208439   -1.43    0.00  1.0000
   1   4  -2  221011    6769  226877   -1.43    0.00  1.0000
   0  -4  -2   63959    2130   61944   -0.93    0.00  1.0000
   0   4  -2   66305    2150   64254   -0.93    0.00  1.0000
   0   4   2   65462    2210   63424   -0.93    0.00  1.0000
   0   4   2   70803    2200   68683   -0.93    0.00  1.0000
   0   4  -2   63857    2150   61844   -0.93    0.00  1.0000
   0   4  -2   68955    2120   66863   -0.93    0.00  1.0000
   0   4  -2   67290    2210   65223   -0.93    0.00  1.0000
   0   4   2   67452    2100   65383   -0.93    0.00  1.0000
  -1  -4  -2     178      90     140   -0.36    0.00  1.0000
  -1   4  -2      97     100      70   -0.36    0.00  1.0000
  -1   4  -2       2      90     -20   -0.36    0.00  1.0000
   1   4   2       2     110     -70   -0.36    0.00  1.0000
  -1   4  -2       2     110     -50   -0.36    0.00  1.0000
  -1   4  -2      61      80      40   -0.36    0.00  1.0000
   1   4   2      73      70      50   -0.36    0.00  1.0000
   1   4   2      73     110      50   -0.36    0.00  1.0000
  -2  -4  -2    3889     240    3870   -0.04    0.00  1.0000
   2   4   2    4350     240    4330   -0.04    0.00  1.0000
  -2   4  -2    3909     280    3890   -0.04    0.00  1.0000
  -2   4  -2    3789     290    3770   -0.04    0.00  1.0000
  -2   4  -2    4140     290    4120   -0.04    0.00  1.0000
   2   4   2    4360     350    4340   -0.04    0.00  1.0000
   2   4   2    4150     320    4130   -0.04    0.00  1.0000
  -2   4  -2    4080     280    4060   -0.04    0.00  1.0000
  -3  -4  -2   12870     510   12859    0.01    0.00  1.0000
  -3  -4  -2   12900     610   12889    0.01    0.00  1.0000
   3   4   2   13590     520   13579    0.01    0.00  1.0000
   3   4   2   12380     630   12369    0.01    0.00  1.0000
  -3   4  -2    9959     530    9949    0.01    0.00  1.0000
  -3   4  -2   12840     570   12829    0.01    0.00  1.0000
  -3   4  -2   13650     580   13639    0.01    0.00  1.0000
  -3   4  -2   12350     570   12339    0.01    0.00  1.0000
  -4  -4  -2    1666     150    1640    0.08    0.00  1.0000
  -4  -4  -2     950     190     930    0.08    0.00  1.0000
  -4   4  -2    1566     200    1540    0.08    0.00  1.0000
  -4   4  -2    1646     200    1620    0.08    0.00  1.0000
   4   4   2    1727     270    1700    0.08    0.00  1.0000
  -4   4  -2    1394     180    1370    0.08    0.00  1.0000
  -4   4  -2    1918     240    1890    0.08    0.00  1.0000
   4   4   2    1959     180    1930    0.08    0.00  1.0000
  -5  -4  -2   21352     760   21828    0.38    0.00  1.0000
  -5  -4  -2   19256     880   19708    0.38    0.00  1.0000
   5  -4   2   20798     890   21268    0.38    0.00  1.0000
   5   4   2   21787     820   22268    0.38    0.00  1.0000
  -5   4  -2   21500     840   21978    0.38    0.00  1.0000
  -5   4  -2   19977     810   20438    0.38    0.00  1.0000
  -5   4  -2   20897     880   21368    0.38    0.00  1.0000
   5   4   2   19869     920   20328    0.38    0.00  1.0000
  -6  -4  -2   20554     870   19628    0.76    0.00  1.0000
  -6  -4  -2   22293     730   21328    0.76    0.00  1.0000
   6  -4   2   19183     850   18288    0.76    0.00  1.0000
   6  -4   2   21168     780   20228    0.76    0.00  1.0000
   6   4   2   20923     800   19988    0.76    0.00  1.0000
  -6   4  -2   21414     870   20468    0.76    0.00  1.0000
  -6   4  -2   21046     820   20108    0.76    0.00  1.0000
   6   4   2   22242     920   21278    0.76    0.00  1.0000
   7  -4   2    2909     240    3340    0.89    0.00  1.0000
   7  -4   2    2500     330    2900    0.89    0.00  1.0000
  -7  -4  -2    2676     340    3090    0.89    0.00  1.0000
  -7   4  -2    2993     320    3430    0.89    0.00  1.0000
   7   4   2    2472     350    2870    0.89    0.00  1.0000
  -7   4  -2    2463     280    2860    0.89    0.00  1.0000
   7   4   2    2379     260    2770    0.89    0.00  1.0000
  -8  -4  -2    1804     320    2050    0.65    0.00  1.0000
   8  -4   2    1954     300    2210    0.65    0.00  1.0000
  -8   4  -2    2180     270    2450    0.65    0.00  1.0000
   8   4   2    1898     260    2150    0.65    0.00  1.0000
  -8   4  -2    2284     300    2560    0.65    0.00  1.0000
   8   4   2    2161     350    2430    0.65    0.00  1.0000
  -9  -4  -2    3226     350    3140    0.18    0.00  1.0000
   9  -4   2    3925     370    3830    0.18    0.00  1.0000
   9   4   2    2709     360    2630    0.18    0.00  1.0000
   9   4   2    3114     310    3030    0.18    0.00  1.0000
  -9   4  -2    3195     310    3110    0.18    0.00  1.0000
  -9   4  -2    2678     320    2600    0.18    0.00  1.0000
 -10  -4  -2     400     220     450   -0.31    0.00  1.0000
  10  -4   2     494     220     550   -0.31    0.00  1.0000
  10   4   2     809     220     880   -0.31    0.00  1.0000
 -10   4  -2     770     210     840   -0.31    0.00  1.0000
  10   4   2     972     270    1050   -0.31    0.00  1.0000
 -10   4  -2    1059     250    1140   -0.31    0.00  1.0000
  11  -4   2      65     170      50   -0.70    0.00  1.0000
 -11  -4  -2     201     190     180   -0.70    0.00  1.0000
  11   4   2      76     200      60   -0.70    0.00  1.0000
  11   4   2       9     130     -70   -0.70    0.00  1.0000
 -11   4  -2     416     210     390   -0.70    0.00  1.0000
 -11   4  -2     128     160     110   -0.70    0.00  1.0000
 -12  -4  -2    4066     450    3570   -0.93    0.00  1.0000
  12  -4   2    4151     440    3650   -0.93    0.00  1.0000
  12   4   2    4162     400    3660   -0.93    0.00  1.0000
  12   4   2    3434     380    2980   -0.93    0.00  1.0000
 -12   4  -2    3391     390    2940   -0.93    0.00  1.0000
 -12   4  -2    3938     370    3450   -0.93    0.00  1.0000
  13  -4   2    2540     390    2150   -0.93    0.00  1.0000
 -13  -4  -2    2344     370    1970   -0.93    0.00  1.0000
 -13   4  -2    2322     330    1950   -0.93    0.00  1.0000
  13   4   2    2529     370    2140   -0.93    0.00  1.0000
 -13   4  -2    2800     380    2390   -0.93    0.00  1.0000
  13   4   2    3156     400    2720   -0.93    0.00  1.0000
  14  -4   2   12873     850   13529   -0.66    0.00  1.0000
 -14  -4  -2   12893     850   13549   -0.66    0.00  1.0000
 -14   4  -2   11197     740   11809   -0.66    0.00  1.0000
 -14   4  -2   12395     790   13039   -0.66    0.00  1.0000
  14   4   2   11275     770   11889   -0.66    0.00  1.0000
  14   4   2   11479     750   12099   -0.66    0.00  1.0000
  15  -4   2   14621     930   14349   -0.26    0.00  1.0000
 -15  -4  -2   15155     930   14879   -0.26    0.00  1.0000
  15   4   2   12793     810   12539   -0.26    0.00  1.0000
 -15   4  -2   13873     860   13609   -0.26    0.00  1.0000
 -16  -4  -2    6786     700    6759    0.04    0.00  1.0000
  16  -4   2    8669     760    8639    0.04    0.00  1.0000
  16   4   2    7237     660    7209    0.04    0.00  1.0000
 -16   4  -2    7998     660    7969    0.04    0.00  1.0000
 -17  -4  -2   16022    1070   16168    0.13    0.00  1.0000
  17  -4   2   17027    1070   17178    0.13    0.00  1.0000
 -17   4  -2   16589    1020   16738    0.13    0.00  1.0000
  17   4   2   18103    1050   18258    0.13    0.00  1.0000
 -17  -5   2     948     420     970    0.09    0.00  1.0000
  17  -5  -2     474     340     490   -0.09    0.00  1.0000
  17   5  -2     297     330     310    0.09    0.00  1.0000
 -17   5   2     523     330     540   -0.09    0.00  1.0000
 -17   5   2     721     330     740   -0.09    0.00  1.0000
  16  -5  -2     952     330     980   -0.11    0.00  1.0000
 -16  -5   2    1268     410    1300    0.11    0.00  1.0000
 -16   5   2    1150     340    1180   -0.11    0.00  1.0000
 -16   5   2    1357     350    1390   -0.11    0.00  1.0000
  16   5  -2    1723     400    1760    0.11    0.00  1.0000
  15  -5  -2    8126     690    8129    0.00    0.00  1.0000
 -15  -5   2    7536     740    7539    0.00    0.00  1.0000
  15   5  -2    7506     650    7509    0.00    0.00  1.0000
  15   5  -2    7107     660    7109    0.00    0.00  1.0000
 -15   5   2    7656     660    7659    0.00    0.00  1.0000
 -15   5   2    7736     690    7739    0.00    0.00  1.0000
 -14  -5   2      32     240      50   -0.32    0.00  1.0000
  14  -5  -2     496     290     560    0.32    0.00  1.0000
  14   5  -2     827     300     910   -0.32    0.00  1.0000
 -14   5   2     208     230     250    0.32    0.00  1.0000
  14   5  -2     327     260     380   -0.32    0.00  1.0000
 -14   5   2     505     290     570    0.32    0.00  1.0000
  13  -5  -2   10820     690   10049    0.88    0.00  1.0000
 -13  -5   2    9241     700    8529   -0.88    0.00  1.0000
  13   5  -2   11038     680   10259   -0.88    0.00  1.0000
 -13   5   2   10415     700    9659    0.88    0.00  1.0000
 -13   5   2    8501     630    7819    0.88    0.00  1.0000
  13   5  -2    8689     630    7999   -0.88    0.00  1.0000
  12  -5  -2   34145    1580   36726    1.59    0.00  1.0000
 -12  -5   2   35196    1630   37816   -1.59    0.00  1.0000
  12   5  -2   37117    1600   39806   -1.59    0.00  1.0000
 -12   5   2   36421    1610   39086    1.59    0.00  1.0000
  12   5  -2   37078    1630   39766   -1.59    0.00  1.0000
 -12   5   2   35408    1590   38036    1.59    0.00  1.0000
  11  -5  -2   31798    1270   28387    2.28    0.00  1.0000
 -11  -5   2   31787    1310   28377   -2.28    0.00  1.0000
 -11   5   2   34029    1320   30497    2.28    0.00  1.0000
  11   5  -2   33458    1330   29957   -2.28    0.00  1.0000
  11   5  -2   35655    1310   32037   -2.28    0.00  1.0000
 -11   5   2   32951    1290   29477    2.28    0.00  1.0000
  10  -5  -2    1542     370    2540    2.63    0.00  1.0000
 -10  -5   2    1326     360    2260   -2.63    0.00  1.0000
  10   5  -2    1636     410    2660   -2.63    0.00  1.0000
  10   5  -2    1465     350    2440   -2.63    0.00  1.0000
 -10   5   2    1129     350    2000    2.63    0.00  1.0000
 -10   5   2    1349     360    2290    2.63    0.00  1.0000
  -9  -5   2   35486    1570   39396   -2.34    0.00  1.0000
   9  -5  -2   34139    1510   37976    2.34    0.00  1.0000
  -9   5   2   32661    1530   36416    2.34    0.00  1.0000
   9   5  -2   34992    1590   38876   -2.34    0.00  1.0000
   9   5  -2   35771    1520   39696   -2.34    0.00  1.0000
  -9   5   2   36986    1550   40976    2.34    0.00  1.0000
   8  -5  -2    7859     470    6849    1.36    0.00  1.0000
  -8  -5   2    7216     500    6249   -1.36    0.00  1.0000
  -8   5   2    7259     500    6289    1.36    0.00  1.0000
   8   5  -2    6872     440    5929   -1.36    0.00  1.0000
  -8   5   2    7398     470    6419    1.36    0.00  1.0000
   8   5  -2    6257     480    5359   -1.36    0.00  1.0000
  -7  -5   2   14133     750   14179   -0.05    0.00  1.0000
   7  -5  -2   15170     720   15218    0.05    0.00  1.0000
  -7   5   2   14272     730   14319    0.05    0.00  1.0000
   7   5  -2   14752     800   14799   -0.05    0.00  1.0000
  -7   5   2   15719     770   15768    0.05    0.00  1.0000
   7   5  -2   15110     720   15158   -0.05    0.00  1.0000
  -6  -5   2   46886    1780   49035    1.14    0.00  1.0000
   6  -5  -2   45448    1710   47565   -1.14    0.00  1.0000
   6   5  -2   44461    1810   46555    1.14    0.00  1.0000
   6   5  -2   46045    1720   48175    1.14    0.00  1.0000
  -6   5   2   43973    1740   46055   -1.14    0.00  1.0000
  -6   5   2   43992    1750   46075   -1.14    0.00  1.0000
  -6   5   2   47374    1670   49535   -1.14    0.00  1.0000
   5  -5  -2  116029    3720  110629   -1.86    0.00  1.0000
  -5  -5   2  123900    3810  118318    1.86    0.00  1.0000
  -5   5   2  112003    3760  106699   -1.86    0.00  1.0000
  -5   5   2  117739    3780  112299   -1.86    0.00  1.0000
  -5   5   2  125896    3730  120268   -1.86    0.00  1.0000
   5   5  -2  119838    3860  114349    1.86    0.00  1.0000
   5   5  -2  123409    3760  117838    1.86    0.00  1.0000
   4  -5  -2  180179    6069  187651   -2.02    0.00  1.0000
  -4  -5   2  186040    6159  193631    2.02    0.00  1.0000
   4   5  -2  195186    6109  202960    2.02    0.00  1.0000
   4   5  -2  167985    6189  175202    2.02    0.00  1.0000
  -4   5   2  190842    6109  198530   -2.02    0.00  1.0000
  -4   5   2  190117    6139  197790   -2.02    0.00  1.0000
  -4   5   2  178180    6139  185611   -2.02    0.00  1.0000
  -3  -5   2   87949    2940   83862    1.61    0.00  1.0000
   3  -5  -2   90835    2920   86681   -1.61    0.00  1.0000
  -3  -5   2   92391    2800   88201    1.61    0.00  1.0000
   3  -5  -2   88891    2860   84782   -1.61    0.00  1.0000
  -3   5   2   93107    2950   88901   -1.61    0.00  1.0000
   3   5  -2   91685    2900   87511    1.61    0.00  1.0000
   3   5  -2   92524    3010   88331    1.61    0.00  1.0000
  -3   5   2   95123    2930   90871   -1.61    0.00  1.0000
  -2  -5   2   16028     770   16808    0.70    0.00  1.0000
   2  -5  -2   16624     750   17418   -0.70    0.00  1.0000
  -2  -5   2   15716     660   16488    0.70    0.00  1.0000
  -2   5   2   17113     790   17918   -0.70    0.00  1.0000
  -2   5   2   16966     700   17768   -0.70    0.00  1.0000
   2   5  -2   16331     740   17118    0.70    0.00  1.0000
  -2   5   2   18579     800   19418   -0.70    0.00  1.0000
   2   5  -2   16810     820   17608    0.70    0.00  1.0000
  -1  -5   2   47203    1650   46305   -0.48    0.00  1.0000
   1  -5  -2   45528    1610   44646    0.48    0.00  1.0000
  -1  -5   2   47052    1550   46155   -0.48    0.00  1.0000
  -1   5   2   46365    1660   45475    0.48    0.00  1.0000
  -1   5   2   46618    1560   45725    0.48    0.00  1.0000
  -1   5   2   46769    1670   45875    0.48    0.00  1.0000
   1   5  -2   47971    1620   47065   -0.48    0.00  1.0000
   1   5  -2   45781    1690   44896   -0.48    0.00  1.0000
   0  -5  -2   29972    1180   32267    1.51    0.00  1.0000
   0   5   2   29905    1270   32197    1.51    0.00  1.0000
   0   5  -2   29558    1270   31837   -1.51    0.00  1.0000
   0   5  -2   29105    1200   31367   -1.51    0.00  1.0000
   0   5   2   28980    1240   31237    1.51    0.00  1.0000
   0   5  -2   31920    1240   34287   -1.51    0.00  1.0000
   0   5   2   30734    1150   33057    1.51    0.00  1.0000
   0   5  -2   31014    1170   33347   -1.51    0.00  1.0000
  -1  -5  -2   16858     630   14709    1.99    0.00  1.0000
  -1   5  -2   16108     670   14009   -1.99    0.00  1.0000
   1   5   2   16537     730   14409    1.99    0.00  1.0000
  -1   5  -2   16676     700   14539   -1.99    0.00  1.0000
   1   5   2   17926     610   15708    1.99    0.00  1.0000
   1   5   2   17403     710   15218    1.99    0.00  1.0000
  -1   5  -2   18332     680   16088   -1.99    0.00  1.0000
  -1   5  -2   16976     640   14819   -1.99    0.00  1.0000
  -2  -5  -2   45496    1640   48945    1.84    0.00  1.0000
  -2  -5  -2   43078    1750   46435    1.84    0.00  1.0000
  -2   5  -2   44879    1740   48305   -1.84    0.00  1.0000
  -2   5  -2   44976    1710   48405   -1.84    0.00  1.0000
  -2   5  -2   46914    1720   50415   -1.84    0.00  1.0000
   2   5   2   43896    1790   47285    1.84    0.00  1.0000
  -2   5  -2   45506    1700   48955   -1.84    0.00  1.0000
   2   5   2   44407    1640   47815    1.84    0.00  1.0000
  -3  -5  -2    6472     430    5659    1.22    0.00  1.0000
  -3  -5  -2    7145     330    6289    1.22    0.00  1.0000
   3   5   2    6889     340    6049    1.22    0.00  1.0000
  -3   5  -2    5990     380    5209   -1.22    0.00  1.0000
  -3   5  -2    6355     380    5549   -1.22    0.00  1.0000
  -3   5  -2    7156     410    6299   -1.22    0.00  1.0000
   3   5   2    6515     460    5699    1.22    0.00  1.0000
  -3   5  -2    7145     390    6289   -1.22    0.00  1.0000
  -4  -5  -2    7699     370    7909    0.27    0.00  1.0000
  -4  -5  -2    6920     480    7119    0.27    0.00  1.0000
   4   5   2    6260     500    6449    0.27    0.00  1.0000
  -4   5  -2    7541     450    7749   -0.27    0.00  1.0000
   4   5   2    7374     400    7579    0.27    0.00  1.0000
  -4   5  -2    7640     440    7849   -0.27    0.00  1.0000
  -4   5  -2    7236     440    7439   -0.27    0.00  1.0000
  -4   5  -2    6555     450    6749   -0.27    0.00  1.0000
  -5  -5  -2   34624    1410   36126   -0.92    0.00  1.0000
   5  -5   2   32805    1360   34267    0.92    0.00  1.0000
   5   5   2   35339    1290   36856   -0.92    0.00  1.0000
  -5   5  -2   35848    1350   37376    0.92    0.00  1.0000
  -5   5  -2   35829    1370   37356    0.92    0.00  1.0000
   5   5   2   32502    1440   33957   -0.92    0.00  1.0000
  -5   5  -2   33665    1370   35146    0.92    0.00  1.0000
  -5   5  -2   33978    1320   35466    0.92    0.00  1.0000
   6  -5   2    7941     580    9719    2.20    0.00  1.0000
  -6  -5  -2    9157     620   11059   -2.20    0.00  1.0000
   6  -5   2    7824     510    9589    2.20    0.00  1.0000
   6   5   2    8158     500    9959   -2.20    0.00  1.0000
  -6   5  -2    7743     560    9499    2.20    0.00  1.0000
   6   5   2    8521     650   10359   -2.20    0.00  1.0000
  -6   5  -2    8720     540   10579    2.20    0.00  1.0000
  -7  -5  -2    8155     470    5929   -3.12    0.00  1.0000
   7  -5   2    8670     470    6369    3.12    0.00  1.0000
   7   5   2    8717     530    6409   -3.12    0.00  1.0000
   7   5   2    8191     400    5959   -3.12    0.00  1.0000
  -7   5  -2    8670     420    6369    3.12    0.00  1.0000
  -7   5  -2    7744     440    5579    3.12    0.00  1.0000
   8  -5   2   22402    1130   26757    3.23    0.00  1.0000
  -8  -5  -2   20521    1130   24698   -3.23    0.00  1.0000
   8   5   2   20922    1160   25137   -3.23    0.00  1.0000
  -8   5  -2   20212    1100   24358    3.23    0.00  1.0000
  -8   5  -2   22502    1060   26867    3.23    0.00  1.0000
   8   5   2   21771    1040   26067   -3.23    0.00  1.0000
   9  -5   2      67     200      60    2.46    0.00  1.0000
  -9  -5  -2     350     220     560   -2.46    0.00  1.0000
  -9   5  -2     113     140    -110    2.46    0.00  1.0000
   9   5   2     113     220    -100   -2.46    0.00  1.0000
   9   5   2      88     150     130   -2.46    0.00  1.0000
  -9   5  -2     329     210     530    2.46    0.00  1.0000
  10  -5   2    7411     540    6509    1.25    0.00  1.0000
 -10  -5  -2    7123     540    6239   -1.25    0.00  1.0000
  10   5   2    6266     450    5439   -1.25    0.00  1.0000
 -10   5  -2    7454     540    6549    1.25    0.00  1.0000
  10   5   2    7465     550    6559   -1.25    0.00  1.0000
 -10   5  -2    7827     480    6899    1.25    0.00  1.0000
  11  -5   2   26164    1220   26437    0.19    0.00  1.0000
 -11  -5  -2   22873    1170   23128   -0.19    0.00  1.0000
 -11   5  -2   26015    1130   26287    0.19    0.00  1.0000
  11   5   2   24891    1120   25157   -0.19    0.00  1.0000
 -11   5  -2   25587    1190   25857    0.19    0.00  1.0000
  11   5   2   26811    1240   27087   -0.19    0.00  1.0000
 -12  -5  -2   35042    1620   35596    0.34    0.00  1.0000
  12  -5   2   41334    1680   41936   -0.34    0.00  1.0000
 -12   5  -2   38664    1630   39246   -0.34    0.00  1.0000
 -12   5  -2   39517    1570   40106   -0.34    0.00  1.0000
  12   5   2   37443    1640   38016    0.34    0.00  1.0000
  12   5   2   36907    1550   37476    0.34    0.00  1.0000
  13  -5   2   10206     720    9899   -0.36    0.00  1.0000
 -13  -5  -2    9007     710    8719    0.36    0.00  1.0000
 -13   5  -2    9312     700    9019   -0.36    0.00  1.0000
  13   5   2    9393     700    9099    0.36    0.00  1.0000
  13   5   2    7990     670    7719    0.36    0.00  1.0000
  14  -5   2   10055     780   10129   -0.09    0.00  1.0000
 -14  -5  -2    8521     720    8589    0.09    0.00  1.0000
 -14   5  -2    9298     710    9369   -0.09    0.00  1.0000
  14   5   2    9188     710    9259    0.09    0.00  1.0000
  15  -5   2   11831     860   12009    0.19    0.00  1.0000
 -15  -5  -2   11355     850   11529   -0.19    0.00  1.0000
 -15   5  -2   12884     840   13069    0.19    0.00  1.0000
  15   5   2   11653     830   11829   -0.19    0.00  1.0000
  16  -5   2     499     350     450    0.28    0.00  1.0000
 -16  -5  -2     351     320     310   -0.28    0.00  1.0000
 -16   5  -2     255     300     220    0.28    0.00  1.0000
 -15  -6   2    8569     760    8349    0.28    0.00  1.0000
  15  -6  -2    8782     730    8559    0.28    0.00  1.0000
 -15   6   2    8660     760    8439    0.28    0.00  1.0000
 -15   6   2    7930     710    7719    0.28    0.00  1.0000
  15   6  -2    8012     730    7799    0.28    0.00  1.0000
 -14  -6   2   25565    1400   25757    0.14    0.00  1.0000
  14  -6  -2   28146    1340   28347    0.14    0.00  1.0000
 -14   6   2   28674    1400   28877    0.14    0.00  1.0000
  14   6  -2   28215    1390   28417    0.14    0.00  1.0000
  14   6  -2   27687    1360   27887    0.14    0.00  1.0000
 -14   6   2   26521    1340   26717    0.14    0.00  1.0000
  13  -6  -2   13646     860   13789   -0.14    0.00  1.0000
 -13  -6   2   12482     900   12619   -0.14    0.00  1.0000
 -13   6   2   12452     830   12589   -0.14    0.00  1.0000
  13   6  -2   12900     830   13039   -0.14    0.00  1.0000
 -13   6   2   14601     890   14749   -0.14    0.00  1.0000
  13   6  -2   11865     860   11999   -0.14    0.00  1.0000
 -12  -6   2    2937     470    2790   -0.32    0.00  1.0000
  12  -6  -2    2228     390    2100   -0.32    0.00  1.0000
  12   6  -2    2629     410    2490   -0.32    0.00  1.0000
 -12   6   2    1919     390    1800   -0.32    0.00  1.0000
 -12   6   2    2691     420    2550   -0.32    0.00  1.0000
  12   6  -2    1960     410    1840   -0.32    0.00  1.0000
 -11  -6   2    3517     500    3630   -0.22    0.00  1.0000
  11  -6  -2    2927     420    3030   -0.22    0.00  1.0000
 -11   6   2    2750     420    2850   -0.22    0.00  1.0000
 -11   6   2    2789     420    2890   -0.22    0.00  1.0000
  11   6  -2    2907     490    3010   -0.22    0.00  1.0000
  11   6  -2    2888     400    2990   -0.22    0.00  1.0000
  10  -6  -2     136     210     140    0.04    0.00  1.0000
 -10  -6   2     165     250     170    0.04    0.00  1.0000
  10   6  -2     214     190     220    0.04    0.00  1.0000
  10   6  -2     313     260     320    0.04    0.00  1.0000
 -10   6   2       0     230     -40    0.04    0.00  1.0000
 -10   6   2       0     200     -90    0.04    0.00  1.0000
  -9  -6   2     564     250     530    0.17    0.00  1.0000
   9  -6  -2     728     230     690    0.17    0.00  1.0000
   9   6  -2     388     190     360    0.17    0.00  1.0000
   9   6  -2     564     280     530    0.17    0.00  1.0000
  -9   6   2     263     240     240    0.17    0.00  1.0000
  -9   6   2     242     210     220    0.17    0.00  1.0000
   8  -6  -2    7048     500    7039   -0.01    0.00  1.0000
  -8  -6   2    7579     560    7569   -0.01    0.00  1.0000
  -8   6   2    6418     520    6409   -0.01    0.00  1.0000
  -8   6   2    7098     530    7089   -0.01    0.00  1.0000
   8   6  -2    6788     490    6779   -0.01    0.00  1.0000
   8   6  -2    7479     600    7469   -0.01    0.00  1.0000
   7  -6  -2    2592     310    2440   -0.35    0.00  1.0000
  -7  -6   2    2509     350    2360   -0.35    0.00  1.0000
   7   6  -2    2705     320    2550   -0.35    0.00  1.0000
  -7   6   2    2540     340    2390   -0.35    0.00  1.0000
  -7   6   2    2612     360    2460   -0.35    0.00  1.0000
   7   6  -2    2643     430    2490   -0.35    0.00  1.0000
   6  -6  -2     586     200     700   -0.52    0.00  1.0000
  -6  -6   2     468     240     570   -0.52    0.00  1.0000
   6   6  -2     872     300    1010   -0.52    0.00  1.0000
  -6   6   2     369     190     460   -0.52    0.00  1.0000
   6   6  -2     586     210     700   -0.52    0.00  1.0000
  -6   6   2     541     220     650   -0.52    0.00  1.0000
  -5  -6   2    2989     350    2840   -0.32    0.00  1.0000
   5  -6  -2    3214     390    3060   -0.32    0.00  1.0000
   5  -6  -2    3890     320    3720   -0.32    0.00  1.0000
  -5   6   2    2814     340    2670   -0.32    0.00  1.0000
  -5   6   2    3460     370    3300   -0.32    0.00  1.0000
   5   6  -2    2896     390    2750   -0.32    0.00  1.0000
   5   6  -2    3828     340    3660   -0.32    0.00  1.0000
  -5   6   2    4523     360    4340   -0.32    0.00  1.0000
   4  -6  -2      62     140      50    0.19    0.00  1.0000
  -4  -6   2       1     170       0    0.19    0.00  1.0000
   4  -6  -2      84     160      70    0.19    0.00  1.0000
  -4   6   2     234     170     210    0.19    0.00  1.0000
   4   6  -2     127     150     110    0.19    0.00  1.0000
  -4   6   2     276     170     250    0.19    0.00  1.0000
   4   6  -2     422     210     390    0.19    0.00  1.0000
  -3  -6   2    5073     450    5549    0.76    0.00  1.0000
   3  -6  -2    5963     440    6479    0.76    0.00  1.0000
   3  -6  -2    5618     390    6119    0.76    0.00  1.0000
  -3   6   2    4977     430    5449    0.76    0.00  1.0000
  -3   6   2    4834     450    5299    0.76    0.00  1.0000
   3   6  -2    4796     390    5259    0.76    0.00  1.0000
   3   6  -2    5082     500    5559    0.76    0.00  1.0000
  -2  -6   2     133     160     260    1.13    0.00  1.0000
   2  -6  -2      59     160     150    1.13    0.00  1.0000
  -2   6   2     198     190     350    1.13    0.00  1.0000
  -2   6   2     126     190     250    1.13    0.00  1.0000
   2   6  -2     221     170     380    1.13    0.00  1.0000
   2   6  -2       2     170      20    1.13    0.00  1.0000
  -1  -6   2    1025     200    1380    1.19    0.00  1.0000
   1  -6  -2     677     200     970    1.19    0.00  1.0000
  -1  -6   2     795     240    1110    1.19    0.00  1.0000
  -1   6   2     837     260    1160    1.19    0.00  1.0000
  -1   6   2    1488     320    1910    1.19    0.00  1.0000
   1   6  -2    1382     260    1790    1.19    0.00  1.0000
   1   6  -2     744     270    1050    1.19    0.00  1.0000
   0  -6   2   21109     820   19938    0.95    0.00  1.0000
   0  -6  -2   19668     820   18538    0.95    0.00  1.0000
   0  -6   2   22621     900   21408    0.95    0.00  1.0000
   0   6   2   20718     930   19558    0.95    0.00  1.0000
   0   6  -2   22477     870   21268    0.95    0.00  1.0000
   0   6  -2   21356     950   20178    0.95    0.00  1.0000
   0   6   2   20523     920   19368    0.95    0.00  1.0000
  -1  -6  -2   18430     800   19038    0.51    0.00  1.0000
   1   6   2   17377     930   17968    0.51    0.00  1.0000
  -1   6  -2   19512     850   20138    0.51    0.00  1.0000
   1   6   2   18587     910   19198    0.51    0.00  1.0000
  -1   6  -2   19699     820   20328    0.51    0.00  1.0000
  -1   6  -2   19296     920   19918    0.51    0.00  1.0000
  -1   6  -2   19128     870   19748    0.51    0.00  1.0000
  -2  -6  -2    5400     340    5359    0.06    0.00  1.0000
  -2  -6  -2    5751     470    5709    0.06    0.00  1.0000
  -2   6  -2    5339     400    5299    0.06    0.00  1.0000
  -2   6  -2    5520     390    5479    0.06    0.00  1.0000
  -2   6  -2    5500     410    5459    0.06    0.00  1.0000
  -2   6  -2    4909     420    4870    0.06    0.00  1.0000
   2   6   2    5530     480    5489    0.06    0.00  1.0000
  -3  -6  -2   25322    1110   24988   -0.24    0.00  1.0000
  -3   6  -2   25452    1050   25117   -0.24    0.00  1.0000
  -3   6  -2   26066    1050   25727   -0.24    0.00  1.0000
   3   6   2   24175    1140   23848   -0.24    0.00  1.0000
  -3   6  -2   26831    1070   26487   -0.24    0.00  1.0000
  -3   6  -2   27043    1090   26697   -0.24    0.00  1.0000
  -4  -6  -2    9672     650    9939   -0.31    0.00  1.0000
  -4   6  -2   11468     630   11759   -0.31    0.00  1.0000
  -4   6  -2   11823     640   12119   -0.31    0.00  1.0000
  -4   6  -2   11557     620   11849   -0.31    0.00  1.0000
   4   6   2   10382     700   10659   -0.31    0.00  1.0000
  -4   6  -2   10964     610   11249   -0.31    0.00  1.0000
  -5  -6  -2   23890    1080   23678   -0.16    0.00  1.0000
   5  -6   2   23739    1030   23528   -0.16    0.00  1.0000
  -5   6  -2   22835    1020   22628   -0.16    0.00  1.0000
  -5   6  -2   22112     980   21908   -0.16    0.00  1.0000
   5   6   2   24523    1130   24308   -0.16    0.00  1.0000
  -5   6  -2   23679     980   23468   -0.16    0.00  1.0000
  -6  -6  -2    8642     600    8579    0.08    0.00  1.0000
   6  -6   2    8231     560    8169    0.08    0.00  1.0000
  -6   6  -2    7558     510    7499    0.08    0.00  1.0000
  -6   6  -2    9234     580    9169    0.08    0.00  1.0000
   6   6   2    8462     620    8399    0.08    0.00  1.0000
  -7  -6  -2    3351     420    3250    0.20    0.00  1.0000
   7  -6   2    2741     370    2650    0.20    0.00  1.0000
   7   6   2    2640     400    2550    0.20    0.00  1.0000
  -7   6  -2    3168     400    3070    0.20    0.00  1.0000
  -7   6  -2    3209     350    3110    0.20    0.00  1.0000
  -8  -6  -2     717     270     740    0.10    0.00  1.0000
   8  -6   2     451     240     470    0.10    0.00  1.0000
   8   6   2     295     250     310    0.10    0.00  1.0000
  -8   6  -2     874     230     900    0.10    0.00  1.0000
  -8   6  -2     628     260     650    0.10    0.00  1.0000
  -9  -6  -2     282     230     260   -0.16    0.00  1.0000
   9  -6   2     240     230     220   -0.16    0.00  1.0000
  -9   6  -2     230     230     210   -0.16    0.00  1.0000
   9   6   2     510     280     480   -0.16    0.00  1.0000
  -9   6  -2     458     210     430   -0.16    0.00  1.0000
 -10  -6  -2     181     230     200   -0.36    0.00  1.0000
  10  -6   2       2     220     -10   -0.36    0.00  1.0000
 -10   6  -2     134     210     150   -0.36    0.00  1.0000
  10   6   2       2     190    -300   -0.36    0.00  1.0000
 -10   6  -2     276     240     300   -0.36    0.00  1.0000
  11  -6   2   27321    1320   27857   -0.37    0.00  1.0000
 -11  -6  -2   26608    1330   27137   -0.37    0.00  1.0000
 -11   6  -2   27826    1320   28367   -0.37    0.00  1.0000
  11   6   2   31016    1430   31587   -0.37    0.00  1.0000
 -12  -6  -2   18905    1060   18638   -0.23    0.00  1.0000
  12  -6   2   18210    1020   17948   -0.23    0.00  1.0000
  12   6   2   17454    1040   17198   -0.23    0.00  1.0000
 -12   6  -2   17525    1010   17268   -0.23    0.00  1.0000
  13  -6   2    7511     680    7569   -0.08    0.00  1.0000
 -13  -6  -2    6465     640    6519   -0.08    0.00  1.0000
 -13   6  -2    4814     610    4860   -0.08    0.00  1.0000
  13   6   2    6525     680    6579   -0.08    0.00  1.0000
  14  -6   2    1458     390    1450   -0.03    0.00  1.0000
 -14  -6  -2    1669     460    1660   -0.03    0.00  1.0000
  14   6   2    1689     430    1680   -0.03    0.00  1.0000
 -14   6  -2    1669     410    1660   -0.03    0.00  1.0000
 -15  -6  -2     861     380     870   -0.03    0.00  1.0000
  15  -6   2      19     320      20   -0.03    0.00  1.0000
  15   6   2     285     300     290   -0.03    0.00  1.0000
 -15   6  -2     305     300     310   -0.03    0.00  1.0000
 -13  -7   2    8733     770    8699   -0.04    0.00  1.0000
  13   7  -2    8793     760    8759   -0.04    0.00  1.0000
 -13   7   2    8442     750    8409    0.04    0.00  1.0000
 -13   7   2    8713     720    8679    0.04    0.00  1.0000
 -12  -7   2   29820    1440   29767    0.04    0.00  1.0000
 -12   7   2   27168    1370   27117   -0.04    0.00  1.0000
  12   7  -2   26697    1400   26647    0.04    0.00  1.0000
 -12   7   2   28329    1350   28277   -0.04    0.00  1.0000
 -11  -7   2   43857    1840   44046    0.10    0.00  1.0000
 -11   7   2   34061    1680   34227   -0.10    0.00  1.0000
 -11   7   2   41193    1770   41376   -0.10    0.00  1.0000
  11   7  -2   46840    1910   47035    0.10    0.00  1.0000
 -10  -7   2   14856     930   14679    0.17    0.00  1.0000
 -10   7   2   15409     890   15228   -0.17    0.00  1.0000
  10   7  -2   13860     930   13689    0.17    0.00  1.0000
 -10   7   2   15058     870   14879   -0.17    0.00  1.0000
  -9  -7   2   12484     820   12649    0.17    0.00  1.0000
   9   7  -2   13994     900   14169    0.17    0.00  1.0000
  -9   7   2   12543     780   12709   -0.17    0.00  1.0000
  -9   7   2   10746     760   10899   -0.17    0.00  1.0000
  -8  -7   2   11937     800   11889    0.05    0.00  1.0000
   8  -7  -2   11516     750   11469   -0.05    0.00  1.0000
   8   7  -2   11836     850   11789    0.05    0.00  1.0000
  -8   7   2   12177     760   12129   -0.05    0.00  1.0000
  -8   7   2   12989     770   12939   -0.05    0.00  1.0000
  -7  -7   2      91     220      80   -0.15    0.00  1.0000
   7  -7  -2       0     210     -70    0.15    0.00  1.0000
   7   7  -2       0     250     -80   -0.15    0.00  1.0000
  -7   7   2     175     220     160    0.15    0.00  1.0000
  -6  -7   2    2823     430    2670   -0.34    0.00  1.0000
   6  -7  -2    2370     360    2230    0.34    0.00  1.0000
   6   7  -2    3306     450    3140   -0.34    0.00  1.0000
  -6   7   2    2453     380    2310    0.34    0.00  1.0000
  -5  -7   2    5301     490    5609   -0.49    0.00  1.0000
   5  -7  -2    3953     460    4220    0.49    0.00  1.0000
   5   7  -2    3818     490    4080   -0.49    0.00  1.0000
  -5   7   2    4515     440    4800    0.49    0.00  1.0000
   4  -7  -2   17605     840   16918    0.61    0.00  1.0000
  -4  -7   2   17544     880   16858   -0.61    0.00  1.0000
  -4   7   2   17319     860   16638    0.61    0.00  1.0000
  -4   7   2   17217     850   16538    0.61    0.00  1.0000
   4   7  -2   17982     950   17288   -0.61    0.00  1.0000
  -3  -7   2     725     250     870   -0.64    0.00  1.0000
   3  -7  -2     625     230     760    0.64    0.00  1.0000
  -3   7   2     616     240     750    0.64    0.00  1.0000
   3   7  -2     481     220     600   -0.64    0.00  1.0000
  -3   7   2     419     240     530    0.64    0.00  1.0000
   3   7  -2     899     310    1060   -0.64    0.00  1.0000
  -2  -7   2     895     250    1020   -0.47    0.00  1.0000
   2  -7  -2     579     210     680    0.47    0.00  1.0000
  -2   7   2     524     240     620    0.47    0.00  1.0000
   2   7  -2     905     310    1030   -0.47    0.00  1.0000
  -2   7   2     341     230     420    0.47    0.00  1.0000
   2   7  -2     597     200     700   -0.47    0.00  1.0000
  -1  -7   2   10450     640   10399   -0.06    0.00  1.0000
   1  -7  -2   11022     580   10969    0.06    0.00  1.0000
  -1   7   2    9668     630    9619    0.06    0.00  1.0000
   1   7  -2   10290     680   10239   -0.06    0.00  1.0000
   1   7  -2    9488     560    9439   -0.06    0.00  1.0000
  -1   7   2    9257     650    9209    0.06    0.00  1.0000
   0  -7  -2   50599    1750   49795   -0.42    0.00  1.0000
   0  -7   2   50397    1840   49595    0.42    0.00  1.0000
   0   7   2   45860    1860   45095   -0.42    0.00  1.0000
   0   7  -2   50115    1770   49315    0.42    0.00  1.0000
   0   7   2   47665    1860   46885   -0.42    0.00  1.0000
   0   7  -2   47786    1880   47005    0.42    0.00  1.0000
   1  -7   2   19519     980   20388    0.72    0.00  1.0000
  -1  -7  -2   21692    1040   22608   -0.72    0.00  1.0000
   1  -7   2   20997     990   21898    0.72    0.00  1.0000
   1   7   2   20635    1070   21528   -0.72    0.00  1.0000
  -1   7  -2   20507     990   21398    0.72    0.00  1.0000
  -1   7  -2   19734     930   20608    0.72    0.00  1.0000
  -1   7  -2   20008    1030   20888    0.72    0.00  1.0000
   2  -7   2    5517     410    5059    0.74    0.00  1.0000
  -2  -7  -2    5528     500    5069   -0.74    0.00  1.0000
  -2   7  -2    5716     430    5249    0.74    0.00  1.0000
   2   7   2    5945     540    5469   -0.74    0.00  1.0000
  -2   7  -2    5351     460    4900    0.74    0.00  1.0000
  -2   7  -2    3967     400    3580    0.74    0.00  1.0000
  -3  -7  -2   10125     640    9639   -0.57    0.00  1.0000
  -3   7  -2   10196     570    9709    0.57    0.00  1.0000
  -3   7  -2    8740     560    8289    0.57    0.00  1.0000
  -3   7  -2    9581     590    9109    0.57    0.00  1.0000
   3   7   2    9530     660    9059   -0.57    0.00  1.0000
  -3   7  -2    9950     620    9469    0.57    0.00  1.0000
  -4  -7  -2       2     200    -230   -0.30    0.00  1.0000
  -4   7  -2       2     170     -20    0.30    0.00  1.0000
  -4   7  -2       2     170     -70    0.30    0.00  1.0000
  -4   7  -2       2     160    -130    0.30    0.00  1.0000
   4   7   2       2     210    -320   -0.30    0.00  1.0000
  -4   7  -2       2     180     -10    0.30    0.00  1.0000
  -5  -7  -2     820     300     820    0.00    0.00  1.0000
   5  -7   2     810     240     810    0.00    0.00  1.0000
  -5   7  -2    1180     250    1180    0.00    0.00  1.0000
  -5   7  -2     840     250     840    0.00    0.00  1.0000
   5   7   2    1180     330    1180    0.00    0.00  1.0000
  -6  -7  -2   46392    1820   45915    0.26    0.00  1.0000
   6  -7   2   42804    1720   42346   -0.26    0.00  1.0000
  -6   7  -2   44714    1730   44246   -0.26    0.00  1.0000
  -6   7  -2   44483    1700   44016   -0.26    0.00  1.0000
   6   7   2   43498    1850   43036    0.26    0.00  1.0000
  -7  -7  -2   93479    3300   94331    0.32    0.00  1.0000
   7  -7   2   89856    3210   90691   -0.32    0.00  1.0000
   7   7   2   89995    3350   90831    0.32    0.00  1.0000
  -7   7  -2   85864    3200   86681   -0.32    0.00  1.0000
  -7   7  -2   92444    3170   93291   -0.32    0.00  1.0000
   8  -7   2  104513    3530  104220   -0.11    0.00  1.0000
  -8  -7  -2  105674    3620  105379    0.11    0.00  1.0000
  -8   7  -2   94730    3430   94451   -0.11    0.00  1.0000
   8   7   2   99496    3640   99210    0.11    0.00  1.0000
  -8   7  -2   97884    3520   97600   -0.11    0.00  1.0000
  -9  -7  -2   32026    1430   31597   -0.28    0.00  1.0000
   9  -7   2   29095    1340   28687    0.28    0.00  1.0000
  -9   7  -2   29750    1360   29337    0.28    0.00  1.0000
   9   7   2   28300    1430   27897   -0.28    0.00  1.0000
  10  -7   2    1828     380    1620    0.58    0.00  1.0000
 -10  -7  -2    1828     370    1620   -0.58    0.00  1.0000
 -10   7  -2    1551     340    1360    0.58    0.00  1.0000
  10   7   2     970     390     820   -0.58    0.00  1.0000
 -11  -7  -2      51     280      30   -0.66    0.00  1.0000
  11  -7   2      86     270      60    0.66    0.00  1.0000
  11   7   2       8     310     -10   -0.66    0.00  1.0000
 -11   7  -2       8     260     -90    0.66    0.00  1.0000
  12  -7   2    2734     460    2490    0.56    0.00  1.0000
 -12  -7  -2    3361     530    3090   -0.56    0.00  1.0000
 -12   7  -2    1860     390    1660    0.56    0.00  1.0000
  12   7   2    2324     490    2100   -0.56    0.00  1.0000
  13  -7   2    6508     690    6789    0.40    0.00  1.0000
 -13  -7  -2    6547     730    6829   -0.40    0.00  1.0000
  13   7   2    5774     720    6039   -0.40    0.00  1.0000
 -13   7  -2    6968     710    7259    0.40    0.00  1.0000
  11  -8  -2   10083     850   10349    0.30    0.00  1.0000
 -11  -8   2   11070     900   11349    0.30    0.00  1.0000
 -11   8   2   11061     820   11339    0.30    0.00  1.0000
  11   8  -2   11228     950   11509    0.30    0.00  1.0000
  10  -8  -2    4792     610    4660    0.22    0.00  1.0000
 -10  -8   2    4772     590    4640    0.22    0.00  1.0000
  10   8  -2    4234     660    4110    0.22    0.00  1.0000
 -10   8   2    4082     540    3960    0.22    0.00  1.0000
  -9  -8   2       0     260    -120    0.03    0.00  1.0000
   9  -8  -2     696     300     690    0.03    0.00  1.0000
  -9   8   2       0     230    -210    0.03    0.00  1.0000
   9   8  -2       0     240    -410    0.03    0.00  1.0000
  -8  -8   2    2466     470    2520   -0.12    0.00  1.0000
   8  -8  -2    2922     460    2980   -0.12    0.00  1.0000
  -8   8   2    2417     410    2470   -0.12    0.00  1.0000
   8   8  -2    3070     540    3130   -0.12    0.00  1.0000
   7  -8  -2    5403     570    5319   -0.13    0.00  1.0000
  -7  -8   2    5120     600    5039   -0.13    0.00  1.0000
  -7   8   2    5634     570    5549   -0.13    0.00  1.0000
   7   8  -2    4698     600    4620   -0.13    0.00  1.0000
   6  -8  -2       0     240     -70   -0.02    0.00  1.0000
  -6  -8   2       0     240       0   -0.02    0.00  1.0000
  -6   8   2     168     220     170   -0.02    0.00  1.0000
   6   8  -2     108     310     110   -0.02    0.00  1.0000
   5  -8  -2    3861     460    3800    0.11    0.00  1.0000
  -5  -8   2    3650     510    3590    0.11    0.00  1.0000
   5   8  -2    4506     550    4440    0.11    0.00  1.0000
  -5   8   2    4345     480    4280    0.11    0.00  1.0000
  -4  -8   2    5977     550    6119    0.21    0.00  1.0000
   4  -8  -2    5355     500    5489    0.21    0.00  1.0000
   4   8  -2    4300     560    4420    0.21    0.00  1.0000
  -4   8   2    5513     560    5649    0.21    0.00  1.0000
  -3  -8   2    1804     350    1710    0.26    0.00  1.0000
   3  -8  -2    1155     280    1080    0.26    0.00  1.0000
  -3   8   2    1289     320    1210    0.26    0.00  1.0000
  -3   8   2    1527     330    1440    0.26    0.00  1.0000
   3   8  -2    1568     390    1480    0.26    0.00  1.0000
  -2  -8   2      60     230      80    0.28    0.00  1.0000
   2   8  -2      51     270      70    0.28    0.00  1.0000
  -2   8   2      34     240      50    0.28    0.00  1.0000
  -2   8   2      95     210     120    0.28    0.00  1.0000
  -1  -8   2    2362     380    2240    0.29    0.00  1.0000
  -1   8   2    3213     450    3070    0.29    0.00  1.0000
   1   8  -2    2926     440    2790    0.29    0.00  1.0000
  -1   8   2    2496     410    2370    0.29    0.00  1.0000
   0  -8   2    4866     500    5049    0.30    0.00  1.0000
   0  -8  -2    4817     540    4999    0.30    0.00  1.0000
   0   8  -2    6104     590    6309    0.30    0.00  1.0000
   0   8   2    4915     530    5099    0.30    0.00  1.0000
   1  -8   2   15561     840   15228    0.31    0.00  1.0000
  -1  -8  -2   14875     870   14549    0.31    0.00  1.0000
  -1   8  -2   14834     880   14509    0.31    0.00  1.0000
   1   8   2   16016     930   15678    0.31    0.00  1.0000
   2  -8   2    5981     540    6199    0.32    0.00  1.0000
  -2  -8  -2    6817     620    7049    0.32    0.00  1.0000
   2   8   2    6492     650    6719    0.32    0.00  1.0000
  -2   8  -2    8096     630    8349    0.32    0.00  1.0000
  -3  -8  -2    9967     720    9709    0.30    0.00  1.0000
  -3   8  -2    9694     650    9439    0.30    0.00  1.0000
  -3   8  -2    8781     670    8539    0.30    0.00  1.0000
   3   8   2    9319     720    9069    0.30    0.00  1.0000
   4  -8   2    7138     570    7279    0.19    0.00  1.0000
  -4  -8  -2    9427     720    9589    0.19    0.00  1.0000
  -4   8  -2    8574     620    8729    0.19    0.00  1.0000
   4   8   2    6771     670    6909    0.19    0.00  1.0000
   5  -8   2      20     220      20   -0.01    0.00  1.0000
  -5  -8  -2     557     290     560   -0.01    0.00  1.0000
  -5   8  -2     218     230     220   -0.01    0.00  1.0000
  -5   8  -2     149     230     150   -0.01    0.00  1.0000
   5   8   2     119     300     120   -0.01    0.00  1.0000
  -6  -8  -2    3395     490    3280   -0.23    0.00  1.0000
  -6   8  -2    3029     430    2920   -0.23    0.00  1.0000
   6   8   2    1926     440    1840   -0.23    0.00  1.0000
  -7  -8  -2    4097     610    4280   -0.33    0.00  1.0000
  -7   8  -2    4528     540    4720   -0.33    0.00  1.0000
   7   8   2    5782     700    5999   -0.33    0.00  1.0000
  -8  -8  -2     797     340     740   -0.24    0.00  1.0000
  -8   8  -2       1     260     -10   -0.24    0.00  1.0000
   8   8   2     963     370     900   -0.24    0.00  1.0000
  -9  -8  -2    3607     540    3580   -0.05    0.00  1.0000
   9   8   2    2553     490    2530   -0.05    0.00  1.0000
  -9   8  -2    2713     460    2690   -0.05    0.00  1.0000
 -10  -8  -2    8171     740    8109    0.08    0.00  1.0000
 -10   8  -2    8061     730    7999    0.08    0.00  1.0000
  10   8   2    8201     780    8139    0.08    0.00  1.0000
   6  -9  -2   14234     890   14349   -0.11    0.00  1.0000
  -6  -9   2   16862    1030   16988    0.11    0.00  1.0000
   6   9  -2   14323    1030   14439    0.11    0.00  1.0000
  -6   9   2   13108     900   13219   -0.11    0.00  1.0000
  -5  -9   2   23259    1230   23428   -0.13    0.00  1.0000
  -5   9   2   22073    1170   22238    0.13    0.00  1.0000
   5   9  -2   20858    1270   21018   -0.13    0.00  1.0000
  -4  -9   2   26082    1280   25667   -0.30    0.00  1.0000
  -4   9   2   24096    1230   23698    0.30    0.00  1.0000
   4   9  -2   24570    1330   24168   -0.30    0.00  1.0000
  -3  -9   2   12071     860   12369   -0.31    0.00  1.0000
   3   9  -2   11873     930   12169   -0.31    0.00  1.0000
  -3   9   2   12219     850   12519    0.31    0.00  1.0000
   2  -9  -2    2757     450    2640    0.26    0.00  1.0000
  -2  -9   2    3380     490    3250   -0.26    0.00  1.0000
  -2   9   2    2859     470    2740    0.26    0.00  1.0000
  -2   9   2    3257     510    3130    0.26    0.00  1.0000
   2   9  -2    2389     490    2280   -0.26    0.00  1.0000
   1  -9  -2     759     300     700    0.26    0.00  1.0000
  -1  -9   2    1080     330    1010   -0.26    0.00  1.0000
   1   9  -2     381     320     340   -0.26    0.00  1.0000
  -1   9   2     571     320     520    0.26    0.00  1.0000
   0  -9   2   12846     850   13119   -0.28    0.00  1.0000
   0  -9  -2   15013     930   15308    0.28    0.00  1.0000
   0   9  -2   12856     910   13129   -0.28    0.00  1.0000
   0   9   2   14123     940   14409    0.28    0.00  1.0000
   1  -9   2   19450    1050   19208   -0.20    0.00  1.0000
  -1  -9  -2   19651    1090   19408    0.20    0.00  1.0000
  -1   9  -2   20385    1100   20138   -0.20    0.00  1.0000
   1   9   2   19983    1150   19738    0.20    0.00  1.0000
   2  -9   2   10268     740   10279   -0.01    0.00  1.0000
  -2  -9  -2   10138     800   10149    0.01    0.00  1.0000
  -2   9  -2   12037     840   12049   -0.01    0.00  1.0000
   2   9   2   11198     860   11209    0.01    0.00  1.0000
  -3  -9  -2    5242     640    5339   -0.15    0.00  1.0000
   3  -9   2    5441     550    5539    0.15    0.00  1.0000
   3   9   2    5926     660    6029   -0.15    0.00  1.0000
  -4  -9  -2    7004     660    6879   -0.17    0.00  1.0000
   4   9   2    6500     720    6379   -0.17    0.00  1.0000
  -5  -9  -2    6507     670    6559   -0.07    0.00  1.0000
   5   9   2    6129     700    6179   -0.07    0.00  1.0000
  -6  -9  -2     536     330     540    0.02    0.00  1.0000
   6   9   2    1194     440    1200    0.02    0.00  1.0000
  19  -1  -3     319     300     300    0.13    0.00  1.0000
 -19  -1   3     402     340     380    0.13    0.00  1.0000
 -19   1   3     319     300     300    0.13    0.00  1.0000
  19   1  -3     525     350     500    0.13    0.00  1.0000
  18  -1  -3     978     360    1100   -0.44    0.00  1.0000
 -18  -1   3    1281     360    1420   -0.44    0.00  1.0000
 -18   1   3    1815     420    1980   -0.44    0.00  1.0000
  18   1  -3    1614     410    1770   -0.44    0.00  1.0000
 -17  -1   3    3944     530    4860   -1.61    0.00  1.0000
  17  -1  -3    4195     560    5139   -1.61    0.00  1.0000
  17   1  -3    4268     570    5219   -1.61    0.00  1.0000
 -17   1   3    3701     540    4590   -1.61    0.00  1.0000
 -17   1   3    3935     470    4850   -1.61    0.00  1.0000
  16  -1  -3   18016     900   14759   -2.97    0.00  1.0000
 -16  -1   3   15910     840   12859   -2.97    0.00  1.0000
  16   1  -3   16299     860   13209   -2.97    0.00  1.0000
 -16   1   3   17740     840   14509   -2.97    0.00  1.0000
 -16   1   3   18722     770   15398   -2.97    0.00  1.0000
 -15  -1   3   73794    2990   83292   -3.93    0.00  1.0000
  15  -1  -3   71348    2990   80692   -3.93    0.00  1.0000
  15   1  -3   76213    3020   85861   -3.93    0.00  1.0000
 -15   1   3   72241    2960   81642   -3.93    0.00  1.0000
 -15   1   3   72778    2860   82212   -3.93    0.00  1.0000
  14  -1  -3   45024    1570   37656   -4.20    0.00  1.0000
 -14  -1   3   45538    1560   38126   -4.20    0.00  1.0000
  14   1  -3   42977    1550   35786   -4.20    0.00  1.0000
 -14   1   3   44925    1530   37566   -4.20    0.00  1.0000
 -14   1   3   45636    1450   38216   -4.20    0.00  1.0000
  13  -1  -3     132     240     640   -3.85    0.00  1.0000
 -13  -1   3     186     250     770   -3.85    0.00  1.0000
  13   1  -3     222     260     850   -3.85    0.00  1.0000
 -13   1   3     402     270    1200   -3.85    0.00  1.0000
 -13   1   3     106     190     570   -3.85    0.00  1.0000
 -12  -1   3    2111     270    3460   -2.98    0.00  1.0000
  12  -1  -3    1948     370    3250   -2.98    0.00  1.0000
 -12  -1   3    1513     340    2680   -2.98    0.00  1.0000
  12   1  -3    1802     360    3060   -2.98    0.00  1.0000
 -12   1   3    1956     320    3260   -2.98    0.00  1.0000
 -12   1   3    2339     380    3750   -2.98    0.00  1.0000
 -11  -1   3  140977    4570  135636   -1.66    0.00  1.0000
 -11  -1   3  147735    4420  142266   -1.66    0.00  1.0000
  11  -1  -3  143199    4580  137816   -1.66    0.00  1.0000
  11   1  -3  151025    4430  145495   -1.66    0.00  1.0000
 -11   1   3  147694    4500  142226   -1.66    0.00  1.0000
  11   1  -3  139938    4570  134617   -1.66    0.00  1.0000
 -11   1   3  137440    4560  132167   -1.66    0.00  1.0000
 -10  -1   3   26146     960   26197   -0.04    0.00  1.0000
  10  -1  -3   26995    1110   27047   -0.04    0.00  1.0000
 -10  -1   3   27005    1100   27057   -0.04    0.00  1.0000
  10   1  -3   28004     990   28057   -0.04    0.00  1.0000
  10   1  -3   27804    1110   27857   -0.04    0.00  1.0000
 -10   1   3   24359    1070   24408   -0.04    0.00  1.0000
 -10   1   3   26186    1030   26237   -0.04    0.00  1.0000
  -9  -1   3     207      90     320    1.41    0.00  1.0000
   9  -1  -3     374     170     530    1.41    0.00  1.0000
  -9  -1   3     147     140     240    1.41    0.00  1.0000
   9   1  -3     506     170     690    1.41    0.00  1.0000
  -9   1   3     481     170     660    1.41    0.00  1.0000
  -9   1   3     341     140     490    1.41    0.00  1.0000
   9   1  -3     456     130     630    1.41    0.00  1.0000
  -8  -1   3  100156    3040   94641    2.05    0.00  1.0000
   8  -1  -3   94887    3020   89521    2.05    0.00  1.0000
  -8  -1   3   97697    2890   92251    2.05    0.00  1.0000
   8   1  -3   96267    2930   90861    2.05    0.00  1.0000
   8   1  -3   92230    3020   86941    2.05    0.00  1.0000
  -8   1   3   95968    3010   90571    2.05    0.00  1.0000
  -8   1   3   96956    2970   91531    2.05    0.00  1.0000
  -7  -1   3   65943    2350   69723    1.68    0.00  1.0000
   7  -1  -3   64990    2340   68743    1.68    0.00  1.0000
  -7  -1   3   65778    2220   69553    1.68    0.00  1.0000
  -7   1   3   63260    2330   66963    1.68    0.00  1.0000
   7   1  -3   66974    2270   70783    1.68    0.00  1.0000
   7   1  -3   69251    2350   73123    1.68    0.00  1.0000
  -7   1   3   65331    2290   69093    1.68    0.00  1.0000
  -6  -1   3   37309    1300   35976    0.81    0.00  1.0000
   6  -1  -3   39315    1290   37946    0.81    0.00  1.0000
  -6  -1   3   37991    1190   36646    0.81    0.00  1.0000
  -6   1   3   37951    1290   36606    0.81    0.00  1.0000
   6   1  -3   38449    1240   37096    0.81    0.00  1.0000
  -6   1   3   35660    1250   34357    0.81    0.00  1.0000
   6   1  -3   37472    1290   36136    0.81    0.00  1.0000
   5  -1  -3   19023     710   18758    0.22    0.00  1.0000
  -5  -1   3   18983     620   18718    0.22    0.00  1.0000
  -5  -1   3   18661     720   18398    0.22    0.00  1.0000
   5   1  -3   19255     690   18988    0.22    0.00  1.0000
  -5   1   3   17734     690   17478    0.22    0.00  1.0000
  -5   1   3   18902     710   18638    0.22    0.00  1.0000
   5   1  -3   18439     710   18178    0.22    0.00  1.0000
  -5   1   3   18963     590   18698    0.22    0.00  1.0000
  -4  -1   3  469179   15058  470843    0.28    0.00  1.0000
   4  -1  -3  488284   15048  489981    0.28    0.00  1.0000
   4   1  -3  507329   15218  509059    0.28    0.00  1.0000
  -4   1   3  482086   15058  483772    0.28    0.00  1.0000
  -4   1   3  478452   15048  480132    0.28    0.00  1.0000
   4   1  -3  464108   15058  465763    0.28    0.00  1.0000
   4   1  -3  497966   15038  499680    0.28    0.00  1.0000
  -4   1   3  504434   15198  506159    0.28    0.00  1.0000
  -3  -1   3   67184    2180   65953    0.55    0.00  1.0000
   3  -1  -3   68970    2160   67723    0.55    0.00  1.0000
   3   1  -3   67850    2170   66613    0.55    0.00  1.0000
   3   1  -3   69435    2100   68183    0.55    0.00  1.0000
  -3   1   3   69818    2120   68563    0.55    0.00  1.0000
  -3   1   3   71019    2180   69753    0.55    0.00  1.0000
   3   1  -3   68758    2180   67513    0.55    0.00  1.0000
  -3   1   3   67063    2160   65833    0.55    0.00  1.0000
   2  -1  -3  173735    5679  174803    0.30    0.00  1.0000
   2  -1  -3  183125    5659  184222    0.30    0.00  1.0000
  -2  -1   3  184500    5679  185601    0.30    0.00  1.0000
  -2   1   3  187262    5659  188371    0.30    0.00  1.0000
  -2   1   3  184750    5679  185851    0.30    0.00  1.0000
   2   1  -3  176436    5689  177512    0.30    0.00  1.0000
   2   1  -3  182996    5629  184092    0.30    0.00  1.0000
   2   1  -3  181660    5689  182752    0.30    0.00  1.0000
   1  -1  -3    2074      90    1770   -0.85    0.00  1.0000
   1  -1  -3    1683     130    1410   -0.85    0.00  1.0000
  -1  -1   3    1922     110    1630   -0.85    0.00  1.0000
  -1   1   3    2063     140    1760   -0.85    0.00  1.0000
  -1   1   3    2117     130    1810   -0.85    0.00  1.0000
   1   1  -3    1998     100    1700   -0.85    0.00  1.0000
   1   1  -3    1672     140    1400   -0.85    0.00  1.0000
   1   1  -3    2074     150    1770   -0.85    0.00  1.0000
   0  -1   3     190     110     620   -2.57    0.00  1.0000
   0  -1   3     326      80     850   -2.57    0.00  1.0000
   0  -1  -3     295     110     800   -2.57    0.00  1.0000
   0   1   3     408     120     980   -2.57    0.00  1.0000
   0   1  -3     364     100     910   -2.57    0.00  1.0000
   0   1  -3     190     110     620   -2.57    0.00  1.0000
   0   1   3     408     120     980   -2.57    0.00  1.0000
   1  -1   3  183107    5309  167803   -4.23    0.00  1.0000
  -1  -1  -3  187608    5289  172113   -4.23    0.00  1.0000
  -1   1  -3  188454    5249  172923   -4.23    0.00  1.0000
   1   1   3  181394    5289  166163   -4.23    0.00  1.0000
  -1   1  -3  185833    5309  170413   -4.23    0.00  1.0000
   1   1   3  185405    5319  170003   -4.23    0.00  1.0000
   1   1   3  185499    5249  170093   -4.23    0.00  1.0000
  -1   1  -3  189018    5299  173463   -4.23    0.00  1.0000
   2  -1   3  582424   19378  617768   -5.28    0.00  1.0000
  -2  -1  -3  583434   19188  618808   -5.28    0.00  1.0000
  -2  -1  -3  538692   19248  572703   -5.28    0.00  1.0000
  -2   1  -3  618643   19358  655054   -5.28    0.00  1.0000
   2   1   3  619537   19228  655974   -5.28    0.00  1.0000
  -2   1  -3  586891   19418  622368   -5.28    0.00  1.0000
  -2   1  -3  618488   19178  654894   -5.28    0.00  1.0000
   2   1   3  534909   19418  568803   -5.28    0.00  1.0000
  -3  -1  -3    4578     340    8129   -5.40    0.00  1.0000
   3  -1   3    3904     320    7219   -5.40    0.00  1.0000
  -3  -1  -3    4743     330    8349   -5.40    0.00  1.0000
  -3   1  -3    4235     350    7669   -5.40    0.00  1.0000
   3   1   3    4354     360    7829   -5.40    0.00  1.0000
  -3   1  -3    4361     350    7839   -5.40    0.00  1.0000
   3   1   3    4250     330    7689   -5.40    0.00  1.0000
  -3   1  -3    4954     310    8629   -5.40    0.00  1.0000
   4  -1   3   39292    1470   47215   -4.43    0.00  1.0000
  -4  -1  -3   37651    1490   45415   -4.43    0.00  1.0000
  -4  -1  -3   36915    1460   44606   -4.43    0.00  1.0000
   4  -1   3   37006    1510   44706   -4.43    0.00  1.0000
   4   1   3   34100    1480   41506   -4.43    0.00  1.0000
  -4   1  -3   37779    1450   45555   -4.43    0.00  1.0000
   4   1   3   37979    1510   45775   -4.43    0.00  1.0000
  -4   1  -3   35234    1490   42756   -4.43    0.00  1.0000
   5  -1   3  219715    6809  210139   -2.39    0.00  1.0000
  -5  -1  -3  229334    6829  219548   -2.39    0.00  1.0000
  -5  -1  -3  231552    6799  221718   -2.39    0.00  1.0000
   5  -1   3  229784    6859  219988   -2.39    0.00  1.0000
   5   1   3  227494    6839  217748   -2.39    0.00  1.0000
   5   1   3  241666    6849  231617   -2.39    0.00  1.0000
  -5   1  -3  228864    6839  219088   -2.39    0.00  1.0000
  -5   1  -3  218632    6799  209079   -2.39    0.00  1.0000
   6  -1   3   56767    1760   56074    0.34    0.00  1.0000
  -6  -1  -3   54866    1790   54185    0.34    0.00  1.0000
  -6  -1  -3   56093    1830   55404    0.34    0.00  1.0000
   6  -1   3   55128    1860   54445    0.34    0.00  1.0000
   6   1   3   55400    1820   54715    0.34    0.00  1.0000
  -6   1  -3   52753    1800   52085    0.34    0.00  1.0000
  -6   1  -3   55148    1830   54465    0.34    0.00  1.0000
   6   1   3   53568    1830   52895    0.34    0.00  1.0000
   7  -1   3   11366     360    8719    3.07    0.00  1.0000
  -7  -1  -3   11092     430    8479    3.07    0.00  1.0000
  -7  -1  -3    9863     380    7409    3.07    0.00  1.0000
   7  -1   3   11172     460    8549    3.07    0.00  1.0000
   7   1   3   10852     410    8269    3.07    0.00  1.0000
  -7   1  -3   10737     430    8169    3.07    0.00  1.0000
   7   1   3   11195     440    8569    3.07    0.00  1.0000
  -7   1  -3   11058     410    8449    3.07    0.00  1.0000
   8  -1   3  227455    7369  249085    5.13    0.00  1.0000
   8  -1   3  218363    7519  239566    5.13    0.00  1.0000
  -8  -1  -3  217074    7419  238216    5.13    0.00  1.0000
  -8  -1  -3  215031    7479  236076    5.13    0.00  1.0000
   8   1   3  210662    7439  231497    5.13    0.00  1.0000
  -8   1  -3  216721    7459  237846    5.13    0.00  1.0000
  -8   1  -3  208812    7459  229557    5.13    0.00  1.0000
   8   1   3  213934    7499  234926    5.13    0.00  1.0000
   9  -1   3  202619    5399  179192    6.21    0.00  1.0000
  -9  -1  -3  193799    5529  170903    6.21    0.00  1.0000
   9  -1   3  191509    5569  168753    6.21    0.00  1.0000
  -9  -1  -3  199546    5459  176302    6.21    0.00  1.0000
  -9   1  -3  185627    5499  163234    6.21    0.00  1.0000
   9   1   3  193181    5549  170323    6.21    0.00  1.0000
   9   1   3  197812    5479  174673    6.21    0.00  1.0000
  -9   1  -3  199471    5519  176232    6.21    0.00  1.0000
 -10  -1  -3   36922    1730   48195    6.35    0.00  1.0000
  10  -1   3   33677    1740   44476    6.35    0.00  1.0000
 -10  -1  -3   36458    1650   47665    6.35    0.00  1.0000
 -10   1  -3   36179    1700   47345    6.35    0.00  1.0000
  10   1   3   36826    1750   48085    6.35    0.00  1.0000
 -10   1  -3   36397    1700   47595    6.35    0.00  1.0000
  10   1   3   36450    1650   47655    6.35    0.00  1.0000
 -11  -1  -3    6069     280    2870    5.70    0.00  1.0000
  11  -1   3    6199     340    2960    5.70    0.00  1.0000
 -11  -1  -3    6686     340    3300    5.70    0.00  1.0000
 -11   1  -3    6529     320    3190    5.70    0.00  1.0000
  11   1   3    6757     290    3350    5.70    0.00  1.0000
 -11   1  -3    6228     320    2980    5.70    0.00  1.0000
  11   1   3    6286     330    3020    5.70    0.00  1.0000
 -12  -1  -3    7456     550   11059    4.36    0.00  1.0000
 -12  -1  -3    6835     610   10299    4.36    0.00  1.0000
  12  -1   3    5976     620    9239    4.36    0.00  1.0000
  12   1   3    6639     520   10059    4.36    0.00  1.0000
 -12   1  -3    7341     600   10919    4.36    0.00  1.0000
  12   1   3    6315     610    9659    4.36    0.00  1.0000
 -12   1  -3    6550     560    9949    4.36    0.00  1.0000
 -13  -1  -3    1722     250     940    2.51    0.00  1.0000
  13  -1   3    2559     310    1580    2.51    0.00  1.0000
 -13  -1  -3    2647     250    1650    2.51    0.00  1.0000
 -13   1  -3    2094     260    1220    2.51    0.00  1.0000
 -13   1  -3    1722     240     940    2.51    0.00  1.0000
  13   1   3    1803     260    1000    2.51    0.00  1.0000
 -14  -1  -3   30882    1180   29937    0.63    0.00  1.0000
  14  -1   3   29927    1310   28997    0.63    0.00  1.0000
 -14  -1  -3   30262    1270   29327    0.63    0.00  1.0000
  14   1   3   28941    1290   28027    0.63    0.00  1.0000
 -14   1  -3   29795    1220   28867    0.63    0.00  1.0000
 -14   1  -3   30658    1250   29717    0.63    0.00  1.0000
 -15  -1  -3    7803     590    7299   -0.68    0.00  1.0000
  15  -1   3    8764     670    8229   -0.68    0.00  1.0000
 -15   1  -3    8010     560    7499   -0.68    0.00  1.0000
  15   1   3    8268     640    7749   -0.68    0.00  1.0000
 -15   1  -3    9424     600    8869   -0.68    0.00  1.0000
  16  -1   3   11364     830   12359   -1.07    0.00  1.0000
 -16  -1  -3   12112     800   13139   -1.07    0.00  1.0000
 -16   1  -3   11632     740   12639   -1.07    0.00  1.0000
 -16   1  -3   12227     780   13259   -1.07    0.00  1.0000
  16   1   3   12131     850   13159   -1.07    0.00  1.0000
 -17  -1  -3   19622    1030   18758   -0.72    0.00  1.0000
  17  -1   3   21687    1150   20778   -0.72    0.00  1.0000
 -17   1  -3   20675    1020   19788   -0.72    0.00  1.0000
  17   1   3   18895    1050   18048   -0.72    0.00  1.0000
 -17   1  -3   20849    1000   19958   -0.72    0.00  1.0000
  18  -1   3    8728     760    8879   -0.19    0.00  1.0000
 -18  -1  -3   10860     770   11029   -0.19    0.00  1.0000
 -18   1  -3    8579     700    8729   -0.19    0.00  1.0000
  18   1   3    9084     750    9239   -0.19    0.00  1.0000
 -18   1  -3    8876     670    9029   -0.19    0.00  1.0000
  19  -1   3     117     300     110    0.07    0.00  1.0000
 -19  -1  -3     433     280     420    0.07    0.00  1.0000
  19   1   3     413     340     400    0.07    0.00  1.0000
 -19  -2   3     245     280     190    0.47    0.00  1.0000
  19  -2  -3     412     320     340   -0.47    0.00  1.0000
 -19   2   3     335     300     270   -0.47    0.00  1.0000
 -19   2   3       4     240     -10   -0.47    0.00  1.0000
  19   2  -3       4     290    -110    0.47    0.00  1.0000
 -18  -2   3    1345     440    1730    1.15    0.00  1.0000
  18  -2  -3    1240     430    1610   -1.15    0.00  1.0000
  18   2  -3    1434     430    1830    1.15    0.00  1.0000
 -18   2   3    1292     340    1670   -1.15    0.00  1.0000
 -18   2   3    1336     400    1720   -1.15    0.00  1.0000
  17  -2  -3      61     230     -90   -1.80    0.00  1.0000
 -17  -2   3     173     240      40    1.80    0.00  1.0000
 -17   2   3     226     210      70   -1.80    0.00  1.0000
 -17   2   3     173     210      40   -1.80    0.00  1.0000
  17   2  -3      61     220    -230    1.80    0.00  1.0000
  16  -2  -3    1913     480    2840   -2.21    0.00  1.0000
 -16  -2   3    3172     550    4340    2.21    0.00  1.0000
  16   2  -3    2436     490    3470    2.21    0.00  1.0000
 -16   2   3    2227     420    3220   -2.21    0.00  1.0000
 -16   2   3    3292     500    4480   -2.21    0.00  1.0000
 -15  -2   3    7225     560    5669    2.24    0.00  1.0000
  15  -2  -3    6216     510    4780   -2.24    0.00  1.0000
 -15   2   3    5816     500    4430   -2.24    0.00  1.0000
 -15   2   3    6727     480    5229   -2.24    0.00  1.0000
  15   2  -3    6795     530    5289    2.24    0.00  1.0000
  14  -2  -3    1608     390    2290   -1.80    0.00  1.0000
 -14  -2   3    1367     370    2000    1.80    0.00  1.0000
 -14   2   3    1325     320    1950   -1.80    0.00  1.0000
  14   2  -3    1251     340    1860    1.80    0.00  1.0000
 -14   2   3    1458     350    2110   -1.80    0.00  1.0000
 -13  -2   3   19563    1010   20578    0.83    0.00  1.0000
  13  -2  -3   21055    1030   22108   -0.83    0.00  1.0000
 -13   2   3   20314     950   21348   -0.83    0.00  1.0000
  13   2  -3   20616    1020   21658    0.83    0.00  1.0000
 -13   2   3   18549     970   19538   -0.83    0.00  1.0000
  12  -2  -3     479     220     570    0.50    0.00  1.0000
 -12  -2   3     334     200     410   -0.50    0.00  1.0000
  12   2  -3     388     170     470   -0.50    0.00  1.0000
 -12   2   3     388     190     470    0.50    0.00  1.0000
 -12   2   3      81     180     120    0.50    0.00  1.0000
  12   2  -3     106     170     150   -0.50    0.00  1.0000
  11  -2  -3     307     160     120    1.75    0.00  1.0000
 -11  -2   3     602     180     330   -1.75    0.00  1.0000
  11   2  -3     535     150     280   -1.75    0.00  1.0000
 -11   2   3     494     140     250    1.75    0.00  1.0000
 -11   2   3     884     200     550    1.75    0.00  1.0000
  11   2  -3     396     180     180   -1.75    0.00  1.0000
  10  -2  -3     179     130      10    2.37    0.00  1.0000
 -10  -2   3     484     150     140   -2.37    0.00  1.0000
  10   2  -3     105     110    -180   -2.37    0.00  1.0000
  10   2  -3     573     150     190   -2.37    0.00  1.0000
 -10   2   3     321     140      60    2.37    0.00  1.0000
 -10   2   3     674     140     250    2.37    0.00  1.0000
  -9  -2   3    5250     440    6629   -2.07    0.00  1.0000
  -9  -2   3    6045     300    7519   -2.07    0.00  1.0000
   9  -2  -3    5580     440    6999    2.07    0.00  1.0000
  -9   2   3    5938     440    7399    2.07    0.00  1.0000
   9   2  -3    5250     400    6629   -2.07    0.00  1.0000
  -9   2   3    4789     400    6109    2.07    0.00  1.0000
   9   2  -3    4585     410    5879   -2.07    0.00  1.0000
  -8  -2   3   14876     490   13889   -0.95    0.00  1.0000
  -8  -2   3   15124     660   14129   -0.95    0.00  1.0000
   8  -2  -3   14254     640   13289    0.95    0.00  1.0000
   8   2  -3   15445     620   14439   -0.95    0.00  1.0000
  -8   2   3   14410     620   13439    0.95    0.00  1.0000
  -8   2   3   15041     650   14049    0.95    0.00  1.0000
   8   2  -3   15724     660   14709   -0.95    0.00  1.0000
  -7  -2   3     280     150     340    0.74    0.00  1.0000
   7  -2  -3     173     130     220   -0.74    0.00  1.0000
  -7  -2   3     208      50     260    0.74    0.00  1.0000
   7   2  -3     173     120     220    0.74    0.00  1.0000
  -7   2   3      72     110     100   -0.74    0.00  1.0000
  -7   2   3     182     120     230   -0.74    0.00  1.0000
   7   2  -3     226     130     280    0.74    0.00  1.0000
  -6  -2   3   12106     670   14999    2.88    0.00  1.0000
   6  -2  -3   12123     660   15018   -2.88    0.00  1.0000
   6   2  -3   13718     520   16788    2.88    0.00  1.0000
   6   2  -3   12150     660   15048    2.88    0.00  1.0000
  -6   2   3   13709     520   16778   -2.88    0.00  1.0000
   6   2  -3   13655     680   16718    2.88    0.00  1.0000
  -6   2   3   12996     670   15988   -2.88    0.00  1.0000
  -6   2   3   13167     670   16178   -2.88    0.00  1.0000
  -5  -2   3   55450    1560   44846    5.49    0.00  1.0000
   5  -2  -3   55272    1540   44686   -5.49    0.00  1.0000
  -5   2   3   54560    1550   44046   -5.49    0.00  1.0000
  -5   2   3   54560    1550   44046   -5.49    0.00  1.0000
  -5   2   3   58956    1440   48005   -5.49    0.00  1.0000
   5   2  -3   56693    1560   45965    5.49    0.00  1.0000
   5   2  -3   54960    1560   44406    5.49    0.00  1.0000
   4  -2  -3    2428      80     240   -8.42    0.00  1.0000
  -4  -2   3    2717     120     350    8.42    0.00  1.0000
  -4   2   3    2956      70     450   -8.42    0.00  1.0000
  -4   2   3    3048     110     490   -8.42    0.00  1.0000
   4   2  -3    2564     110     290    8.42    0.00  1.0000
  -4   2   3    2692     110     340   -8.42    0.00  1.0000
   4   2  -3    2616     100     310    8.42    0.00  1.0000
  -3  -2   3    2341      70     -20   11.18    0.00  1.0000
   3  -2  -3    3463      70     120  -11.19    0.00  1.0000
  -3   2   3    4189     100     290  -11.19    0.00  1.0000
   3   2  -3    3299      90      90   11.18    0.00  1.0000
  -3   2   3    3356      80     100  -11.19    0.00  1.0000
  -3   2   3    3038      60      50  -11.19    0.00  1.0000
   3   2  -3    2341     100     -60   11.18    0.00  1.0000
  -2  -2   3   14085     220    3910   13.00    0.00  1.0000
   2  -2  -3   14161     190    3950  -13.00    0.00  1.0000
  -2   2   3   13952     230    3840  -13.00    0.00  1.0000
  -2   2   3   13530     210    3620  -13.00    0.00  1.0000
   2   2  -3   12766     220    3230   13.00    0.00  1.0000
   2   2  -3   13914     150    3820   13.00    0.00  1.0000
   2   2  -3   13665     250    3690   13.00    0.00  1.0000
   1  -2  -3  120749    5049  163314  -13.10    0.00  1.0000
   1  -2  -3  120603    4990  163144  -13.10    0.00  1.0000
  -1  -2   3  116198    5029  158014   13.10    0.00  1.0000
  -1   2   3  121093    5059  163714  -13.10    0.00  1.0000
   1   2  -3  121368    5079  164034   13.10    0.00  1.0000
  -1   2   3  124467    5069  167633  -13.10    0.00  1.0000
   1   2  -3  121807    4999  164544   13.10    0.00  1.0000
   1   2  -3  108022    5049  148455   13.10    0.00  1.0000
   0  -2  -3   64621    1440   42496  -11.12    0.00  1.0000
   0   2  -3   66074    1460   43676   11.12    0.00  1.0000
   0   2  -3   66480    1470   44006   11.12    0.00  1.0000
   0   2  -3   66468    1420   43996   11.12    0.00  1.0000
   0   2   3   66849    1480   44306  -11.12    0.00  1.0000
   0   2  -3   67524    1420   44856   11.12    0.00  1.0000
   0   2   3   66885    1380   44336  -11.12    0.00  1.0000
  -1  -2  -3    4787     140    1410   -7.38    0.00  1.0000
  -1   2  -3    5060     120    1560    7.38    0.00  1.0000
  -1   2  -3    5024     130    1540    7.38    0.00  1.0000
   1   2   3    5078      90    1570   -7.38    0.00  1.0000
   1   2   3    4915     180    1480   -7.38    0.00  1.0000
  -1   2  -3    5466     160    1790    7.38    0.00  1.0000
  -1   2  -3    4933     160    1490    7.38    0.00  1.0000
  -2  -2  -3   65281    1860   59084   -2.87    0.00  1.0000
   2  -2   3   62483    1880   56424    2.87    0.00  1.0000
   2   2   3   64535    1920   58374   -2.87    0.00  1.0000
  -2   2  -3   64261    1840   58114    2.87    0.00  1.0000
  -2   2  -3   62483    1890   56424    2.87    0.00  1.0000
   2   2   3   64451    1820   58294   -2.87    0.00  1.0000
   2   2   3   62473    1890   56414   -2.87    0.00  1.0000
  -2   2  -3   63851    1880   57724    2.87    0.00  1.0000
  -3  -2  -3   11640     430   10639    1.10    0.00  1.0000
   3  -2   3   12184     460   11159   -1.10    0.00  1.0000
  -3   2  -3   13364     440   12289   -1.10    0.00  1.0000
   3   2   3   12142     510   11119    1.10    0.00  1.0000
   3   2   3   12163     430   11139    1.10    0.00  1.0000
  -3   2  -3   11682     470   10679   -1.10    0.00  1.0000
  -3   2  -3   12351     490   11319   -1.10    0.00  1.0000
  -4  -2  -3   19590     870   24098    3.53    0.00  1.0000
  -4  -2  -3   20473     930   25077    3.53    0.00  1.0000
   4  -2   3   20781     880   25417   -3.53    0.00  1.0000
  -4   2  -3   21967     880   26727   -3.53    0.00  1.0000
  -4   2  -3   20763     930   25397   -3.53    0.00  1.0000
   4   2   3   20330     950   24918    3.53    0.00  1.0000
  -4   2  -3   20221     930   24798   -3.53    0.00  1.0000
   4   2   3   21025     880   25687    3.53    0.00  1.0000
   5  -2   3     811     220    2150   -4.19    0.00  1.0000
   5  -2   3     614     150    1820   -4.19    0.00  1.0000
  -5  -2  -3     586     150    1770    4.19    0.00  1.0000
  -5  -2  -3     614     190    1820    4.19    0.00  1.0000
  -5   2  -3     929     210    2340   -4.19    0.00  1.0000
   5   2   3     620     170    1830    4.19    0.00  1.0000
   5   2   3     726     220    2010    4.19    0.00  1.0000
  -5   2  -3     768     160    2080   -4.19    0.00  1.0000
  -6  -2  -3     850      80     220    3.52    0.00  1.0000
   6  -2   3     711     120     150   -3.52    0.00  1.0000
  -6  -2  -3     668     100     130    3.52    0.00  1.0000
   6  -2   3     732      80     160   -3.52    0.00  1.0000
  -6   2  -3     831      90     210   -3.52    0.00  1.0000
   6   2   3     472      90      50    3.52    0.00  1.0000
   6   2   3     409     110      30    3.52    0.00  1.0000
  -6   2  -3     600     100     100   -3.52    0.00  1.0000
  -7  -2  -3   91240    3080   97130    2.22    0.00  1.0000
  -7  -2  -3   90940    3170   96820    2.22    0.00  1.0000
   7  -2   3   91550    3200   97450   -2.22    0.00  1.0000
   7  -2   3   89815    3090   95660   -2.22    0.00  1.0000
  -7   2  -3   90222    3170   96080   -2.22    0.00  1.0000
   7   2   3   93654    3180   99620    2.22    0.00  1.0000
  -7   2  -3   86494    3110   92231   -2.22    0.00  1.0000
   7   2   3   90465    3150   96330    2.22    0.00  1.0000
   8  -2   3     318     140     220   -0.73    0.00  1.0000
  -8  -2  -3     528     140     400    0.73    0.00  1.0000
   8  -2   3     447      90     330   -0.73    0.00  1.0000
  -8  -2  -3     318     100     220    0.73    0.00  1.0000
  -8   2  -3     282     110     190   -0.73    0.00  1.0000
   8   2   3     182     120     110    0.73    0.00  1.0000
   8   2   3     282     120     190    0.73    0.00  1.0000
  -8   2  -3     586     150     450   -0.73    0.00  1.0000
  -9  -2  -3   22635     890   23608   -0.74    0.00  1.0000
  -9  -2  -3   24034    1000   25037   -0.74    0.00  1.0000
   9  -2   3   22840    1020   23818    0.74    0.00  1.0000
   9   2   3   22596     960   23568   -0.74    0.00  1.0000
  -9   2  -3   22096     970   23058    0.74    0.00  1.0000
  -9   2  -3   23105     950   24088    0.74    0.00  1.0000
   9   2   3   22938     980   23918   -0.74    0.00  1.0000
  10  -2   3    3842     360    2840    2.01    0.00  1.0000
 -10  -2  -3    3772     320    2780   -2.01    0.00  1.0000
 -10  -2  -3    4016     250    2990   -2.01    0.00  1.0000
  10   2   3    3492     290    2540   -2.01    0.00  1.0000
 -10   2  -3    3209     280    2300    2.01    0.00  1.0000
  10   2   3    3958     320    2940   -2.01    0.00  1.0000
 -10   2  -3    3562     290    2600    2.01    0.00  1.0000
 -11  -2  -3    1529     260    2630   -2.84    0.00  1.0000
 -11  -2  -3    1597     320    2720   -2.84    0.00  1.0000
  11  -2   3    1567     350    2680    2.84    0.00  1.0000
  11   2   3    2017     320    3260   -2.84    0.00  1.0000
  11   2   3    2032     330    3280   -2.84    0.00  1.0000
 -11   2  -3    1930     330    3150    2.84    0.00  1.0000
 -11   2  -3    1475     330    2560    2.84    0.00  1.0000
 -12  -2  -3     166     160     630   -3.03    0.00  1.0000
  12  -2   3     176     240     650    3.03    0.00  1.0000
 -12  -2  -3      79     190      20   -3.03    0.00  1.0000
 -12   2  -3      89     180     460    3.03    0.00  1.0000
 -12   2  -3      39     180     320    3.03    0.00  1.0000
  12   2   3      66     210     400   -3.03    0.00  1.0000
  12   2   3      73     170     420   -3.03    0.00  1.0000
  13  -2   3    2745     340    1690    2.63    0.00  1.0000
 -13  -2  -3    1774     250     950   -2.63    0.00  1.0000
 -13   2  -3    1746     230     930    2.63    0.00  1.0000
 -13   2  -3    2215     270    1280    2.63    0.00  1.0000
  13   2   3    2476     290    1480   -2.63    0.00  1.0000
  13   2   3    2057     230    1160   -2.63    0.00  1.0000
 -14  -2  -3   11143     640    9509   -1.86    0.00  1.0000
  14  -2   3    9230     630    7749    1.86    0.00  1.0000
 -14   2  -3   10362     590    8789    1.86    0.00  1.0000
  14   2   3   10904     650    9289   -1.86    0.00  1.0000
 -14   2  -3   10720     600    9119    1.86    0.00  1.0000
  15  -2   3   10026     760   10859    0.94    0.00  1.0000
 -15  -2  -3   10449     740   11299   -0.94    0.00  1.0000
 -15   2  -3    9853     680   10679    0.94    0.00  1.0000
  15   2   3   10247     740   11089   -0.94    0.00  1.0000
 -15   2  -3   10305     700   11149    0.94    0.00  1.0000
  16  -2   3    1004     350    1020    0.06    0.00  1.0000
 -16  -2  -3     608     290     620   -0.06    0.00  1.0000
 -16   2  -3     756     280     770    0.06    0.00  1.0000
  16   2   3    1014     320    1030   -0.06    0.00  1.0000
 -16   2  -3     608     270     620    0.06    0.00  1.0000
 -17  -2  -3    6191     640    6609    0.60    0.00  1.0000
  17  -2   3    7335     690    7789   -0.60    0.00  1.0000
 -17   2  -3    7248     630    7699   -0.60    0.00  1.0000
  17   2   3    5543     630    5939    0.60    0.00  1.0000
 -18  -2  -3    7540     640    6909    0.86    0.00  1.0000
  18  -2   3    7624     750    6989   -0.86    0.00  1.0000
 -18   2  -3    7509     620    6879   -0.86    0.00  1.0000
  18   2   3    8104     680    7449    0.86    0.00  1.0000
 -19  -2  -3     778     350     950    0.69    0.00  1.0000
  19  -2   3    1235     440    1450   -0.69    0.00  1.0000
  19   2   3    1217     410    1430    0.69    0.00  1.0000
 -19   2  -3    1042     370    1240   -0.69    0.00  1.0000
  18  -3  -3      38     270      20   -0.41    0.00  1.0000
 -18  -3   3       3     240    -100   -0.41    0.00  1.0000
 -18   3   3       3     270       0   -0.41    0.00  1.0000
  18   3  -3      77     300      50   -0.41    0.00  1.0000
 -18   3   3       3     230    -220   -0.41    0.00  1.0000
  17  -3  -3    3266     520    3720   -0.90    0.00  1.0000
 -17  -3   3    3294     530    3750   -0.90    0.00  1.0000
 -17   3   3    3838     510    4330   -0.90    0.00  1.0000
 -17   3   3    3453     520    3920   -0.90    0.00  1.0000
  17   3  -3    3125     560    3570   -0.90    0.00  1.0000
  16  -3  -3    8368     640    7389   -1.29    0.00  1.0000
 -16  -3   3    9483     710    8439   -1.29    0.00  1.0000
 -16   3   3    8485     620    7499   -1.29    0.00  1.0000
 -16   3   3    8475     650    7489   -1.29    0.00  1.0000
  16   3  -3    8698     660    7699   -1.29    0.00  1.0000
 -15  -3   3   21587    1180   23238   -1.28    0.00  1.0000
  15  -3  -3   20354    1120   21958   -1.28    0.00  1.0000
  15   3  -3   20499    1150   22108   -1.28    0.00  1.0000
 -15   3   3   22011    1100   23678   -1.28    0.00  1.0000
 -15   3   3   19469    1090   21038   -1.28    0.00  1.0000
 -14  -3   3   15503     870   14549   -0.90    0.00  1.0000
  14  -3  -3   17029     870   16028   -0.90    0.00  1.0000
  14   3  -3   16616     880   15628   -0.90    0.00  1.0000
 -14   3   3   15307     830   14359   -0.90    0.00  1.0000
 -14   3   3   15183     800   14239   -0.90    0.00  1.0000
  13  -3  -3     280     210     340   -0.46    0.00  1.0000
 -13  -3   3     172     200     220   -0.46    0.00  1.0000
 -13   3   3      45     200      70   -0.46    0.00  1.0000
 -13   3   3       4     160    -250   -0.46    0.00  1.0000
  13   3  -3     181     200     230   -0.46    0.00  1.0000
  13   3  -3      53     190      80   -0.46    0.00  1.0000
  12  -3  -3   13755     760   13979   -0.22    0.00  1.0000
 -12  -3   3   13953     810   14179   -0.22    0.00  1.0000
  12   3  -3   14251     720   14479   -0.22    0.00  1.0000
  12   3  -3   13546     760   13769   -0.22    0.00  1.0000
 -12   3   3   13913     750   14139   -0.22    0.00  1.0000
 -12   3   3   12584     760   12799   -0.22    0.00  1.0000
  11  -3  -3   19496     900   19268   -0.19    0.00  1.0000
 -11  -3   3   17363     890   17148   -0.19    0.00  1.0000
 -11   3   3   19144     900   18918   -0.19    0.00  1.0000
  11   3  -3   18400     850   18178   -0.19    0.00  1.0000
  11   3  -3   18732     880   18508   -0.19    0.00  1.0000
 -11   3   3   18480     860   18258   -0.19    0.00  1.0000
 -10  -3   3   28040    1170   28367   -0.23    0.00  1.0000
  10  -3  -3   28626    1160   28957   -0.23    0.00  1.0000
  10   3  -3   25892    1130   26207   -0.23    0.00  1.0000
 -10   3   3   27224    1130   27547   -0.23    0.00  1.0000
 -10   3   3   28368    1160   28697   -0.23    0.00  1.0000
  10   3  -3   26032    1110   26347   -0.23    0.00  1.0000
  -9  -3   3    7460     490    7289   -0.23    0.00  1.0000
   9  -3  -3    6711     440    6549   -0.23    0.00  1.0000
   9   3  -3    6600     440    6439   -0.23    0.00  1.0000
  -9   3   3    6529     440    6369   -0.23    0.00  1.0000
  -9   3   3    7318     450    7149   -0.23    0.00  1.0000
   9   3  -3    7156     460    6989   -0.23    0.00  1.0000
  -8  -3   3   13997     700   14209   -0.21    0.00  1.0000
   8  -3  -3   14285     680   14499   -0.21    0.00  1.0000
   8   3  -3   14334     680   14549   -0.21    0.00  1.0000
  -8   3   3   14800     700   15018   -0.21    0.00  1.0000
  -8   3   3   15217     700   15438   -0.21    0.00  1.0000
   8   3  -3   14493     700   14709   -0.21    0.00  1.0000
  -7  -3   3     237     130     220   -0.14    0.00  1.0000
   7  -3  -3     258     120     240   -0.14    0.00  1.0000
  -7   3   3     112     120     100   -0.14    0.00  1.0000
  -7   3   3     485      80     460   -0.14    0.00  1.0000
  -7   3   3     413     140     390   -0.14    0.00  1.0000
   7   3  -3     299     140     280   -0.14    0.00  1.0000
   7   3  -3     413     140     390   -0.14    0.00  1.0000
   6  -3  -3   20428     840   20408    0.02    0.00  1.0000
  -6  -3   3   21619     870   21598    0.02    0.00  1.0000
   6   3  -3   20298     870   20278    0.02    0.00  1.0000
  -6   3   3   22639     740   22618    0.02    0.00  1.0000
  -6   3   3   22019     860   21998    0.02    0.00  1.0000
  -6   3   3   20308     850   20288    0.02    0.00  1.0000
   6   3  -3   21369     860   21348    0.02    0.00  1.0000
   5  -3  -3   59981    1960   59514    0.22    0.00  1.0000
  -5  -3   3   59750    2000   59284    0.22    0.00  1.0000
   5   3  -3   55834    2010   55384    0.22    0.00  1.0000
  -5   3   3   57250    1980   56794    0.22    0.00  1.0000
   5   3  -3   58826    1980   58364    0.22    0.00  1.0000
  -5   3   3   59599    1900   59134    0.22    0.00  1.0000
  -5   3   3   61266    2000   60794    0.22    0.00  1.0000
  -4  -3   3  102804    3470  103570    0.28    0.00  1.0000
   4  -3  -3  103352    3430  104120    0.28    0.00  1.0000
   4   3  -3  111771    3520  112569    0.28    0.00  1.0000
  -4   3   3  108453    3420  109239    0.28    0.00  1.0000
  -4   3   3  109210    3480  109999    0.28    0.00  1.0000
  -4   3   3  104437    3470  105209    0.28    0.00  1.0000
   4   3  -3  106948    3470  107729    0.28    0.00  1.0000
  -3  -3   3  137344    4110  137436   -0.03    0.00  1.0000
  -3  -3   3  125099    4220  125187   -0.03    0.00  1.0000
   3  -3  -3  131097    4180  131187   -0.03    0.00  1.0000
  -3   3   3  132076    4230  132167   -0.03    0.00  1.0000
  -3   3   3  131307    4240  131397   -0.03    0.00  1.0000
   3   3  -3  138603    4240  138696   -0.03    0.00  1.0000
  -3   3   3  133736    4210  133827   -0.03    0.00  1.0000
   3   3  -3  132956    4280  133047   -0.03    0.00  1.0000
   2  -3  -3   49746    1620   48475   -0.66    0.00  1.0000
   2  -3  -3   48834    1680   47575   -0.66    0.00  1.0000
  -2  -3   3   49736    1670   48465   -0.66    0.00  1.0000
   2   3  -3   51204    1680   49915   -0.66    0.00  1.0000
   2   3  -3   51771    1590   50475   -0.66    0.00  1.0000
   2   3  -3   53270    1730   51955   -0.66    0.00  1.0000
  -2   3   3   52298    1700   50995   -0.66    0.00  1.0000
  -2   3   3   52349    1680   51045   -0.66    0.00  1.0000
  -1  -3   3   24565     940   26347   -1.29    0.00  1.0000
   1  -3  -3   25058     960   26857   -1.29    0.00  1.0000
   1   3  -3   25039    1000   26837   -1.29    0.00  1.0000
  -1   3   3   24343     970   26117   -1.29    0.00  1.0000
  -1   3   3   25657     980   27477   -1.29    0.00  1.0000
  -1   3   3   25522     890   27337   -1.29    0.00  1.0000
   1   3  -3   23870     950   25627   -1.29    0.00  1.0000
   1   3  -3   24025     890   25787   -1.29    0.00  1.0000
   0  -3  -3   35665    1300   38146   -1.49    0.00  1.0000
   0   3  -3   33722    1290   36136   -1.49    0.00  1.0000
   0   3   3   33867    1320   36286   -1.49    0.00  1.0000
   0   3  -3   34911    1320   37366   -1.49    0.00  1.0000
   0   3   3   35481    1340   37956   -1.49    0.00  1.0000
   0   3  -3   38442    1280   41016   -1.49    0.00  1.0000
   0   3  -3   36835    1350   39356   -1.49    0.00  1.0000
   0   3   3   36361    1240   38866   -1.49    0.00  1.0000
  -1  -3  -3    9852     400    8939   -1.09    0.00  1.0000
  -1   3  -3    9925     440    9009   -1.09    0.00  1.0000
  -1   3  -3   10251     400    9319   -1.09    0.00  1.0000
   1   3   3   10639     450    9689   -1.09    0.00  1.0000
   1   3   3   10597     360    9649   -1.09    0.00  1.0000
  -1   3  -3    9453     400    8559   -1.09    0.00  1.0000
  -1   3  -3   10869     440    9909   -1.09    0.00  1.0000
   1   3   3   10272     460    9339   -1.09    0.00  1.0000
  -2  -3  -3   13479     530   13779   -0.30    0.00  1.0000
  -2   3  -3   12975     530   13269   -0.30    0.00  1.0000
  -2   3  -3   14221     590   14529   -0.30    0.00  1.0000
   2   3   3   13598     500   13899   -0.30    0.00  1.0000
   2   3   3   13212     580   13509   -0.30    0.00  1.0000
   2   3   3   13044     610   13339   -0.30    0.00  1.0000
  -2   3  -3   13281     570   13579   -0.30    0.00  1.0000
  -2   3  -3   13172     560   13469   -0.30    0.00  1.0000
  -3  -3  -3   15241     590   15738    0.47    0.00  1.0000
  -3  -3  -3   15752     660   16258    0.47    0.00  1.0000
   3   3   3   15772     580   16278    0.47    0.00  1.0000
  -3   3  -3   12508     580   12959    0.47    0.00  1.0000
  -3   3  -3   15251     620   15748    0.47    0.00  1.0000
  -3   3  -3   15270     640   15768    0.47    0.00  1.0000
   3   3   3   16215     690   16728    0.47    0.00  1.0000
  -3   3  -3   15556     650   16058    0.47    0.00  1.0000
  -4  -3  -3   15732     560   14809    0.87    0.00  1.0000
  -4  -3  -3   15515     640   14599    0.87    0.00  1.0000
   4  -3   3   15567     590   14649    0.87    0.00  1.0000
  -4   3  -3   15247     640   14339    0.87    0.00  1.0000
   4   3   3   16246     570   15308    0.87    0.00  1.0000
  -4   3  -3   16009     640   15078    0.87    0.00  1.0000
   4   3   3   14865     660   13969    0.87    0.00  1.0000
  -4   3  -3   15824     580   14899    0.87    0.00  1.0000
   5  -3   3   55587    2060   57384    0.88    0.00  1.0000
  -5  -3  -3   60361    2060   62234    0.88    0.00  1.0000
  -5  -3  -3   57860    1950   59694    0.88    0.00  1.0000
   5  -3   3   57831    1980   59664    0.88    0.00  1.0000
   5   3   3   58520    2090   60364    0.88    0.00  1.0000
   5   3   3   59190    1980   61044    0.88    0.00  1.0000
  -5   3  -3   58983    1990   60834    0.88    0.00  1.0000
  -5   3  -3   57437    2050   59264    0.88    0.00  1.0000
  -5   3  -3   59840    2060   61704    0.88    0.00  1.0000
  -6  -3  -3   24987     860   24078    0.67    0.00  1.0000
  -6  -3  -3   24692     970   23788    0.67    0.00  1.0000
   6  -3   3   27969     900   27007    0.67    0.00  1.0000
   6  -3   3   25150     990   24238    0.67    0.00  1.0000
   6   3   3   23540     980   22658    0.67    0.00  1.0000
   6   3   3   25476     910   24558    0.67    0.00  1.0000
  -6   3  -3   24468     960   23568    0.67    0.00  1.0000
  -6   3  -3   25853     910   24928    0.67    0.00  1.0000
  -7  -3  -3    8304     470    7919    0.49    0.00  1.0000
   7  -3   3    9593     390    9179    0.49    0.00  1.0000
  -7  -3  -3    8652     380    8259    0.49    0.00  1.0000
   7  -3   3    9164     510    8759    0.49    0.00  1.0000
  -7   3  -3    9205     490    8799    0.49    0.00  1.0000
   7   3   3    8662     500    8269    0.49    0.00  1.0000
   7   3   3    8949     440    8549    0.49    0.00  1.0000
  -7   3  -3    8714     430    8319    0.49    0.00  1.0000
   8  -3   3   90833    3200   92091    0.48    0.00  1.0000
   8  -3   3   96116    3270   97410    0.48    0.00  1.0000
  -8  -3  -3   91528    3240   92791    0.48    0.00  1.0000
  -8  -3  -3   96722    3100   98020    0.48    0.00  1.0000
  -8   3  -3   95739    3240   97030    0.48    0.00  1.0000
   8   3   3   96206    3260   97500    0.48    0.00  1.0000
  -8   3  -3  100428    3180  101750    0.48    0.00  1.0000
   8   3   3   96623    3200   97920    0.48    0.00  1.0000
  -9  -3  -3   26583     930   25667    0.66    0.00  1.0000
  -9  -3  -3   26481    1080   25567    0.66    0.00  1.0000
   9  -3   3   27489    1110   26557    0.66    0.00  1.0000
  -9   3  -3   25729    1050   24828    0.66    0.00  1.0000
   9   3   3   25901    1030   24997    0.66    0.00  1.0000
   9   3   3   26502    1070   25587    0.66    0.00  1.0000
  -9   3  -3   26797    1010   25877    0.66    0.00  1.0000
 -10  -3  -3    6896     510    7619    0.99    0.00  1.0000
  10  -3   3    7858     560    8629    0.99    0.00  1.0000
 -10   3  -3    7639     480    8399    0.99    0.00  1.0000
 -10   3  -3    7058     510    7789    0.99    0.00  1.0000
  10   3   3    7696     500    8459    0.99    0.00  1.0000
  10   3   3    6620     510    7329    0.99    0.00  1.0000
 -11  -3  -3     304     220     530    1.40    0.00  1.0000
  11  -3   3     742     260    1080    1.40    0.00  1.0000
  11   3   3     474     210     750    1.40    0.00  1.0000
 -11   3  -3     701     250    1030    1.40    0.00  1.0000
  11   3   3     388     220     640    1.40    0.00  1.0000
 -11   3  -3     443     200     710    1.40    0.00  1.0000
 -12  -3  -3    1837     350    2520    1.71    0.00  1.0000
  12  -3   3    1974     380    2680    1.71    0.00  1.0000
  12   3   3    1676     340    2330    1.71    0.00  1.0000
 -12   3  -3    1676     320    2330    1.71    0.00  1.0000
  12   3   3    1524     330    2150    1.71    0.00  1.0000
 -12   3  -3    2190     360    2930    1.71    0.00  1.0000
  13  -3   3    3708     490    4660    1.71    0.00  1.0000
 -13  -3  -3    2910     460    3760    1.71    0.00  1.0000
 -13   3  -3    3958     450    4940    1.71    0.00  1.0000
 -13   3  -3    2831     400    3670    1.71    0.00  1.0000
  13   3   3    3254     420    4150    1.71    0.00  1.0000
  13   3   3    3859     430    4830    1.71    0.00  1.0000
  14  -3   3    1762     350    1320    1.32    0.00  1.0000
 -14  -3  -3    1727     320    1290    1.32    0.00  1.0000
  14   3   3    1669     310    1240    1.32    0.00  1.0000
 -14   3  -3    1646     270    1220    1.32    0.00  1.0000
 -14   3  -3    2649     360    2100    1.32    0.00  1.0000
  14   3   3    2581     340    2040    1.32    0.00  1.0000
 -15  -3  -3   13909     890   14629    0.70    0.00  1.0000
  15  -3   3   13568     890   14279    0.70    0.00  1.0000
 -15   3  -3   13509     850   14219    0.70    0.00  1.0000
  15   3   3   13276     840   13979    0.70    0.00  1.0000
 -16  -3  -3   13767     900   13619    0.15    0.00  1.0000
  16  -3   3   13596     940   13449    0.15    0.00  1.0000
  16   3   3   14049     880   13899    0.15    0.00  1.0000
 -16   3  -3   13395     810   13249    0.15    0.00  1.0000
 -17  -3  -3   10322     750   10209   -0.13    0.00  1.0000
  17  -3   3    9256     800    9149   -0.13    0.00  1.0000
  17   3   3    8763     750    8659   -0.13    0.00  1.0000
 -17   3  -3    8763     710    8659   -0.13    0.00  1.0000
 -18  -3  -3    4283     600    4370   -0.15    0.00  1.0000
  18  -3   3    4768     680    4860   -0.15    0.00  1.0000
 -18   3  -3    3639     550    3720   -0.15    0.00  1.0000
  18   3   3    3758     580    3840   -0.15    0.00  1.0000
 -18  -4   3     710     380    1010    1.26    0.00  1.0000
  18  -4  -3    1016     420    1370   -1.26    0.00  1.0000
 -18   4   3     439     330     680   -1.26    0.00  1.0000
 -18   4   3     871     380    1200   -1.26    0.00  1.0000
  18   4  -3     480     370     730    1.26    0.00  1.0000
 -17  -4   3    7144     630    5689    2.12    0.00  1.0000
  17  -4  -3    6335     610    4970   -2.12    0.00  1.0000
  17   4  -3    5917     570    4600    2.12    0.00  1.0000
 -17   4   3    5507     560    4240   -2.12    0.00  1.0000
 -17   4   3    6200     560    4850   -2.12    0.00  1.0000
 -16  -4   3    7974     800   10099    2.59    0.00  1.0000
  16  -4  -3    7832     760    9939   -2.59    0.00  1.0000
 -16   4   3    6956     690    8949   -2.59    0.00  1.0000
  16   4  -3    8090     770   10229    2.59    0.00  1.0000
 -16   4   3    6736     710    8699   -2.59    0.00  1.0000
 -15  -4   3    3873     480    2730    2.31    0.00  1.0000
  15  -4  -3    4122     440    2940   -2.31    0.00  1.0000
  15   4  -3    5258     480    3910    2.31    0.00  1.0000
 -15   4   3    4897     480    3600   -2.31    0.00  1.0000
 -15   4   3    4558     480    3310   -2.31    0.00  1.0000
  14  -4  -3    3198     430    2610   -1.27    0.00  1.0000
 -14  -4   3    3419     450    2810    1.27    0.00  1.0000
  14   4  -3    3694     460    3060    1.27    0.00  1.0000
  14   4  -3    2451     340    1940    1.27    0.00  1.0000
 -14   4   3    3176     390    2590   -1.27    0.00  1.0000
 -14   4   3    2327     350    1830   -1.27    0.00  1.0000
  13  -4  -3   30363    1330   30227    0.09    0.00  1.0000
 -13  -4   3   30383    1390   30247   -0.09    0.00  1.0000
 -13   4   3   30313    1320   30177    0.09    0.00  1.0000
  13   4  -3   30513    1340   30377   -0.09    0.00  1.0000
 -13   4   3   28388    1320   28257    0.09    0.00  1.0000
  13   4  -3   31876    1320   31737   -0.09    0.00  1.0000
  12  -4  -3   47047    1910   49485    1.29    0.00  1.0000
 -12  -4   3   44308    1920   46675   -1.29    0.00  1.0000
 -12   4   3   46345    1900   48765    1.29    0.00  1.0000
  12   4  -3   48822    1900   51305   -1.29    0.00  1.0000
 -12   4   3   46852    1910   49285    1.29    0.00  1.0000
  12   4  -3   48120    1920   50585   -1.29    0.00  1.0000
 -11  -4   3   15046     750   12999   -2.01    0.00  1.0000
  11  -4  -3   14001     710   12029    2.01    0.00  1.0000
  11   4  -3   15637     730   13549   -2.01    0.00  1.0000
 -11   4   3   14874     730   12839    2.01    0.00  1.0000
  11   4  -3   14896     720   12859   -2.01    0.00  1.0000
 -11   4   3   15294     740   13229    2.01    0.00  1.0000
  10  -4  -3   13815     780   16098    2.16    0.00  1.0000
 -10  -4   3   12678     800   14869   -2.16    0.00  1.0000
 -10   4   3   12401     770   14569    2.16    0.00  1.0000
  10   4  -3   13500     780   15758   -2.16    0.00  1.0000
 -10   4   3   12586     770   14769    2.16    0.00  1.0000
  10   4  -3   11977     770   14109   -2.16    0.00  1.0000
  -9  -4   3    6402     540    7639   -1.71    0.00  1.0000
   9  -4  -3    6989     530    8279    1.71    0.00  1.0000
   9   4  -3    7523     570    8859   -1.71    0.00  1.0000
  -9   4   3    7652     550    8999    1.71    0.00  1.0000
   9   4  -3    7560     540    8899   -1.71    0.00  1.0000
  -9   4   3    7284     550    8599    1.71    0.00  1.0000
  -8  -4   3     479     180     370   -0.63    0.00  1.0000
   8  -4  -3     803     180     660    0.63    0.00  1.0000
   8   4  -3      34     170      10   -0.63    0.00  1.0000
   8   4  -3     306     150     220   -0.63    0.00  1.0000
  -8   4   3     858     200     710    0.63    0.00  1.0000
  -8   4   3     570     170     450    0.63    0.00  1.0000
  -7  -4   3    2322     260    1960    0.92    0.00  1.0000
   7  -4  -3    2082     240    1740   -0.92    0.00  1.0000
   7   4  -3    1994     250    1660    0.92    0.00  1.0000
  -7   4   3    2885     290    2480   -0.92    0.00  1.0000
  -7   4   3    2539     270    2160   -0.92    0.00  1.0000
   7   4  -3    1917     270    1590    0.92    0.00  1.0000
   6  -4  -3   35719    1470   40026   -2.56    0.00  1.0000
  -6  -4   3   35775    1520   40086    2.56    0.00  1.0000
   6   4  -3   37269    1510   41666    2.56    0.00  1.0000
  -6   4   3   35265    1510   39546   -2.56    0.00  1.0000
  -6   4   3   36607    1520   40966   -2.56    0.00  1.0000
   6   4  -3   37222    1560   41616    2.56    0.00  1.0000
  -6   4   3   40667    1420   45255   -2.56    0.00  1.0000
   5  -4  -3   47378    1470   40306   -3.91    0.00  1.0000
  -5  -4   3   48354    1530   41206    3.91    0.00  1.0000
   5   4  -3   49079    1510   41876    3.91    0.00  1.0000
  -5   4   3   51740    1540   44336   -3.91    0.00  1.0000
  -5   4   3   49263    1530   42046   -3.91    0.00  1.0000
  -5   4   3   50962    1460   43616   -3.91    0.00  1.0000
   5   4  -3   50551    1590   43236    3.91    0.00  1.0000
  -4  -4   3   64071    2260   75092    4.84    0.00  1.0000
  -4  -4   3   58198    2430   68723    4.84    0.00  1.0000
   4  -4  -3   61865    2380   72703   -4.84    0.00  1.0000
  -4   4   3   57959    2430   68463   -4.84    0.00  1.0000
   4   4  -3   58962    2480   69553    4.84    0.00  1.0000
   4   4  -3   62723    2420   73633    4.84    0.00  1.0000
  -4   4   3   63407    2440   74373   -4.84    0.00  1.0000
  -4   4   3   63804    2400   74803   -4.84    0.00  1.0000
   3  -4  -3    4976     230    2210   -5.44    0.00  1.0000
  -3  -4   3    4856     230    2130    5.44    0.00  1.0000
   3  -4  -3    4319     180    1780   -5.44    0.00  1.0000
  -3  -4   3    4795     140    2090    5.44    0.00  1.0000
  -3   4   3    4335     220    1790   -5.44    0.00  1.0000
   3   4  -3    5081     220    2280    5.44    0.00  1.0000
  -3   4   3    5524     260    2580   -5.44    0.00  1.0000
   3   4  -3    4597     260    1960    5.44    0.00  1.0000
  -2  -4   3   10892     360    6279    5.83    0.00  1.0000
   2  -4  -3   10124     360    5699   -5.83    0.00  1.0000
   2   4  -3   11378     410    6649    5.83    0.00  1.0000
  -2   4   3   11024     360    6379   -5.83    0.00  1.0000
  -2   4   3    9937     360    5559   -5.83    0.00  1.0000
   2   4  -3   10800     280    6209    5.83    0.00  1.0000
   2   4  -3   10932     350    6309    5.83    0.00  1.0000
  -2   4   3   10057     290    5649   -5.83    0.00  1.0000
  -1  -4   3   92881    3600  109049    5.89    0.00  1.0000
   1  -4  -3   91294    3590  107329   -5.89    0.00  1.0000
   1   4  -3   97204    3610  113729    5.89    0.00  1.0000
  -1   4   3   94930    3640  111269   -5.89    0.00  1.0000
  -1   4   3   95993    3640  112419   -5.89    0.00  1.0000
  -1   4   3   98101    3530  114699   -5.89    0.00  1.0000
   1   4  -3   99182    3540  115868    5.89    0.00  1.0000
   1   4  -3   92336    3660  108459    5.89    0.00  1.0000
   0  -4  -3   42408    1190   33317   -5.43    0.00  1.0000
   0   4   3   43096    1260   33927   -5.43    0.00  1.0000
   0   4   3   42859    1240   33717   -5.43    0.00  1.0000
   0   4  -3   43367    1220   34167    5.43    0.00  1.0000
   0   4  -3   41799    1200   32777    5.43    0.00  1.0000
   0   4   3   43727    1130   34487   -5.43    0.00  1.0000
   0   4  -3   42905    1160   33757    5.43    0.00  1.0000
   0   4  -3   41144    1250   32197    5.43    0.00  1.0000
  -1  -4  -3   14474     770   19288   -4.31    0.00  1.0000
   1   4   3   15995     730   21038   -4.31    0.00  1.0000
   1   4   3   15342     860   20288   -4.31    0.00  1.0000
  -1   4  -3   15507     790   20478    4.31    0.00  1.0000
  -1   4  -3   15925     810   20958    4.31    0.00  1.0000
  -1   4  -3   14994     830   19888    4.31    0.00  1.0000
  -1   4  -3   15038     780   19938    4.31    0.00  1.0000
   1   4   3   16632     840   21768   -4.31    0.00  1.0000
  -2  -4  -3    9609     360    7519   -2.62    0.00  1.0000
  -2   4  -3   10431     420    8249    2.62    0.00  1.0000
  -2   4  -3    9710     390    7609    2.62    0.00  1.0000
  -2   4  -3    9042     380    7019    2.62    0.00  1.0000
   2   4   3    9405     450    7339   -2.62    0.00  1.0000
   2   4   3    8895     420    6889   -2.62    0.00  1.0000
   2   4   3    9642     330    7549   -2.62    0.00  1.0000
  -2   4  -3    9178     410    7139    2.62    0.00  1.0000
  -3  -4  -3   27922    1010   28827   -0.62    0.00  1.0000
  -3  -4  -3   27410    1100   28307   -0.62    0.00  1.0000
   3   4   3   27863    1150   28767   -0.62    0.00  1.0000
  -3   4  -3   26485    1060   27367    0.62    0.00  1.0000
  -3   4  -3   27538    1080   28437    0.62    0.00  1.0000
  -3   4  -3   28010    1040   28917    0.62    0.00  1.0000
  -3   4  -3   27794    1070   28697    0.62    0.00  1.0000
   3   4   3   27203     990   28097   -0.62    0.00  1.0000
  -4  -4  -3    2965     190    2380    1.31    0.00  1.0000
  -4  -4  -3    2954     260    2370    1.31    0.00  1.0000
  -4   4  -3    3177     260    2570   -1.31    0.00  1.0000
   4   4   3    2965     300    2380    1.31    0.00  1.0000
  -4   4  -3    2976     230    2390   -1.31    0.00  1.0000
  -4   4  -3    3010     260    2420   -1.31    0.00  1.0000
   4   4   3    3166     200    2560    1.31    0.00  1.0000
  -4   4  -3    2999     220    2410   -1.31    0.00  1.0000
  -5  -4  -3    4649     410    6369    2.71    0.00  1.0000
  -5  -4  -3    4820     310    6569    2.71    0.00  1.0000
   5  -4   3    4240     360    5889   -2.71    0.00  1.0000
  -5   4  -3    4385     390    6059   -2.71    0.00  1.0000
  -5   4  -3    4589     360    6299   -2.71    0.00  1.0000
  -5   4  -3    4598     400    6309   -2.71    0.00  1.0000
   5   4   3    4351     330    6019    2.71    0.00  1.0000
   5   4   3    3843     430    5419    2.71    0.00  1.0000
   6  -4   3   81536    2460   73863   -3.19    0.00  1.0000
   6  -4   3   83142    2570   75392   -3.19    0.00  1.0000
  -6  -4  -3   82732    2570   75002    3.19    0.00  1.0000
  -6  -4  -3   83152    2410   75402    3.19    0.00  1.0000
  -6   4  -3   80485    2470   72863   -3.19    0.00  1.0000
   6   4   3   78803    2590   71263    3.19    0.00  1.0000
  -6   4  -3   83163    2550   75412   -3.19    0.00  1.0000
   6   4   3   84003    2470   76212    3.19    0.00  1.0000
   7  -4   3   83162    2870   89871   -2.64    0.00  1.0000
   7  -4   3   80402    3000   87001   -2.64    0.00  1.0000
  -7  -4  -3   77165    2990   83632    2.64    0.00  1.0000
  -7  -4  -3   84740    2830   91511    2.64    0.00  1.0000
  -7   4  -3   77568    2980   84052   -2.64    0.00  1.0000
   7   4   3   82008    2900   88671    2.64    0.00  1.0000
   7   4   3   84951    3050   91731    2.64    0.00  1.0000
  -7   4  -3   80787    2910   87401   -2.64    0.00  1.0000
  -8  -4  -3   27139    1100   25297    1.32    0.00  1.0000
   8  -4   3   27781    1110   25917   -1.32    0.00  1.0000
  -8   4  -3   28102    1100   26227   -1.32    0.00  1.0000
   8   4   3   27729    1140   25867    1.32    0.00  1.0000
  -8   4  -3   28505    1030   26617   -1.32    0.00  1.0000
   8   4   3   28329    1030   26447    1.32    0.00  1.0000
   9  -4   3    5470     460    5709    0.37    0.00  1.0000
  -9  -4  -3    5480     470    5719   -0.37    0.00  1.0000
  -9   4  -3    5862     400    6109    0.37    0.00  1.0000
  -9   4  -3    5637     470    5879    0.37    0.00  1.0000
   9   4   3    4932     470    5159   -0.37    0.00  1.0000
   9   4   3    5470     400    5709   -0.37    0.00  1.0000
  10  -4   3    6070     450    4780    2.03    0.00  1.0000
 -10  -4  -3    6227     460    4920   -2.03    0.00  1.0000
  10   4   3    7067     420    5669   -2.03    0.00  1.0000
 -10   4  -3    6216     400    4910    2.03    0.00  1.0000
 -10   4  -3    6742     450    5379    2.03    0.00  1.0000
  10   4   3    6832     480    5459   -2.03    0.00  1.0000
  11  -4   3    7484     660   10159    3.32    0.00  1.0000
 -11  -4  -3    7142     650    9759   -3.32    0.00  1.0000
  11   4   3    6723     630    9269   -3.32    0.00  1.0000
 -11   4  -3    7261     590    9899    3.32    0.00  1.0000
 -11   4  -3    6851     640    9419    3.32    0.00  1.0000
  11   4   3    7510     590   10189   -3.32    0.00  1.0000
 -12  -4  -3    2082     280     870   -3.85    0.00  1.0000
  12  -4   3    1848     270     720    3.85    0.00  1.0000
 -12   4  -3    2159     250     920    3.85    0.00  1.0000
  12   4   3    2204     260     950   -3.85    0.00  1.0000
  12   4   3    1800     260     690   -3.85    0.00  1.0000
 -12   4  -3    2458     290    1120    3.85    0.00  1.0000
  13  -4   3    1026     390    2120    3.36    0.00  1.0000
 -13  -4  -3    1279     420    2480   -3.36    0.00  1.0000
 -13   4  -3    1019     360    2110    3.36    0.00  1.0000
  13   4   3     815     340    1810   -3.36    0.00  1.0000
  13   4   3    1194     400    2360   -3.36    0.00  1.0000
 -14  -4  -3   22631    1050   20148   -1.97    0.00  1.0000
  14  -4   3   18709    1010   16458    1.97    0.00  1.0000
 -14   4  -3   22737    1030   20248    1.97    0.00  1.0000
  14   4   3   22080    1000   19628   -1.97    0.00  1.0000
  14   4   3   19604     960   17298   -1.97    0.00  1.0000
 -15  -4  -3   12633     880   12909   -0.28    0.00  1.0000
  15  -4   3   12673     900   12949    0.28    0.00  1.0000
 -15   4  -3   13553     860   13839    0.28    0.00  1.0000
  15   4   3   11278     800   11539   -0.28    0.00  1.0000
 -16  -4  -3      16     280     -90    0.93    0.00  1.0000
  16  -4   3      16     260    -250   -0.93    0.00  1.0000
  16   4   3      16     250    -100    0.93    0.00  1.0000
 -16   4  -3      16     230    -180   -0.93    0.00  1.0000
  17  -4   3   15503    1090   16898   -1.27    0.00  1.0000
 -17  -4  -3   16030    1100   17448    1.27    0.00  1.0000
  17   4   3   15656    1040   17058    1.27    0.00  1.0000
 -17   4  -3   17997    1070   19498   -1.27    0.00  1.0000
 -17  -5   3     278     370     310   -0.24    0.00  1.0000
  17  -5  -3       1     260    -280   -0.24    0.00  1.0000
 -17   5   3      38     280      50   -0.24    0.00  1.0000
  17   5  -3     165     290     190   -0.24    0.00  1.0000
 -17   5   3     119     260     140   -0.24    0.00  1.0000
  16  -5  -3     264     280     230   -0.28    0.00  1.0000
 -16  -5   3     200     310     170   -0.28    0.00  1.0000
  16   5  -3     498     280     450   -0.28    0.00  1.0000
 -16   5   3     211     270     180   -0.28    0.00  1.0000
 -16   5   3     946     340     880   -0.28    0.00  1.0000
 -15  -5   3    2254     470    2350   -0.24    0.00  1.0000
  15  -5  -3    1784     400    1870   -0.24    0.00  1.0000
  15   5  -3    1589     380    1670   -0.24    0.00  1.0000
 -15   5   3    2038     410    2130   -0.24    0.00  1.0000
 -15   5   3    1999     400    2090   -0.24    0.00  1.0000
  15   5  -3    2832     470    2940   -0.24    0.00  1.0000
  14  -5  -3    1058     310    1030   -0.10    0.00  1.0000
 -14  -5   3    1615     410    1580   -0.10    0.00  1.0000
  14   5  -3    1028     290    1000   -0.10    0.00  1.0000
  14   5  -3     244     260     230   -0.10    0.00  1.0000
 -14   5   3    1595     350    1560   -0.10    0.00  1.0000
 -14   5   3     927     320     900   -0.10    0.00  1.0000
  13  -5  -3     115     240     110    0.09    0.00  1.0000
 -13  -5   3       0     230     -10    0.09    0.00  1.0000
 -13   5   3     288     240     280    0.09    0.00  1.0000
 -13   5   3       0     200    -310    0.09    0.00  1.0000
  13   5  -3     298     250     290    0.09    0.00  1.0000
  13   5  -3      22     190      20    0.09    0.00  1.0000
 -12  -5   3     655     270     600    0.26    0.00  1.0000
  12  -5  -3     687     280     630    0.26    0.00  1.0000
  12   5  -3     728     250     670    0.26    0.00  1.0000
 -12   5   3     687     250     630    0.26    0.00  1.0000
  12   5  -3     832     290     770    0.26    0.00  1.0000
 -12   5   3     530     260     480    0.26    0.00  1.0000
 -11  -5   3     992     300    1080    0.33    0.00  1.0000
  11  -5  -3     763     260     840    0.33    0.00  1.0000
  11   5  -3     583     270     650    0.33    0.00  1.0000
 -11   5   3    1329     320    1430    0.33    0.00  1.0000
 -11   5   3     849     270     930    0.33    0.00  1.0000
  11   5  -3     925     270    1010    0.33    0.00  1.0000
  10  -5  -3   24283    1060   23908    0.28    0.00  1.0000
 -10  -5   3   26378    1150   25987    0.28    0.00  1.0000
 -10   5   3   24746    1100   24368    0.28    0.00  1.0000
 -10   5   3   23990    1100   23618    0.28    0.00  1.0000
  10   5  -3   23023    1110   22658    0.28    0.00  1.0000
  10   5  -3   23416    1070   23048    0.28    0.00  1.0000
   9  -5  -3   45243    1710   45525    0.15    0.00  1.0000
  -9  -5   3   41855    1750   42126    0.15    0.00  1.0000
   9   5  -3   49131    1830   49425    0.15    0.00  1.0000
  -9   5   3   46140    1750   46425    0.15    0.00  1.0000
   9   5  -3   45901    1730   46185    0.15    0.00  1.0000
  -9   5   3   42742    1740   43016    0.15    0.00  1.0000
  -8  -5   3     724     220     730    0.03    0.00  1.0000
   8  -5  -3     615     190     620    0.03    0.00  1.0000
   8   5  -3     585     250     590    0.03    0.00  1.0000
  -8   5   3     784     230     790    0.03    0.00  1.0000
   8   5  -3     346     190     350    0.03    0.00  1.0000
  -8   5   3     724     230     730    0.03    0.00  1.0000
   7  -5  -3       0     130     -20   -0.05    0.00  1.0000
  -7  -5   3     273     180     280   -0.05    0.00  1.0000
   7   5  -3     116     150     120   -0.05    0.00  1.0000
  -7   5   3       9     150      10   -0.05    0.00  1.0000
   7   5  -3       9     170      10   -0.05    0.00  1.0000
  -7   5   3       0     140    -100   -0.05    0.00  1.0000
   6  -5  -3    2007     260    1980   -0.07    0.00  1.0000
  -6  -5   3    1997     280    1970   -0.07    0.00  1.0000
  -6   5   3    1766     240    1740   -0.07    0.00  1.0000
  -6   5   3    2198     310    2170   -0.07    0.00  1.0000
   6   5  -3    2108     340    2080   -0.07    0.00  1.0000
   6   5  -3    1876     270    1850   -0.07    0.00  1.0000
  -6   5   3    1856     270    1830   -0.07    0.00  1.0000
  -5  -5   3    7248     480    7299   -0.07    0.00  1.0000
   5  -5  -3    6919     400    6969   -0.07    0.00  1.0000
  -5   5   3    7468     420    7519   -0.07    0.00  1.0000
   5   5  -3    6700     500    6749   -0.07    0.00  1.0000
  -5   5   3    6152     440    6199   -0.07    0.00  1.0000
  -5   5   3    6431     460    6479   -0.07    0.00  1.0000
   5   5  -3    7956     460    8009   -0.07    0.00  1.0000
   4  -5  -3   18792     760   18678   -0.10    0.00  1.0000
  -4  -5   3   18581     830   18468   -0.10    0.00  1.0000
   4  -5  -3   19293     850   19178   -0.10    0.00  1.0000
  -4   5   3   20697     860   20578   -0.10    0.00  1.0000
   4   5  -3   18170     900   18058   -0.10    0.00  1.0000
  -4   5   3   19654     820   19538   -0.10    0.00  1.0000
   4   5  -3   18752     810   18638   -0.10    0.00  1.0000
   3  -5  -3   33331    1280   33617   -0.18    0.00  1.0000
   3  -5  -3   32654    1200   32937   -0.18    0.00  1.0000
  -3  -5   3   33351    1280   33637   -0.18    0.00  1.0000
   3   5  -3   35999    1280   36296   -0.18    0.00  1.0000
   3   5  -3   31728    1330   32007   -0.18    0.00  1.0000
  -3   5   3   34008    1280   34297   -0.18    0.00  1.0000
  -3   5   3   32375    1300   32657   -0.18    0.00  1.0000
   2  -5  -3   50501    1820   49945   -0.29    0.00  1.0000
  -2  -5   3   53045    1850   52475   -0.29    0.00  1.0000
  -2  -5   3   55046    1730   54465   -0.29    0.00  1.0000
  -2   5   3   53146    1870   52575   -0.29    0.00  1.0000
   2   5  -3   52402    1910   51835   -0.29    0.00  1.0000
   2   5  -3   52995    1830   52425   -0.29    0.00  1.0000
  -2   5   3   53900    1880   53325   -0.29    0.00  1.0000
  -2   5   3   51678    1750   51115   -0.29    0.00  1.0000
  -1  -5   3   11998     620   12299   -0.32    0.00  1.0000
   1  -5  -3   12769     600   13079   -0.32    0.00  1.0000
   1   5  -3   12473     610   12779   -0.32    0.00  1.0000
   1   5  -3   12463     680   12769   -0.32    0.00  1.0000
   1   5  -3   13036     550   13349   -0.32    0.00  1.0000
  -1   5   3   13441     660   13759   -0.32    0.00  1.0000
  -1   5   3   12986     540   13299   -0.32    0.00  1.0000
  -1   5   3   14607     690   14939   -0.32    0.00  1.0000
   0  -5  -3    3199     270    3290   -0.19    0.00  1.0000
   0  -5   3    2775     270    2860   -0.19    0.00  1.0000
   0   5   3    2736     310    2820   -0.19    0.00  1.0000
   0   5  -3    2765     320    2850   -0.19    0.00  1.0000
   0   5   3    2706     290    2790   -0.19    0.00  1.0000
   0   5  -3    2647     280    2730   -0.19    0.00  1.0000
   0   5   3    2962     220    3050   -0.19    0.00  1.0000
   0   5  -3    2854     280    2940   -0.19    0.00  1.0000
   0   5  -3    2696     230    2780   -0.19    0.00  1.0000
  -1  -5  -3     104     100     100    0.07    0.00  1.0000
  -1   5  -3      53     140      50    0.07    0.00  1.0000
   1   5   3      73     130      70    0.07    0.00  1.0000
  -1   5  -3       0     120     -20    0.07    0.00  1.0000
  -1   5  -3      42     120      40    0.07    0.00  1.0000
   1   5   3     114     140     110    0.07    0.00  1.0000
  -1   5  -3      63     110      60    0.07    0.00  1.0000
   1   5   3      22      80      20    0.07    0.00  1.0000
  -2  -5  -3    1119     190    1210    0.32    0.00  1.0000
  -2  -5  -3    1081     220    1170    0.32    0.00  1.0000
  -2   5  -3    1747     240    1860    0.32    0.00  1.0000
  -2   5  -3    1148     220    1240    0.32    0.00  1.0000
  -2   5  -3    1206     220    1300    0.32    0.00  1.0000
   2   5   3    1167     170    1260    0.32    0.00  1.0000
  -2   5  -3    1360     220    1460    0.32    0.00  1.0000
   2   5   3    1369     270    1470    0.32    0.00  1.0000
   2   5   3    1456     250    1560    0.32    0.00  1.0000
  -3  -5  -3   69466    2320   70373    0.40    0.00  1.0000
  -3  -5  -3   67916    2440   68813    0.40    0.00  1.0000
  -3   5  -3   70778    2380   71693    0.40    0.00  1.0000
   3   5   3   69546    2300   70453    0.40    0.00  1.0000
  -3   5  -3   68900    2410   69803    0.40    0.00  1.0000
  -3   5  -3   69089    2390   69993    0.40    0.00  1.0000
  -3   5  -3   70807    2410   71723    0.40    0.00  1.0000
   3   5   3   67568    2490   68463    0.40    0.00  1.0000
  -4  -5  -3   29196    1160   28767    0.29    0.00  1.0000
  -4  -5  -3   28732    1010   28307    0.29    0.00  1.0000
   4   5   3   28712    1020   28287    0.29    0.00  1.0000
  -4   5  -3   27755    1100   27337    0.29    0.00  1.0000
  -4   5  -3   26818    1080   26407    0.29    0.00  1.0000
  -4   5  -3   31392    1140   30947    0.29    0.00  1.0000
  -4   5  -3   25498    1060   25097    0.29    0.00  1.0000
   4   5   3   28682    1200   28257    0.29    0.00  1.0000
   5  -5   3    2522     290    2560    0.09    0.00  1.0000
  -5  -5  -3    2860     250    2900    0.09    0.00  1.0000
  -5  -5  -3    2711     330    2750    0.09    0.00  1.0000
   5   5   3    2731     240    2770    0.09    0.00  1.0000
   5   5   3    3029     380    3070    0.09    0.00  1.0000
  -5   5  -3    2542     290    2580    0.09    0.00  1.0000
  -5   5  -3    2900     290    2940    0.09    0.00  1.0000
  -5   5  -3    2463     290    2500    0.09    0.00  1.0000
  -5   5  -3    2870     320    2910    0.09    0.00  1.0000
  -6  -5  -3    3225     350    3280   -0.11    0.00  1.0000
   6  -5   3    3572     310    3630   -0.11    0.00  1.0000
   6  -5   3    2808     350    2860   -0.11    0.00  1.0000
   6   5   3    3244     380    3300   -0.11    0.00  1.0000
  -6   5  -3    3007     330    3060   -0.11    0.00  1.0000
  -6   5  -3    3562     310    3620   -0.11    0.00  1.0000
   6   5   3    3413     280    3470   -0.11    0.00  1.0000
   7  -5   3   12833     720   13079   -0.25    0.00  1.0000
  -7  -5  -3   13259     720   13509   -0.25    0.00  1.0000
   7   5   3   13427     780   13679   -0.25    0.00  1.0000
   7   5   3   14260     640   14519   -0.25    0.00  1.0000
  -7   5  -3   12635     640   12879   -0.25    0.00  1.0000
  -7   5  -3   12694     700   12939   -0.25    0.00  1.0000
  -8  -5  -3    8925     610    8679   -0.30    0.00  1.0000
   8  -5   3   10374     620   10109   -0.30    0.00  1.0000
  -8   5  -3   10202     610    9939   -0.30    0.00  1.0000
   8   5   3   10810     550   10539   -0.30    0.00  1.0000
   8   5   3   10891     670   10619   -0.30    0.00  1.0000
  -8   5  -3   10567     560   10299   -0.30    0.00  1.0000
   9  -5   3    5327     470    5489   -0.26    0.00  1.0000
  -9  -5  -3    4913     470    5069   -0.26    0.00  1.0000
   9   5   3    5002     450    5159   -0.26    0.00  1.0000
  -9   5  -3    4294     430    4440   -0.26    0.00  1.0000
   9   5   3    4334     460    4480   -0.26    0.00  1.0000
  -9   5  -3    5149     410    5309   -0.26    0.00  1.0000
  10  -5   3    1276     300    1240   -0.12    0.00  1.0000
 -10  -5  -3    1509     320    1470   -0.12    0.00  1.0000
 -10   5  -3    1377     260    1340   -0.12    0.00  1.0000
 -10   5  -3     910     270     880   -0.12    0.00  1.0000
  10   5   3    1103     310    1070   -0.12    0.00  1.0000
  11  -5   3    6696     570    6669    0.04    0.00  1.0000
 -11  -5  -3    5754     530    5729    0.04    0.00  1.0000
 -11   5  -3    6887     690    6859    0.04    0.00  1.0000
 -11   5  -3    6947     580    6919    0.04    0.00  1.0000
  11   5   3    6636     560    6609    0.04    0.00  1.0000
 -12  -5  -3     497     250     520    0.12    0.00  1.0000
  12  -5   3     244     260     260    0.12    0.00  1.0000
 -12   5  -3       0     180    -240    0.12    0.00  1.0000
  12   5   3     379     240     400    0.12    0.00  1.0000
  13  -5   3    1361     380    1390    0.09    0.00  1.0000
 -13  -5  -3    1282     350    1310    0.09    0.00  1.0000
 -13   5  -3    1847     390    1880    0.09    0.00  1.0000
  13   5   3     976     320    1000    0.09    0.00  1.0000
  14  -5   3     835     360     840   -0.02    0.00  1.0000
 -14  -5  -3     626     350     630   -0.02    0.00  1.0000
  14   5   3     975     320     980   -0.02    0.00  1.0000
 -14   5  -3     596     280     600   -0.02    0.00  1.0000
 -15  -5  -3    9643     790    9539   -0.12    0.00  1.0000
  15  -5   3    8758     800    8659   -0.12    0.00  1.0000
  15   5   3   10246     760   10139   -0.12    0.00  1.0000
 -15   5  -3   10005     790    9899   -0.12    0.00  1.0000
  16  -5   3   29065    1490   29307   -0.16    0.00  1.0000
 -16  -5  -3   27970    1460   28207   -0.16    0.00  1.0000
 -16   5  -3   29872    1460   30117   -0.16    0.00  1.0000
 -15  -6   3    7538     730    7549    0.01    0.00  1.0000
  15  -6  -3    8057     670    8069   -0.01    0.00  1.0000
  15   6  -3    5889     660    5899    0.01    0.00  1.0000
 -15   6   3    7778     700    7789   -0.01    0.00  1.0000
 -15   6   3    6259     680    6269   -0.01    0.00  1.0000
  15   6  -3    7858     710    7869    0.01    0.00  1.0000
  14  -6  -3    3932     510    3730   -0.38    0.00  1.0000
 -14  -6   3    4178     610    3970    0.38    0.00  1.0000
 -14   6   3    3737     540    3540   -0.38    0.00  1.0000
  14   6  -3    4783     590    4560    0.38    0.00  1.0000
  14   6  -3    4475     530    4260    0.38    0.00  1.0000
 -14   6   3    3593     520    3400   -0.38    0.00  1.0000
 -13  -6   3   24850    1310   25677    0.60    0.00  1.0000
  13  -6  -3   24771    1240   25597   -0.60    0.00  1.0000
  13   6  -3   26218    1320   27067    0.60    0.00  1.0000
  13   6  -3   25657    1270   26497    0.60    0.00  1.0000
 -13   6   3   26257    1290   27107   -0.60    0.00  1.0000
 -13   6   3   23218    1270   24018   -0.60    0.00  1.0000
 -12  -6   3   36582    1540   35786    0.49    0.00  1.0000
  12  -6  -3   33084    1420   32327   -0.49    0.00  1.0000
  12   6  -3   34247    1440   33477    0.49    0.00  1.0000
  12   6  -3   32244    1500   31497    0.49    0.00  1.0000
 -12   6   3   29329    1440   28617   -0.49    0.00  1.0000
 -12   6   3   35087    1480   34307   -0.49    0.00  1.0000
  11  -6  -3    1907     360    1950   -0.12    0.00  1.0000
 -11  -6   3    1670     350    1710    0.12    0.00  1.0000
  11   6  -3    1966     410    2010    0.12    0.00  1.0000
  11   6  -3    2174     370    2220    0.12    0.00  1.0000
 -11   6   3    1769     350    1810   -0.12    0.00  1.0000
 -11   6   3    1610     370    1650   -0.12    0.00  1.0000
  10  -6  -3      42     200      30    0.24    0.00  1.0000
 -10  -6   3       1     190     -50   -0.24    0.00  1.0000
 -10   6   3     555     270     510    0.24    0.00  1.0000
  10   6  -3     576     230     530   -0.24    0.00  1.0000
  10   6  -3       1     250    -180   -0.24    0.00  1.0000
 -10   6   3     524     250     480    0.24    0.00  1.0000
   9  -6  -3    1879     330    2040    0.42    0.00  1.0000
  -9  -6   3    2205     390    2380   -0.42    0.00  1.0000
   9   6  -3    1773     360    1930   -0.42    0.00  1.0000
   9   6  -3    2148     350    2320   -0.42    0.00  1.0000
  -9   6   3    1792     350    1950    0.42    0.00  1.0000
  -9   6   3    1812     350    1970    0.42    0.00  1.0000
   8  -6  -3     752     220     860    0.46    0.00  1.0000
  -8  -6   3     193     200     250   -0.46    0.00  1.0000
  -8   6   3     473     220     560    0.46    0.00  1.0000
   8   6  -3     575     280     670   -0.46    0.00  1.0000
  -8   6   3     211     220     270    0.46    0.00  1.0000
   8   6  -3     593     230     690   -0.46    0.00  1.0000
  -7  -6   3    3099     410    3280   -0.38    0.00  1.0000
   7  -6  -3    2294     360    2450    0.38    0.00  1.0000
   7  -6  -3    2681     320    2850    0.38    0.00  1.0000
  -7   6   3    2168     350    2320    0.38    0.00  1.0000
   7   6  -3    2517     330    2680   -0.38    0.00  1.0000
  -7   6   3    2740     380    2910    0.38    0.00  1.0000
   7   6  -3    2410     430    2570   -0.38    0.00  1.0000
  -6  -6   3   34115    1370   33987   -0.08    0.00  1.0000
   6  -6  -3   31600    1490   31477    0.08    0.00  1.0000
   6  -6  -3   33394    1350   33267    0.08    0.00  1.0000
   6   6  -3   34175    1440   34047   -0.08    0.00  1.0000
   6   6  -3   33163    1310   33037   -0.08    0.00  1.0000
  -6   6   3   30638    1320   30517    0.08    0.00  1.0000
  -5  -6   3   46303    1730   45285    0.55    0.00  1.0000
   5  -6  -3   45687    1720   44676   -0.55    0.00  1.0000
  -5   6   3   48113    1750   47075   -0.55    0.00  1.0000
   5   6  -3   45040    1680   44036    0.55    0.00  1.0000
  -5   6   3   48062    1670   47025   -0.55    0.00  1.0000
   5   6  -3   44554    1800   43556    0.55    0.00  1.0000
  -4  -6   3   97252    3400  101070    1.40    0.00  1.0000
   4  -6  -3  100009    3390  103880   -1.40    0.00  1.0000
   4   6  -3   95682    3340   99470    1.40    0.00  1.0000
  -4   6   3   89016    3370   92671   -1.40    0.00  1.0000
   4   6  -3   97036    3480  100850    1.40    0.00  1.0000
  -4   6   3   97016    3360  100830   -1.40    0.00  1.0000
  -3  -6   3     776     260    1370    2.12    0.00  1.0000
   3  -6  -3     913     250    1550   -2.12    0.00  1.0000
  -3   6   3     906     290    1540   -2.12    0.00  1.0000
   3   6  -3     534     230    1040    2.12    0.00  1.0000
   3   6  -3     555     280    1070    2.12    0.00  1.0000
  -3   6   3     936     270    1580   -2.12    0.00  1.0000
   2  -6  -3   44499    1540   40306   -2.36    0.00  1.0000
  -2  -6   3   43312    1560   39176    2.36    0.00  1.0000
   2   6  -3   45959    1660   41696    2.36    0.00  1.0000
   2   6  -3   47124    1560   42806    2.36    0.00  1.0000
  -2   6   3   47198    1610   42876   -2.36    0.00  1.0000
  -2   6   3   49441    1630   45015   -2.36    0.00  1.0000
   1  -6  -3    7243     500    8789   -2.02    0.00  1.0000
  -1  -6   3    7452     540    9019    2.02    0.00  1.0000
  -1   6   3    7843     580    9449   -2.02    0.00  1.0000
   1   6  -3    7107     510    8639    2.02    0.00  1.0000
   1   6  -3    6917     590    8429    2.02    0.00  1.0000
  -1   6   3    6953     560    8469   -2.02    0.00  1.0000
   0  -6  -3   24240     940   22548   -1.28    0.00  1.0000
   0  -6   3   24198     980   22508    1.28    0.00  1.0000
   0   6  -3   24509    1050   22808    1.28    0.00  1.0000
   0   6  -3   25193     970   23468    1.28    0.00  1.0000
   0   6  -3   27697     930   25887    1.28    0.00  1.0000
   0   6   3   24291    1030   22598   -1.28    0.00  1.0000
   0   6   3   24354    1050   22658   -1.28    0.00  1.0000
  -1  -6  -3    3021     280    3220   -0.42    0.00  1.0000
  -1   6  -3    2595     320    2780    0.42    0.00  1.0000
  -1   6  -3    2992     320    3190    0.42    0.00  1.0000
   1   6   3    1892     330    2050   -0.42    0.00  1.0000
   1   6   3    2556     340    2740   -0.42    0.00  1.0000
  -1   6  -3    2933     340    3130    0.42    0.00  1.0000
  -1   6  -3    2817     290    3010    0.42    0.00  1.0000
  -2  -6  -3     873     180     800    0.30    0.00  1.0000
  -2  -6  -3     978     260     900    0.30    0.00  1.0000
  -2   6  -3     946     230     870   -0.30    0.00  1.0000
  -2   6  -3    1050     220     970   -0.30    0.00  1.0000
  -2   6  -3    1517     240    1420   -0.30    0.00  1.0000
  -2   6  -3    1061     200     980   -0.30    0.00  1.0000
   2   6   3     706     230     640    0.30    0.00  1.0000
  -3  -6  -3    1750     280    1500    0.72    0.00  1.0000
   3   6   3    1381     280    1160    0.72    0.00  1.0000
  -3   6  -3     941     200     760   -0.72    0.00  1.0000
  -3   6  -3    1294     250    1080   -0.72    0.00  1.0000
  -3   6  -3    1458     230    1230   -0.72    0.00  1.0000
  -3   6  -3    1718     260    1470   -0.72    0.00  1.0000
  -4  -6  -3    4601     450    5069    0.78    0.00  1.0000
  -4   6  -3    4592     400    5059   -0.78    0.00  1.0000
  -4   6  -3    4431     420    4890   -0.78    0.00  1.0000
   4   6   3    4773     510    5249    0.78    0.00  1.0000
  -4   6  -3    4279     390    4730   -0.78    0.00  1.0000
  -4   6  -3    4744     410    5219   -0.78    0.00  1.0000
  -5  -6  -3    2091     380    2310    0.55    0.00  1.0000
  -5   6  -3    2405     320    2640   -0.55    0.00  1.0000
  -5   6  -3    2091     330    2310   -0.55    0.00  1.0000
  -5   6  -3    2577     320    2820   -0.55    0.00  1.0000
   5   6   3    2138     410    2360    0.55    0.00  1.0000
  -5   6  -3    2348     310    2580   -0.55    0.00  1.0000
   6  -6   3   48637    1820   48265   -0.20    0.00  1.0000
  -6  -6  -3   48717    1860   48345    0.20    0.00  1.0000
  -6   6  -3   47442    1790   47075   -0.20    0.00  1.0000
  -6   6  -3   46017    1730   45655   -0.20    0.00  1.0000
   6   6   3   48035    1900   47665    0.20    0.00  1.0000
   7  -6   3   36712    1460   36366    0.21    0.00  1.0000
  -7  -6  -3   36883    1500   36536   -0.21    0.00  1.0000
  -7   6  -3   36330    1450   35986    0.21    0.00  1.0000
   7   6   3   33256    1510   32927   -0.21    0.00  1.0000
  -8  -6  -3   23971    1160   24848   -0.65    0.00  1.0000
   8  -6   3   23421    1130   24288    0.65    0.00  1.0000
   8   6   3   24147    1210   25027   -0.65    0.00  1.0000
  -8   6  -3   22508    1110   23358    0.65    0.00  1.0000
  -8   6  -3   22410    1040   23258    0.65    0.00  1.0000
  -9  -6  -3     294     230     160   -1.05    0.00  1.0000
   9  -6   3      21     200     -20    1.05    0.00  1.0000
  -9   6  -3      21     160    -190    1.05    0.00  1.0000
  -9   6  -3     501     280     320    1.05    0.00  1.0000
   9   6   3     526     270     340   -1.05    0.00  1.0000
 -10  -6  -3   29779    1300   27987   -1.22    0.00  1.0000
  10  -6   3   27446    1230   25727    1.22    0.00  1.0000
  10   6   3   26652    1290   24958   -1.22    0.00  1.0000
 -10   6  -3   27859    1230   26127    1.22    0.00  1.0000
  11  -6   3   11053     800   11939    0.96    0.00  1.0000
 -11  -6  -3   11187     830   12079   -0.96    0.00  1.0000
  11   6   3   11072     840   11959   -0.96    0.00  1.0000
 -11   6  -3   10697     790   11569    0.96    0.00  1.0000
  12  -6   3    2203     410    2070    0.35    0.00  1.0000
 -12  -6  -3    1883     380    1760   -0.35    0.00  1.0000
 -12   6  -3    1790     400    1670    0.35    0.00  1.0000
  12   6   3    2090     410    1960   -0.35    0.00  1.0000
 -13  -6  -3    7719     710    7509    0.28    0.00  1.0000
  13  -6   3    8398     730    8179   -0.28    0.00  1.0000
  13   6   3    7557     680    7349    0.28    0.00  1.0000
 -13   6  -3    7181     680    6979   -0.28    0.00  1.0000
  14  -6   3    6130     660    6529   -0.58    0.00  1.0000
 -14  -6  -3    5491     650    5869    0.58    0.00  1.0000
  14   6   3    6179     700    6579    0.58    0.00  1.0000
 -14   6  -3    7431     680    7869   -0.58    0.00  1.0000
 -15  -6  -3    3252     540    3010    0.50    0.00  1.0000
  15  -6   3    3345     550    3100   -0.50    0.00  1.0000
 -15   6  -3    1683     450    1510   -0.50    0.00  1.0000
  15   6   3    1227     420    1080    0.50    0.00  1.0000
  13  -7  -3     352     340     390   -0.23    0.00  1.0000
 -13  -7   3     466     340     510   -0.23    0.00  1.0000
 -13   7   3     220     270     250   -0.23    0.00  1.0000
 -13   7   3       1     280     -20   -0.23    0.00  1.0000
  13   7  -3       1     300    -120   -0.23    0.00  1.0000
 -12  -7   3       2     300    -120   -0.33    0.00  1.0000
  12  -7  -3       2     260     -40   -0.33    0.00  1.0000
 -12   7   3       2     210    -370   -0.33    0.00  1.0000
  12   7  -3       2     280    -250   -0.33    0.00  1.0000
 -12   7   3     126     280     160   -0.33    0.00  1.0000
 -11  -7   3     262     280     310   -0.34    0.00  1.0000
  11  -7  -3     108     320     140   -0.34    0.00  1.0000
  11   7  -3     363     290     420   -0.34    0.00  1.0000
 -11   7   3       2     230    -290   -0.34    0.00  1.0000
 -11   7   3       9     270      20   -0.34    0.00  1.0000
 -10  -7   3    1072     330    1010   -0.22    0.00  1.0000
  10  -7  -3    1082     330    1020   -0.22    0.00  1.0000
  10   7  -3     418     300     380   -0.22    0.00  1.0000
 -10   7   3     658     270     610   -0.22    0.00  1.0000
   9  -7  -3     485     300     480   -0.03    0.00  1.0000
  -9  -7   3     324     270     320   -0.03    0.00  1.0000
   9   7  -3     163     280     160   -0.03    0.00  1.0000
  -9   7   3     153     250     150   -0.03    0.00  1.0000
   8  -7  -3     158     250     170    0.11    0.00  1.0000
  -8  -7   3     225     250     240    0.11    0.00  1.0000
   8   7  -3       0     240    -420    0.11    0.00  1.0000
  -8   7   3     167     210     180    0.11    0.00  1.0000
   7  -7  -3    1374     320    1340    0.11    0.00  1.0000
  -7  -7   3    1951     370    1910    0.11    0.00  1.0000
   7   7  -3    1496     400    1460    0.11    0.00  1.0000
   7   7  -3    1698     340    1660    0.11    0.00  1.0000
  -7   7   3    2224     370    2180    0.11    0.00  1.0000
  -6  -7   3    4290     480    4280   -0.02    0.00  1.0000
   6  -7  -3    3479     450    3470   -0.02    0.00  1.0000
   6   7  -3    3449     380    3440   -0.02    0.00  1.0000
   6   7  -3    3640     520    3630   -0.02    0.00  1.0000
  -6   7   3    4140     460    4130   -0.02    0.00  1.0000
  -5  -7   3    1487     310    1430   -0.17    0.00  1.0000
   5  -7  -3    1007     260     960   -0.17    0.00  1.0000
  -5   7   3    1528     320    1470   -0.17    0.00  1.0000
   5   7  -3    1385     270    1330   -0.17    0.00  1.0000
   5   7  -3    1548     370    1490   -0.17    0.00  1.0000
   4  -7  -3     217     200     250   -0.29    0.00  1.0000
  -4  -7   3       2     180    -170   -0.29    0.00  1.0000
  -4   7   3     510     260     560   -0.29    0.00  1.0000
  -4   7   3       2     160    -160   -0.29    0.00  1.0000
   4   7  -3     125     170     150   -0.29    0.00  1.0000
   4   7  -3     245     250     280   -0.29    0.00  1.0000
   3  -7  -3     572     220     650   -0.37    0.00  1.0000
  -3  -7   3    1131     280    1240   -0.37    0.00  1.0000
  -3   7   3    1169     280    1280   -0.37    0.00  1.0000
  -3   7   3     581     250     660   -0.37    0.00  1.0000
   3   7  -3     760     220     850   -0.37    0.00  1.0000
   3   7  -3     998     300    1100   -0.37    0.00  1.0000
   2  -7  -3    4701     420    4970   -0.45    0.00  1.0000
  -2  -7   3    5586     480    5879   -0.45    0.00  1.0000
   2   7  -3    4002     500    4250   -0.45    0.00  1.0000
   2   7  -3    5129     430    5409   -0.45    0.00  1.0000
  -2   7   3    4944     500    5219   -0.45    0.00  1.0000
  -2   7   3    4721     470    4990   -0.45    0.00  1.0000
   1  -7  -3    7345     480    6949   -0.54    0.00  1.0000
  -1  -7   3    6594     500    6219   -0.54    0.00  1.0000
   1   7  -3    6491     540    6119   -0.54    0.00  1.0000
   1   7  -3    7499     480    7099   -0.54    0.00  1.0000
  -1   7   3    6635     520    6259   -0.54    0.00  1.0000
  -1   7   3    7160     560    6769   -0.54    0.00  1.0000
   0  -7  -3    3879     360    4220   -0.62    0.00  1.0000
   0  -7   3    3257     390    3570   -0.62    0.00  1.0000
   0   7   3    3104     440    3410   -0.62    0.00  1.0000
   0   7  -3    3735     390    4070   -0.62    0.00  1.0000
   0   7   3    3076     440    3380   -0.62    0.00  1.0000
   0   7  -3    4061     470    4410   -0.62    0.00  1.0000
   1  -7   3    8044     530    7559   -0.64    0.00  1.0000
  -1  -7  -3    9034     610    8519   -0.64    0.00  1.0000
  -1   7  -3    7962     520    7479   -0.64    0.00  1.0000
   1   7   3    9147     620    8629   -0.64    0.00  1.0000
  -1   7  -3    9312     620    8789   -0.64    0.00  1.0000
  -2  -7  -3    1452     330    1640   -0.55    0.00  1.0000
  -2   7  -3     929     240    1080   -0.55    0.00  1.0000
   2   7   3    1358     340    1540   -0.55    0.00  1.0000
  -2   7  -3    1255     270    1430   -0.55    0.00  1.0000
  -2   7  -3     929     250    1080   -0.55    0.00  1.0000
  -2   7  -3     938     290    1090   -0.55    0.00  1.0000
  -3  -7  -3     411     230     350   -0.37    0.00  1.0000
   3   7   3     487     250     420   -0.37    0.00  1.0000
  -3   7  -3    1070     240     970   -0.37    0.00  1.0000
  -3   7  -3     269     200     220   -0.37    0.00  1.0000
  -3   7  -3     422     190     360   -0.37    0.00  1.0000
  -3   7  -3     519     210     450   -0.37    0.00  1.0000
  -4  -7  -3    2760     430    2810   -0.11    0.00  1.0000
  -4   7  -3    2146     350    2190   -0.11    0.00  1.0000
  -4   7  -3    2334     350    2380   -0.11    0.00  1.0000
  -4   7  -3    1829     320    1870   -0.11    0.00  1.0000
  -4   7  -3    2087     350    2130   -0.11    0.00  1.0000
   4   7   3    1998     390    2040   -0.11    0.00  1.0000
  -5  -7  -3    1784     370    1830    0.12    0.00  1.0000
   5  -7   3    1567     320    1610    0.12    0.00  1.0000
  -5   7  -3    2347     360    2400    0.12    0.00  1.0000
   5   7   3    1863     390    1910    0.12    0.00  1.0000
  -5   7  -3    2021     320    2070    0.12    0.00  1.0000
  -6  -7  -3       1     220    -200    0.21    0.00  1.0000
   6  -7   3     423     240     460    0.21    0.00  1.0000
  -6   7  -3       5     190      10    0.21    0.00  1.0000
   6   7   3     261     260     290    0.21    0.00  1.0000
  -6   7  -3      21     200      30    0.21    0.00  1.0000
  -7  -7  -3     355     260     340    0.10    0.00  1.0000
   7  -7   3       0     190    -100    0.10    0.00  1.0000
   7   7   3      45     270      40    0.10    0.00  1.0000
  -7   7  -3       0     180    -380    0.10    0.00  1.0000
  -8  -7  -3     595     310     630   -0.16    0.00  1.0000
   8  -7   3     372     250     400   -0.16    0.00  1.0000
  -8   7  -3      40     200      50   -0.16    0.00  1.0000
   8   7   3     507     330     540   -0.16    0.00  1.0000
  -9  -7  -3    1811     410    1960   -0.40    0.00  1.0000
   9  -7   3    2428     430    2600   -0.40    0.00  1.0000
   9   7   3    1946     440    2100   -0.40    0.00  1.0000
  -9   7  -3    1724     380    1870   -0.40    0.00  1.0000
  10  -7   3     937     300     820   -0.46    0.00  1.0000
 -10  -7  -3    1898     410    1730   -0.46    0.00  1.0000
  10   7   3    1065     380     940   -0.46    0.00  1.0000
 -10   7  -3     883     300     770   -0.46    0.00  1.0000
 -11  -7  -3     103     280      90   -0.33    0.00  1.0000
  11  -7   3       2     250    -140   -0.33    0.00  1.0000
  11   7   3       2     240    -280   -0.33    0.00  1.0000
 -11   7  -3      61     240      50   -0.33    0.00  1.0000
 -12  -7  -3     302     290     280   -0.15    0.00  1.0000
  12  -7   3     612     350     580   -0.15    0.00  1.0000
  12   7   3     406     370     380   -0.15    0.00  1.0000
 -12   7  -3     786     330     750   -0.15    0.00  1.0000
 -13  -7  -3    2954     550    2970   -0.03    0.00  1.0000
  13  -7   3    1468     420    1480   -0.03    0.00  1.0000
 -13   7  -3    1389     390    1400   -0.03    0.00  1.0000
  13   7   3    1429     440    1440   -0.03    0.00  1.0000
  11  -8  -3   16791    1090   16828   -0.03    0.00  1.0000
 -11  -8   3   18249    1100   18288    0.03    0.00  1.0000
  11   8  -3   19668    1190   19708    0.03    0.00  1.0000
  10  -8  -3    5616     660    5529   -0.14    0.00  1.0000
 -10  -8   3    4791     630    4710    0.14    0.00  1.0000
 -10   8   3    6039     610    5949   -0.14    0.00  1.0000
  10   8  -3    5132     660    5049    0.14    0.00  1.0000
   9  -8  -3     764     350     720   -0.19    0.00  1.0000
  -9  -8   3    1471     380    1410    0.19    0.00  1.0000
  -9   8   3    2632     440    2550   -0.19    0.00  1.0000
   9   8  -3    1082     420    1030    0.19    0.00  1.0000
  -8  -8   3     223     250     200    0.19    0.00  1.0000
   8  -8  -3     307     310     280   -0.19    0.00  1.0000
   8   8  -3     275     310     250    0.19    0.00  1.0000
  -8   8   3     998     330     950   -0.19    0.00  1.0000
   7  -8  -3     118     240     130   -0.16    0.00  1.0000
  -7  -8   3     485     310     510    0.16    0.00  1.0000
  -7   8   3     349     260     370   -0.16    0.00  1.0000
   7   8  -3       0     280     -20    0.16    0.00  1.0000
   6  -8  -3   13383     820   13459   -0.08    0.00  1.0000
  -6  -8   3   12665     850   12739    0.08    0.00  1.0000
  -6   8   3   12605     820   12679   -0.08    0.00  1.0000
   6   8  -3   12715     930   12789    0.08    0.00  1.0000
  -5  -8   3   16097     940   16138   -0.04    0.00  1.0000
   5  -8  -3   16317     890   16358    0.04    0.00  1.0000
   5   8  -3   16936    1030   16978   -0.04    0.00  1.0000
  -5   8   3   17655     960   17698    0.04    0.00  1.0000
  -4  -8   3   10671     730   10579   -0.10    0.00  1.0000
   4  -8  -3   11032     700   10939    0.10    0.00  1.0000
  -4   8   3   10952     750   10859    0.10    0.00  1.0000
   4   8  -3   10209     780   10119   -0.10    0.00  1.0000
  -3  -8   3     440     230     430   -0.05    0.00  1.0000
   3  -8  -3     904     270     890    0.05    0.00  1.0000
  -3   8   3      94     220      90    0.05    0.00  1.0000
  -3   8   3     288     230     280    0.05    0.00  1.0000
   3   8  -3     853     320     840   -0.05    0.00  1.0000
  -2  -8   3   21452    1110   21368    0.07    0.00  1.0000
   2  -8  -3   25519    1100   25427   -0.07    0.00  1.0000
  -2   8   3   22194    1140   22108   -0.07    0.00  1.0000
   2   8  -3   25269    1230   25177    0.07    0.00  1.0000
  -2   8   3   23366    1150   23278   -0.07    0.00  1.0000
  -1  -8   3   17354     920   17498    0.13    0.00  1.0000
   1   8  -3   15223     970   15358    0.13    0.00  1.0000
  -1   8   3   17732     960   17878   -0.13    0.00  1.0000
  -1   8   3   17274     960   17418   -0.13    0.00  1.0000
   0  -8  -3   23171    1130   23098   -0.06    0.00  1.0000
   0  -8   3   21147    1060   21078    0.06    0.00  1.0000
   0   8  -3   21858    1140   21788    0.06    0.00  1.0000
   0   8   3   23160    1150   23088   -0.06    0.00  1.0000
   1  -8   3   12950     770   12879   -0.07    0.00  1.0000
  -1  -8  -3   13261     820   13189    0.07    0.00  1.0000
  -1   8  -3   14234     850   14159   -0.07    0.00  1.0000
   1   8   3   13572     870   13499    0.07    0.00  1.0000
   2  -8   3   16777     860   16918   -0.13    0.00  1.0000
  -2  -8  -3   14448     910   14579    0.13    0.00  1.0000
   2   8   3   14637     950   14769    0.13    0.00  1.0000
  -2   8  -3   15602     900   15738   -0.13    0.00  1.0000
  -3  -8  -3     556     260     540    0.08    0.00  1.0000
   3  -8   3     393     230     380   -0.08    0.00  1.0000
  -3   8  -3     383     240     370   -0.08    0.00  1.0000
  -3   8  -3     637     270     620   -0.08    0.00  1.0000
   3   8   3     839     350     820    0.08    0.00  1.0000
  -4  -8  -3    4352     550    4330    0.04    0.00  1.0000
   4   8   3    4031     580    4010    0.04    0.00  1.0000
  -4   8  -3    3991     450    3970   -0.04    0.00  1.0000
  -5  -8  -3   11455     790   11549    0.10    0.00  1.0000
   5   8   3   10758     820   10849    0.10    0.00  1.0000
  -5   8  -3    9484     670    9569   -0.10    0.00  1.0000
  -6  -8  -3   23241    1200   22958    0.22    0.00  1.0000
  -6   8  -3   20142    1050   19878   -0.22    0.00  1.0000
   6   8   3   21672    1210   21398    0.22    0.00  1.0000
  -7  -8  -3   39552    1750   39956    0.23    0.00  1.0000
   7   8   3   36518    1790   36906    0.23    0.00  1.0000
  -7   8  -3   37702    1640   38096   -0.23    0.00  1.0000
  -8  -8  -3   20764    1150   20658    0.09    0.00  1.0000
   8   8   3   19341    1180   19238    0.09    0.00  1.0000
  -8   8  -3   19120    1060   19018   -0.09    0.00  1.0000
  -9  -8  -3    8428     780    8319   -0.14    0.00  1.0000
  -9   8  -3    9374     740    9259    0.14    0.00  1.0000
   9   8   3    9012     810    8899   -0.14    0.00  1.0000
 -10  -8  -3     576     360     630   -0.28    0.00  1.0000
 -10   8  -3     216     280     250    0.28    0.00  1.0000
  10   8   3      70     290      90   -0.28    0.00  1.0000
   6  -9  -3       4     280       0   -0.47    0.00  1.0000
  -6  -9   3       4     260     -50   -0.47    0.00  1.0000
  -6   9   3     573     310     480   -0.47    0.00  1.0000
   6   9  -3       4     320    -150   -0.47    0.00  1.0000
  -5  -9   3     512     330     610   -0.48    0.00  1.0000
   5  -9  -3     137     270     190   -0.48    0.00  1.0000
  -5   9   3     189     290     250   -0.48    0.00  1.0000
   5   9  -3       4     320    -240   -0.48    0.00  1.0000
  -4  -9   3    2642     470    2820   -0.39    0.00  1.0000
  -4   9   3    2807     510    2990   -0.39    0.00  1.0000
   4   9  -3    2652     550    2830   -0.39    0.00  1.0000
  -3  -9   3     365     270     320   -0.29    0.00  1.0000
  -3   9   3     354     260     310   -0.29    0.00  1.0000
   3   9  -3     126     290     100   -0.29    0.00  1.0000
  -2  -9   3     644     290     690   -0.21    0.00  1.0000
  -2   9   3     185     260     210   -0.21    0.00  1.0000
   2   9  -3      92     260     110   -0.21    0.00  1.0000
  -2   9   3      92     240     110   -0.21    0.00  1.0000
  -1  -9   3     912     330     960   -0.18    0.00  1.0000
   1  -9  -3     245     280     270   -0.18    0.00  1.0000
   1   9  -3     698     360     740   -0.18    0.00  1.0000
  -1   9   3    1010     380    1060   -0.18    0.00  1.0000
   0  -9   3    2079     390    2000   -0.20    0.00  1.0000
   0  -9  -3    2761     470    2670   -0.20    0.00  1.0000
   0   9  -3    2058     430    1980   -0.20    0.00  1.0000
   0   9   3    2099     430    2020   -0.20    0.00  1.0000
   1  -9   3    2014     380    2110   -0.25    0.00  1.0000
  -1  -9  -3    1594     390    1680   -0.25    0.00  1.0000
  -1   9  -3    1740     420    1830   -0.25    0.00  1.0000
   1   9   3    2914     490    3030   -0.25    0.00  1.0000
  -2  -9  -3       1     260     -80   -0.26    0.00  1.0000
   2   9   3     655     310     600   -0.26    0.00  1.0000
  -2   9  -3       1     250     -40   -0.26    0.00  1.0000
  -3  -9  -3     534     340     570   -0.18    0.00  1.0000
   3   9   3     524     360     560   -0.18    0.00  1.0000
  -4  -9  -3    4821     630    4810   -0.02    0.00  1.0000
   4   9   3    5030     670    5019   -0.02    0.00  1.0000
  -5  -9  -3    8440     780    8319    0.15    0.00  1.0000
   5   9   3    8984     810    8859    0.15    0.00  1.0000
  -6  -9  -3    4537     600    4680    0.24    0.00  1.0000
   6   9   3    4389     650    4530    0.24    0.00  1.0000
 -19   0   4    2023     400    1810    0.56    0.00  1.0000
 -18   0   4     346     260     120    2.13    0.00  1.0000
  18   0  -4     206     250      40    2.13    0.00  1.0000
  17   0  -4   16095     820   11819    4.22    0.00  1.0000
 -17   0   4   16538     800   12199    4.22    0.00  1.0000
  16   0  -4   46772    2250   58984    6.16    0.00  1.0000
 -16   0   4   43253    2210   55024    6.16    0.00  1.0000
 -15   0   4   16093     670    9159    7.26    0.00  1.0000
  15   0  -4   17396     690   10149    7.26    0.00  1.0000
 -14   0   4    5894     710   11439    6.99    0.00  1.0000
 -14   0   4    5225     570   10499    6.99    0.00  1.0000
  14   0  -4    6363     720   12089    6.99    0.00  1.0000
  13   0  -4   71160    2950   83142    4.99    0.00  1.0000
 -13   0   4   69135    2930   80952    4.99    0.00  1.0000
 -13   0   4   73529    2800   85701    4.99    0.00  1.0000
 -12   0   4  117322    3810  114199    1.06    0.00  1.0000
  12   0  -4  113419    3810  110349    1.06    0.00  1.0000
 -12   0   4  116440    3670  113329    1.06    0.00  1.0000
 -11   0   4  171645    5269  156124   -4.44    0.00  1.0000
  11   0  -4  183232    5289  167183   -4.44    0.00  1.0000
 -11   0   4  176970    5139  161204   -4.44    0.00  1.0000
 -10   0   4   54105    2400   76582  -10.23    0.00  1.0000
  10   0  -4   49283    2560   70823  -10.23    0.00  1.0000
 -10   0   4   55140    2580   77812  -10.23    0.00  1.0000
 -10   0   4   50653    2460   72463  -10.23    0.00  1.0000
  -9   0   4   70447    1440   41516  -14.29    0.00  1.0000
   9   0  -4   67428    1520   39206  -14.29    0.00  1.0000
  -9   0   4   73743    1390   44056  -14.29    0.00  1.0000
  -9   0   4   71032    1540   41966  -14.29    0.00  1.0000
  -8   0   4  102360    4750  146225  -14.45    0.00  1.0000
  -8   0   4  102745    4660  146685  -14.45    0.00  1.0000
   8   0  -4   98184    4740  141226  -14.45    0.00  1.0000
  -8   0   4  109709    4620  154984  -14.45    0.00  1.0000
  -7   0   4    3214      80     340   -8.89    0.00  1.0000
  -7   0   4    3506     110     440   -8.89    0.00  1.0000
   7   0  -4    3025     120     280   -8.89    0.00  1.0000
  -7   0   4    3671     140     500   -8.89    0.00  1.0000
   6   0  -4   51516    1910   58434    3.41    0.00  1.0000
  -6   0   4   46998    1900   53615    3.41    0.00  1.0000
  -6   0   4   48028    1830   54715    3.41    0.00  1.0000
  -6   0   4   51723    1820   58654    3.41    0.00  1.0000
  -5   0   4   55677     650   20218   21.77    0.00  1.0000
  -5   0   4   52006     650   18028   21.77    0.00  1.0000
   5   0  -4   50591     690   17198   21.77    0.00  1.0000
  -5   0   4   51445     710   17698   21.77    0.00  1.0000
   4   0  -4  545112   26517  848065   42.23    0.00  1.0000
  -4   0   4  621216   26587  942376   42.23    0.00  1.0000
   4   0  -4  527553   26637  826127   42.23    0.00  1.0000
  -4   0   4  515215   26757  810669   42.23    0.00  1.0000
   3   0  -4  158061     760   22548   57.40    0.00  1.0000
  -3   0   4  159769     770   23198   57.40    0.00  1.0000
   3   0  -4  154062     770   21048   57.40    0.00  1.0000
  -2   0   4  297664   18928  643256   59.30    0.00  1.0000
   2   0  -4  265173   18638  595050   59.30    0.00  1.0000
   2   0  -4  278120   18668  614369   59.30    0.00  1.0000
  -2   0   4  244600   18708  564024   59.30    0.00  1.0000
   1   0  -4   13756     250    5649   44.47    0.00  1.0000
  -1   0   4   12732     280    6339   44.47    0.00  1.0000
  -1   0   4   14515     230    5179   44.47    0.00  1.0000
   1   0  -4   14089     250    5439   44.47    0.00  1.0000
   0   0   4    6757      50      60   17.30    0.00  1.0000
   0   0   4    6757      80      60   17.30    0.00  1.0000
   0   0  -4    7034      70      90   17.30    0.00  1.0000
   0   0  -4    5600      60     -40   17.30    0.00  1.0000
  -1   0  -4  445749   11509  380712  -11.71    0.00  1.0000
  -1   0  -4  436245   11529  371933  -11.71    0.00  1.0000
   1   0   4  451535   11549  386061  -11.71    0.00  1.0000
   1   0   4  418492   11669  355554  -11.71    0.00  1.0000
  -2   0  -4  282374   12729  447555  -31.83    0.00  1.0000
   2   0   4  247491   12899  403340  -31.83    0.00  1.0000
  -2   0  -4  245088   12809  400270  -31.83    0.00  1.0000
  -2   0  -4  240360   12769  394221  -31.83    0.00  1.0000
  -3   0  -4   46805    4410  143866  -37.74    0.00  1.0000
   3   0   4   47227    4460  144606  -37.74    0.00  1.0000
   3   0   4   44503    4450  139806  -37.74    0.00  1.0000
  -3   0  -4   44396    4440  139616  -37.74    0.00  1.0000
   4   0   4  112469    6899  220308  -31.00    0.00  1.0000
   4   0   4  117126    6919  226807  -31.00    0.00  1.0000
  -4   0  -4  116278    6909  225627  -31.00    0.00  1.0000
  -4   0  -4  108096    6869  214169  -31.00    0.00  1.0000
   5   0   4    1282     160    1610  -17.36    0.00  1.0000
  -5   0  -4    1291     160    1600  -17.36    0.00  1.0000
  -5   0  -4    1857     160    1060  -17.36    0.00  1.0000
   5   0   4    1361     180    1520  -17.36    0.00  1.0000
  -6   0  -4   47106    1400   41556   -3.05    0.00  1.0000
   6   0   4   46563    1440   41046   -3.05    0.00  1.0000
   6   0   4   46563    1400   41046   -3.05    0.00  1.0000
  -6   0  -4   45892    1410   40416   -3.05    0.00  1.0000
  -7   0  -4   71649    1860   55104    7.63    0.00  1.0000
  -7   0  -4   71193    1860   54705    7.63    0.00  1.0000
   7   0   4   71513    1910   54985    7.63    0.00  1.0000
   7   0   4   72811    1840   56124    7.63    0.00  1.0000
  -8   0  -4  205300    8029  259014   12.92    0.00  1.0000
   8   0   4  198976    8079  251905   12.92    0.00  1.0000
   8   0   4  205353    7989  259074   12.92    0.00  1.0000
  -8   0  -4  200132    8029  253205   12.92    0.00  1.0000
   9   0   4   91663    2160   60294   13.26    0.00  1.0000
  -9   0  -4   91823    2100   60424   13.26    0.00  1.0000
  -9   0  -4   94763    2110   62814   13.26    0.00  1.0000
   9   0   4   95230    2060   63194   13.26    0.00  1.0000
 -10   0  -4    2321     480    8569   10.42    0.00  1.0000
 -10   0  -4    2011     470    7959   10.42    0.00  1.0000
  10   0   4    2609     550    9119   10.42    0.00  1.0000
  10   0   4    2754     440    9389   10.42    0.00  1.0000
  11   0   4    4216     270    1380    6.45    0.00  1.0000
  11   0   4    3716     190    1100    6.45    0.00  1.0000
 -11   0  -4    4509     260    1550    6.45    0.00  1.0000
 -11   0  -4    3861     220    1180    6.45    0.00  1.0000
  12   0   4    6928     450    5099    2.74    0.00  1.0000
 -12   0  -4    8282     440    6269    2.74    0.00  1.0000
 -12   0  -4    8155     430    6159    2.74    0.00  1.0000
 -13   0  -4    4351     400    4290   -0.11    0.00  1.0000
 -13   0  -4    4734     400    4670   -0.11    0.00  1.0000
  13   0   4    3838     450    3780   -0.11    0.00  1.0000
 -14   0  -4  108230    3850  113719   -1.91    0.00  1.0000
 -14   0  -4  112913    3820  118518   -1.91    0.00  1.0000
  14   0   4  102837    3910  108189   -1.91    0.00  1.0000
  15   0   4   39234    1540   34897   -2.62    0.00  1.0000
 -15   0  -4   40420    1440   36016   -2.62    0.00  1.0000
 -15   0  -4   40399    1480   35996   -2.62    0.00  1.0000
 -16   0  -4   28703    1360   32327   -2.41    0.00  1.0000
 -16   0  -4   29637    1420   33317   -2.41    0.00  1.0000
  16   0   4   27997    1480   31577   -2.41    0.00  1.0000
 -17   0  -4   25037    1060   22718   -1.74    0.00  1.0000
 -17   0  -4   23198    1090   20968   -1.74    0.00  1.0000
  17   0   4   24354    1200   22068   -1.74    0.00  1.0000
  18   0   4    1897     430    1510   -1.09    0.00  1.0000
 -18   0  -4    1616     360    1260   -1.09    0.00  1.0000
  19   0   4    5485     710    5909   -0.65    0.00  1.0000
  19  -1  -4    7959     780    8269   -0.40    0.00  1.0000
 -19  -1   4    8254     730    8569    0.40    0.00  1.0000
 -19   1   4    8489     760    8809   -0.40    0.00  1.0000
  19   1  -4    7724     780    8029    0.40    0.00  1.0000
  18  -1  -4    1155     370     970   -0.66    0.00  1.0000
 -18  -1   4    1297     360    1100    0.66    0.00  1.0000
  18   1  -4     836     330     680    0.66    0.00  1.0000
 -18   1   4    1101     340     920   -0.66    0.00  1.0000
 -17  -1   4    2918     510    3380    0.95    0.00  1.0000
  17  -1  -4    2473     490    2900   -0.95    0.00  1.0000
 -17   1   4    2584     490    3020   -0.95    0.00  1.0000
 -17   1   4    2446     430    2870   -0.95    0.00  1.0000
  17   1  -4    2983     540    3450    0.95    0.00  1.0000
  16  -1  -4     519     290     320   -1.13    0.00  1.0000
 -16  -1   4      24     200    -130    1.13    0.00  1.0000
  16   1  -4     493     270     300    1.13    0.00  1.0000
 -16   1   4     335     180     180   -1.13    0.00  1.0000
 -16   1   4     693     260     460   -1.13    0.00  1.0000
 -15  -1   4    7942     660    8739    1.01    0.00  1.0000
  15  -1  -4    7303     630    8069   -1.01    0.00  1.0000
 -15   1   4    8399     570    9219   -1.01    0.00  1.0000
  15   1  -4    7580     640    8359    1.01    0.00  1.0000
 -15   1   4    8027     650    8829   -1.01    0.00  1.0000
  14  -1  -4    5916     500    5529   -0.59    0.00  1.0000
 -14  -1   4    6247     500    5849    0.59    0.00  1.0000
 -14   1   4    6443     450    6039   -0.59    0.00  1.0000
 -14   1   4    6123     510    5729   -0.59    0.00  1.0000
  14   1  -4    5699     510    5319    0.59    0.00  1.0000
 -13  -1   4     232     180     250    0.15    0.00  1.0000
  13  -1  -4     213     190     230   -0.15    0.00  1.0000
  13   1  -4      15     180      20    0.15    0.00  1.0000
 -13   1   4      89     150     100   -0.15    0.00  1.0000
 -13   1   4     446     210     470   -0.15    0.00  1.0000
  12  -1  -4    8019     560    8009    0.01    0.00  1.0000
 -12  -1   4    8340     430    8329   -0.01    0.00  1.0000
 -12  -1   4    8229     560    8219   -0.01    0.00  1.0000
 -12   1   4    7639     530    7629    0.01    0.00  1.0000
 -12   1   4    8049     480    8039    0.01    0.00  1.0000
  12   1  -4    7889     560    7879   -0.01    0.00  1.0000
 -11  -1   4    7708     490    7819    0.15    0.00  1.0000
 -11  -1   4    7003     370    7109    0.15    0.00  1.0000
  11  -1  -4    6507     480    6609   -0.15    0.00  1.0000
 -11   1   4    6696     480    6799   -0.15    0.00  1.0000
  11   1  -4    6418     370    6519    0.15    0.00  1.0000
  11   1  -4    6031     480    6129    0.15    0.00  1.0000
 -11   1   4    6448     420    6549   -0.15    0.00  1.0000
 -10  -1   4    1413     260    1550    0.41    0.00  1.0000
 -10  -1   4    1213     170    1340    0.41    0.00  1.0000
  10  -1  -4     995     210    1110   -0.41    0.00  1.0000
  10   1  -4    1461     250    1600    0.41    0.00  1.0000
 -10   1   4    1270     210    1400   -0.41    0.00  1.0000
  10   1  -4    1089     190    1210    0.41    0.00  1.0000
 -10   1   4    1959     280    2120   -0.41    0.00  1.0000
  -9  -1   4   20033     870   19298    0.61    0.00  1.0000
  -9  -1   4   21286     760   20528    0.61    0.00  1.0000
   9  -1  -4   23373     910   22578   -0.61    0.00  1.0000
  -9   1   4   20665     870   19918   -0.61    0.00  1.0000
   9   1  -4   21083     790   20328    0.61    0.00  1.0000
   9   1  -4   22732     900   21948    0.61    0.00  1.0000
  -9   1   4   22935     840   22148   -0.61    0.00  1.0000
  -8  -1   4   32573    1090   33727    0.73    0.00  1.0000
   8  -1  -4   30235    1200   31347   -0.73    0.00  1.0000
  -8  -1   4   30657    1210   31777    0.73    0.00  1.0000
   8   1  -4   29999    1200   31107    0.73    0.00  1.0000
   8   1  -4   29685    1120   30787    0.73    0.00  1.0000
  -8   1   4   31188    1210   32317   -0.73    0.00  1.0000
  -8   1   4   30608    1160   31727   -0.73    0.00  1.0000
   7  -1  -4   73901    2430   72083   -0.78    0.00  1.0000
  -7  -1   4   74599    2310   72773    0.78    0.00  1.0000
  -7  -1   4   71511    2430   69723    0.78    0.00  1.0000
  -7   1   4   75389    2390   73553   -0.78    0.00  1.0000
   7   1  -4   75409    2370   73573    0.78    0.00  1.0000
  -7   1   4   75895    2260   74053   -0.78    0.00  1.0000
  -7   1   4   74458    2430   72633   -0.78    0.00  1.0000
   7   1  -4   74701    2430   72873    0.78    0.00  1.0000
  -6  -1   4  109647    3730  111139    0.52    0.00  1.0000
  -6  -1   4  113759    3610  115278    0.52    0.00  1.0000
   6  -1  -4  118557    3730  120108   -0.52    0.00  1.0000
  -6   1   4  114424    3600  115948   -0.52    0.00  1.0000
  -6   1   4  119640    3740  121198   -0.52    0.00  1.0000
  -6   1   4  112359    3690  113869   -0.52    0.00  1.0000
   6   1  -4  114146    3680  115668    0.52    0.00  1.0000
   6   1  -4  111803    3720  113309    0.52    0.00  1.0000
  -5  -1   4  204132    6469  205199   -0.27    0.00  1.0000
   5  -1  -4  190999    6439  192031    0.27    0.00  1.0000
   5   1  -4  210286    6429  211369   -0.27    0.00  1.0000
  -5   1   4  208909    6429  209989    0.27    0.00  1.0000
   5   1  -4  205418    6459  206489   -0.27    0.00  1.0000
  -5   1   4  204760    6459  205829    0.27    0.00  1.0000
  -5   1   4  208700    6359  209779    0.27    0.00  1.0000
   5   1  -4  205169    6359  206239   -0.27    0.00  1.0000
  -4  -1   4   40928    1410   38496   -1.41    0.00  1.0000
   4  -1  -4   43124    1400   40626    1.41    0.00  1.0000
  -4   1   4   43515    1400   41006    1.41    0.00  1.0000
  -4   1   4   44432    1350   41896    1.41    0.00  1.0000
   4   1  -4   41238    1390   38796   -1.41    0.00  1.0000
  -4   1   4   46089    1420   43506    1.41    0.00  1.0000
   4   1  -4   45513    1420   42946   -1.41    0.00  1.0000
   4   1  -4   45606    1330   43036   -1.41    0.00  1.0000
   3  -1  -4   33123    1220   36746    2.24    0.00  1.0000
   3  -1  -4   32820    1240   36426    2.24    0.00  1.0000
  -3  -1   4   34558    1250   38256   -2.24    0.00  1.0000
   3   1  -4   34102    1260   37776   -2.24    0.00  1.0000
   3   1  -4   31472    1240   35006   -2.24    0.00  1.0000
  -3   1   4   33228    1250   36856    2.24    0.00  1.0000
   3   1  -4   33665    1180   37316   -2.24    0.00  1.0000
  -3   1   4   34986    1220   38706    2.24    0.00  1.0000
   2  -1  -4    3827     250    5059    2.14    0.00  1.0000
   2  -1  -4    3507     210    4690    2.14    0.00  1.0000
  -2  -1   4    3663     230    4870   -2.14    0.00  1.0000
   2   1  -4    3888     190    5129   -2.14    0.00  1.0000
   2   1  -4    3663     250    4870   -2.14    0.00  1.0000
   2   1  -4    3361     240    4520   -2.14    0.00  1.0000
  -2   1   4    3551     230    4740    2.14    0.00  1.0000
  -2   1   4    3733     250    4950    2.14    0.00  1.0000
  -1  -1   4    3324     180    3880   -1.07    0.00  1.0000
   1  -1  -4    3149     200    3690    1.07    0.00  1.0000
   1  -1  -4    2918     150    3440    1.07    0.00  1.0000
  -1   1   4    2927     200    3450    1.07    0.00  1.0000
  -1   1   4    3259     210    3810    1.07    0.00  1.0000
   1   1  -4    3047     170    3580   -1.07    0.00  1.0000
   1   1  -4    2946     200    3470   -1.07    0.00  1.0000
   0  -1   4   93604    2900   94711    0.42    0.00  1.0000
   0  -1   4   91208    2830   92301    0.42    0.00  1.0000
   0  -1  -4   90890    2880   91981   -0.42    0.00  1.0000
   0   1  -4   91675    2860   92771    0.42    0.00  1.0000
   0   1   4   91566    2870   92661   -0.42    0.00  1.0000
   0   1  -4   86645    2880   87711    0.42    0.00  1.0000
   0   1   4   83506    2890   84552   -0.42    0.00  1.0000
   1  -1   4    6202     250    5129    1.65    0.00  1.0000
  -1  -1  -4    5972     240    4920   -1.65    0.00  1.0000
   1   1   4    6103     270    5039   -1.65    0.00  1.0000
   1   1   4    5686     230    4660   -1.65    0.00  1.0000
  -1   1  -4    6028     250    4970    1.65    0.00  1.0000
   1   1   4    6070     190    5009   -1.65    0.00  1.0000
  -1   1  -4    5763     230    4730    1.65    0.00  1.0000
   2  -1   4  575793   15768  561244    2.23    0.00  1.0000
  -2  -1  -4  509145   15538  495470   -2.23    0.00  1.0000
  -2  -1  -4  525706   15638  511809   -2.23    0.00  1.0000
  -2   1  -4  455851   15468  442916    2.23    0.00  1.0000
   2   1   4  486782   15618  473413   -2.23    0.00  1.0000
   2   1   4  514619   15618  500870   -2.23    0.00  1.0000
  -2   1  -4  523163   15448  509299    2.23    0.00  1.0000
  -2   1  -4  537208   15668  523158    2.23    0.00  1.0000
  -3  -1  -4   57862    2030   62264   -2.08    0.00  1.0000
  -3  -1  -4   59511    2030   63974   -2.08    0.00  1.0000
   3  -1   4   57582    2040   61974    2.08    0.00  1.0000
  -3   1  -4   62347    1990   66913    2.08    0.00  1.0000
   3   1   4   57226    2070   61604   -2.08    0.00  1.0000
  -3   1  -4   56310    2060   60654    2.08    0.00  1.0000
  -3   1  -4   58363    2050   62784    2.08    0.00  1.0000
   3   1   4   60947    2030   65463   -2.08    0.00  1.0000
  -4  -1  -4   33428    1050   31397   -1.30    0.00  1.0000
  -4  -1  -4   33800    1060   31757   -1.30    0.00  1.0000
   4  -1   4   33129    1090   31107    1.30    0.00  1.0000
   4  -1   4   31973    1050   29987    1.30    0.00  1.0000
   4   1   4   33180    1060   31157   -1.30    0.00  1.0000
   4   1   4   33820    1090   31777   -1.30    0.00  1.0000
  -4   1  -4   31198    1010   29237    1.30    0.00  1.0000
  -4   1  -4   31167    1070   29207    1.30    0.00  1.0000
  -5  -1  -4    8272     360    8129   -0.18    0.00  1.0000
   5  -1   4    7737     400    7599    0.18    0.00  1.0000
  -5  -1  -4    8241     370    8099   -0.18    0.00  1.0000
   5  -1   4    7919     380    7779    0.18    0.00  1.0000
   5   1   4    7777     380    7639   -0.18    0.00  1.0000
   5   1   4    7243     370    7109   -0.18    0.00  1.0000
  -5   1  -4    7525     380    7389    0.18    0.00  1.0000
  -5   1  -4    7798     340    7659    0.18    0.00  1.0000
   6  -1   4      15      90    -130   -0.90    0.00  1.0000
  -6  -1  -4      15      90     -10    0.90    0.00  1.0000
  -6  -1  -4      15      80    -120    0.90    0.00  1.0000
   6  -1   4      15      80     -50   -0.90    0.00  1.0000
  -6   1  -4      15      70     -70   -0.90    0.00  1.0000
   6   1   4      41     110      10    0.90    0.00  1.0000
  -6   1  -4     102     100      50   -0.90    0.00  1.0000
   6   1   4     141     100      80    0.90    0.00  1.0000
   7  -1   4    6036     260    5009   -1.60    0.00  1.0000
  -7  -1  -4    5111     280    4170    1.60    0.00  1.0000
   7  -1   4    5707     340    4710   -1.60    0.00  1.0000
  -7  -1  -4    5762     300    4760    1.60    0.00  1.0000
   7   1   4    5453     300    4480    1.60    0.00  1.0000
   7   1   4    5850     330    4840    1.60    0.00  1.0000
  -7   1  -4    6583     300    5509   -1.60    0.00  1.0000
  -7   1  -4    5498     310    4520   -1.60    0.00  1.0000
  -8  -1  -4   54679    2060   58514    1.86    0.00  1.0000
   8  -1   4   60000    1990   64014   -1.86    0.00  1.0000
  -8  -1  -4   56536    2030   60434    1.86    0.00  1.0000
   8  -1   4   57329    2120   61254   -1.86    0.00  1.0000
  -8   1  -4   54051    2040   57864   -1.86    0.00  1.0000
  -8   1  -4   55782    2070   59654   -1.86    0.00  1.0000
   8   1   4   57136    2060   61054    1.86    0.00  1.0000
   8   1   4   58113    2100   62064    1.86    0.00  1.0000
   9  -1   4   35324    1280   32337   -1.88    0.00  1.0000
  -9  -1  -4   37622    1250   34537    1.88    0.00  1.0000
   9  -1   4   35491    1140   32497   -1.88    0.00  1.0000
  -9  -1  -4   34864    1190   31897    1.88    0.00  1.0000
   9   1   4   36348    1260   33317    1.88    0.00  1.0000
  -9   1  -4   35230    1210   32247   -1.88    0.00  1.0000
   9   1   4   35899    1210   32887    1.88    0.00  1.0000
 -10  -1  -4    6930     500    8299    1.82    0.00  1.0000
  10  -1   4    7635     440    9069   -1.82    0.00  1.0000
  10  -1   4    6939     530    8309   -1.82    0.00  1.0000
 -10  -1  -4    7003     450    8379    1.82    0.00  1.0000
  10   1   4    7369     470    8779    1.82    0.00  1.0000
  10   1   4    7801     540    9249    1.82    0.00  1.0000
 -10   1  -4    7077     480    8459   -1.82    0.00  1.0000
 -10   1  -4    7013     480    8389   -1.82    0.00  1.0000
  11  -1   4   12651     650   11079   -1.67    0.00  1.0000
 -11  -1  -4   13462     630   11839    1.67    0.00  1.0000
 -11  -1  -4   12705     560   11129    1.67    0.00  1.0000
  11   1   4   12630     560   11059    1.67    0.00  1.0000
 -11   1  -4   13516     600   11889   -1.67    0.00  1.0000
  11   1   4   12031     620   10499    1.67    0.00  1.0000
 -11   1  -4   13899     620   12249   -1.67    0.00  1.0000
  12  -1   4   10295     720   11509   -1.35    0.00  1.0000
 -12  -1  -4   10607     670   11839    1.35    0.00  1.0000
 -12  -1  -4   11925     630   13229    1.35    0.00  1.0000
 -12   1  -4   12058     680   13369   -1.35    0.00  1.0000
  12   1   4   11090     710   12349    1.35    0.00  1.0000
  12   1   4   11308     610   12579    1.35    0.00  1.0000
 -12   1  -4   12476     680   13809   -1.35    0.00  1.0000
[truncated: 1,385,607 more chars]
