# Supplementary material for: Crystal structure of di-μ-chlorido-bis­[chlorido­bis­(1,2-dimethyl-5-nitro-1H-imidazole-κN 3)copper(II)] acetonitrile disolvate
Source: Acta Crystallogr E Crystallogr Commun. 2016 Oct 25;72(Pt 11):1633–6. doi: 10.1107/S2056989016015413 (PMC5095849; doi:10.1107/S2056989016015413)
Supplement: Supplementary file 2 [file e-72-01633-Isup2.hkl]

data_I                                                                          
_shelx_title ' Dimetridazole CuCl2 dimer'                                       
_shelx_refln_list_code          4                                               
_shelx_F_calc_maximum      234.08                                               
_exptl_crystal_F_000       932.00                                               
_reflns_d_resolution_high  0.6979                                               
                                                                                
loop_                                                                           
 _space_group_symop_operation_xyz                                               
 'x, y, z'                                                                      
 '-x, y+1/2, -z+1/2'                                                            
 '-x, -y, -z'                                                                   
 'x, -y-1/2, z-1/2'                                                             
                                                                                
_cell_length_a    13.9545                                                       
_cell_length_b     6.7004                                                       
_cell_length_c    19.5031                                                       
_cell_angle_alpha  90.000                                                       
_cell_angle_beta   96.424                                                       
_cell_angle_gamma  90.000                                                       
                                                                                
_shelx_F_squared_multiplier     1.000                                           
                                                                                
loop_                                                                           
 _refln_index_h                                                                 
 _refln_index_k                                                                 
 _refln_index_l                                                                 
 _refln_F_squared_calc                                                          
 _refln_F_squared_meas                                                          
 _refln_F_squared_sigma                                                         
 _refln_observed_status                                                         
   1   0   0      50398.38      51145.36      1210.66 o                         
   2   0   0       1651.59       1779.54        17.72 o                         
   3   0   0        112.31        116.12        10.90 o                         
   4   0   0        184.35        209.43         2.03 o                         
   5   0   0       2031.66       2267.11        89.68 o                         
   6   0   0       3384.00       2959.30       107.08 o                         
   7   0   0      15543.03      15175.06       167.38 o                         
   8   0   0      11707.29      11578.14       213.87 o                         
   9   0   0       3141.84       2840.14        49.15 o                         
  10   0   0         71.84         88.75         8.59 o                         
  11   0   0         10.78         11.65         8.25 o                         
  12   0   0       5641.66       5429.06       132.34 o                         
  13   0   0       3396.11       3396.29        55.30 o                         
  14   0   0       3128.48       2872.87        52.71 o                         
  15   0   0        816.33        792.52        27.68 o                         
  16   0   0        546.99        543.92        21.01 o                         
  17   0   0        550.36        572.49        41.63 o                         
  18   0   0       2129.32       2157.05        70.80 o                         
  19   0   0       2288.31       2189.45        67.28 o                         
   1   1   0       9240.25       9797.45       130.05 o                         
   2   1   0       1836.48       1981.86        20.88 o                         
   3   1   0       4303.30       4561.91        56.68 o                         
   4   1   0       1724.84       1742.79        26.14 o                         
   5   1   0       4003.79       4233.20        47.96 o                         
   6   1   0       5717.64       5870.41        66.61 o                         
   7   1   0        230.72        291.60         5.70 o                         
   8   1   0       2107.72       2102.40        26.40 o                         
   9   1   0        284.48        313.44         6.13 o                         
  10   1   0         31.73         31.38         3.44 o                         
  11   1   0        157.29        166.68         5.88 o                         
  12   1   0       1056.58       1087.95        21.31 o                         
  13   1   0        236.52        205.82         9.22 o                         
  14   1   0        111.77         97.65         6.86 o                         
  15   1   0          5.43         21.88         5.16 o                         
  16   1   0         71.69         67.35         7.62 o                         
  17   1   0        216.48        217.39        12.00 o                         
  18   1   0          0.75          3.37         6.08 o                         
  19   1   0        194.84        194.66        14.88 o                         
   0   2   0      19249.79      20102.30       445.11 o                         
   1   2   0        840.87        809.13         5.51 o                         
   2   2   0       5881.52       6420.65        65.14 o                         
   3   2   0       7079.59       7349.43        99.42 o                         
   4   2   0       5791.04       5765.05        85.96 o                         
   5   2   0         31.93         57.21         3.45 o                         
   6   2   0       9732.65      10159.62       119.64 o                         
   7   2   0       6319.54       6336.18        70.16 o                         
   8   2   0       1090.04       1011.97        18.65 o                         
   9   2   0        539.51        561.48         9.25 o                         
  10   2   0       1932.15       1892.89        25.83 o                         
  11   2   0       6095.87       5746.62        71.54 o                         
  12   2   0       7527.43       7208.23       101.98 o                         
  13   2   0       3089.57       2911.05        44.83 o                         
  14   2   0       1134.63       1135.97        28.21 o                         
  15   2   0        846.77        805.04        19.79 o                         
  16   2   0        643.53        632.42        20.67 o                         
  17   2   0        101.44        116.89        12.27 o                         
  18   2   0        212.76        218.25        13.52 o                         
  19   2   0       1375.92       1360.03        31.38 o                         
   1   3   0        243.03        195.75         4.89 o                         
   2   3   0       1312.12       1270.31        15.68 o                         
   3   3   0         35.38         20.71         2.36 o                         
   4   3   0        148.07        158.38         4.24 o                         
   5   3   0        143.11        150.90         5.72 o                         
   6   3   0       1444.85       1576.49        18.96 o                         
   7   3   0       3550.96       3555.56        44.07 o                         
   8   3   0       4225.97       4136.68        51.14 o                         
   9   3   0       4352.54       4264.43        60.58 o                         
  10   3   0       3846.07       3875.33        54.51 o                         
  11   3   0       1912.07       1957.87        32.79 o                         
  12   3   0        252.04        261.32         9.42 o                         
  13   3   0        154.12        164.05         7.91 o                         
  14   3   0       1079.07       1017.91        26.10 o                         
  15   3   0        685.85        673.99        20.21 o                         
  16   3   0         55.28         62.91         8.82 o                         
  17   3   0        196.23        211.99        12.87 o                         
  18   3   0        807.96        873.56        32.19 o                         
   0   4   0       5885.93       5693.66        96.01 o                         
   1   4   0       8609.81       8551.80        92.86 o                         
   2   4   0       1586.63       1526.63        20.90 o                         
   3   4   0        131.35        132.20         5.87 o                         
   4   4   0         21.26         32.48         2.28 o                         
   5   4   0        755.87        809.19        12.41 o                         
   6   4   0       3265.47       3415.63        44.92 o                         
   7   4   0       2364.26       2263.83        33.34 o                         
   8   4   0        764.93        709.39        15.44 o                         
   9   4   0        577.51        599.22        13.24 o                         
  10   4   0        155.04        165.48         8.12 o                         
  11   4   0        612.06        567.75        14.28 o                         
  12   4   0        720.98        721.30        17.10 o                         
  13   4   0        454.76        480.27        13.89 o                         
  14   4   0         48.60         48.99         6.61 o                         
  15   4   0        490.90        461.02        16.80 o                         
  16   4   0         78.55         77.64         8.65 o                         
  17   4   0         72.87         87.53        15.16 o                         
  18   4   0        438.83        498.73        21.98 o                         
   1   5   0        861.47        787.10        12.45 o                         
   2   5   0       5137.53       5230.60        58.10 o                         
   3   5   0       3393.30       3414.94        44.09 o                         
   4   5   0       3226.36       3202.20        40.18 o                         
   5   5   0       1362.57       1359.31        21.78 o                         
   6   5   0        161.02        183.03         6.94 o                         
   7   5   0       1899.79       1987.67        29.36 o                         
   8   5   0         10.29         14.87         3.91 o                         
   9   5   0        144.04        145.56         9.33 o                         
  10   5   0        949.88        960.98        26.33 o                         
  11   5   0        140.00        143.17         9.28 o                         
  12   5   0        382.45        398.13        22.03 o                         
  13   5   0        778.61        803.31        20.65 o                         
  14   5   0        287.23        273.38        13.78 o                         
  15   5   0        195.74        187.16        11.34 o                         
  16   5   0         49.35         67.22        10.29 o                         
   0   6   0       1288.08       1334.86        28.90 o                         
   1   6   0         55.10         61.79         4.56 o                         
   2   6   0        624.50        580.79        11.75 o                         
   3   6   0         11.02         10.52         3.44 o                         
   4   6   0        285.19        287.76         9.51 o                         
   5   6   0       2626.42       2587.16        37.04 o                         
   6   6   0        714.86        716.70        15.72 o                         
   7   6   0        165.93        165.07         8.19 o                         
   8   6   0          0.84          1.08         4.01 o                         
   9   6   0          2.21          1.33         4.55 o                         
  10   6   0          2.69         13.70         5.64 o                         
  11   6   0        802.71        791.91        20.78 o                         
  12   6   0        402.88        405.95        15.95 o                         
  13   6   0        624.31        657.34        20.32 o                         
  14   6   0       1059.87       1090.63        31.19 o                         
  15   6   0        406.93        418.52        20.15 o                         
   1   7   0       1635.93       1568.67        29.52 o                         
   2   7   0       2431.24       2279.11        41.25 o                         
   3   7   0         64.78         63.22         8.62 o                         
   4   7   0        196.34        190.96        10.27 o                         
   5   7   0         85.99         65.69         8.27 o                         
   6   7   0         87.64         80.12         8.70 o                         
   7   7   0         13.05          5.65         5.64 o                         
   8   7   0        683.92        673.68        19.55 o                         
   9   7   0       2006.35       1977.58        45.73 o                         
  10   7   0       1524.66       1596.24        37.50 o                         
  11   7   0       1731.48       1799.10        37.88 o                         
  12   7   0          1.22          6.82         7.37 o                         
  13   7   0        456.73        490.82        20.74 o                         
   0   8   0        118.96        124.34        15.12 o                         
   1   8   0        308.83        301.50        18.90 o                         
   2   8   0        306.45        307.57        14.96 o                         
   3   8   0        841.77        872.36        22.24 o                         
   4   8   0        243.67        259.69        14.13 o                         
   5   8   0         14.94         19.55         6.96 o                         
   6   8   0          8.80          8.88         7.02 o                         
   7   8   0         20.11         25.73         7.86 o                         
   8   8   0          0.06          6.47         6.54 o                         
   9   8   0          0.15          4.70         7.03 o                         
  10   8   0        347.72        324.52        21.54 o                         
   1   9   0        566.69        595.85        22.19 o                         
   2   9   0       1409.50       1416.50        35.76 o                         
   3   9   0        784.49        853.69        31.63 o                         
   4   9   0        328.61        340.00        29.19 o                         
   5   9   0        228.90        210.19        17.99 o                         
   6   9   0        142.21        125.60        12.76 o                         
 -19   1   1        544.88        570.94        22.32 o                         
 -18   1   1        241.87        269.22        16.34 o                         
 -17   1   1         63.37         65.26         8.16 o                         
 -16   1   1        230.95        222.03        10.82 o                         
 -15   1   1        191.40        188.10         8.81 o                         
 -14   1   1        475.74        497.81        18.13 o                         
 -13   1   1       2336.83       2374.79        31.29 o                         
 -12   1   1       5683.81       5529.49        85.26 o                         
 -11   1   1         90.74         96.13         3.65 o                         
 -10   1   1        217.62        226.78         5.66 o                         
  -9   1   1       7733.89       7600.54        93.31 o                         
  -8   1   1       9564.75       9191.03       113.76 o                         
  -7   1   1       1175.48       1147.35        15.23 o                         
  -6   1   1       4538.44       4431.71        64.86 o                         
  -5   1   1       2580.87       2710.92        33.59 o                         
  -4   1   1        950.31       1033.43        17.61 o                         
  -3   1   1        846.12        955.28        10.44 o                         
  -2   1   1      19522.63      21247.61       633.93 o                         
  -1   1   1      17246.54      18642.99       263.22 o                         
   0   1   1      29891.31      32200.28       622.40 o                         
   1   1   1       2311.48       2208.23        23.68 o                         
   2   1   1        538.02        533.68         9.33 o                         
   3   1   1          4.40          4.45         1.87 o                         
   4   1   1       2890.76       2801.66        35.86 o                         
   5   1   1        797.44        758.53        12.91 o                         
   6   1   1       3452.21       3126.16        33.26 o                         
   7   1   1       3406.98       3190.03        46.43 o                         
   8   1   1        720.75        742.37        12.03 o                         
   9   1   1         48.42         36.68         3.69 o                         
  10   1   1       4214.78       4097.37        45.33 o                         
  11   1   1       4635.38       4511.49        67.09 o                         
  12   1   1       2783.53       2689.26        33.60 o                         
  13   1   1          8.81          8.47         5.13 o                         
  14   1   1        256.84        240.09        10.88 o                         
  15   1   1        594.96        549.13        16.93 o                         
  16   1   1        228.05        246.51        11.99 o                         
  17   1   1        837.80        805.33        22.37 o                         
  18   1   1       2018.58       2001.79        39.16 o                         
  19   1   1       1536.68       1528.23        38.76 o                         
 -19   2   1         11.01         14.64         7.08 o                         
 -18   2   1         24.92         16.22         6.72 o                         
 -17   2   1         63.25         56.58         8.51 o                         
 -16   2   1        369.58        362.74        13.43 o                         
 -15   2   1         30.89         37.22         8.24 o                         
 -14   2   1        248.30        243.19        13.12 o                         
 -13   2   1          3.60         11.07         5.60 o                         
 -12   2   1        160.22        143.42         7.94 o                         
 -11   2   1       1805.71       1728.74        28.61 o                         
 -10   2   1        600.15        538.11         9.94 o                         
  -9   2   1        646.06        591.87        12.73 o                         
  -8   2   1         68.16         80.09         4.80 o                         
  -7   2   1        526.76        626.79        11.95 o                         
  -6   2   1          1.92          5.58         1.73 o                         
  -5   2   1        171.92        175.29         3.33 o                         
  -4   2   1       1763.85       1694.06        16.20 o                         
  -3   2   1       9730.78      10618.46       148.18 o                         
  -2   2   1        629.69        628.66         8.18 o                         
  -1   2   1          2.53          7.28         3.58 o                         
   0   2   1       1871.82       2189.69        44.35 o                         
   1   2   1       5636.53       6103.90        46.98 o                         
   2   2   1        245.97        212.92         7.97 o                         
   3   2   1        780.44        750.10        13.80 o                         
   4   2   1       1439.75       1427.42        18.01 o                         
   5   2   1        735.88        852.20        13.13 o                         
   6   2   1        394.91        446.96         6.10 o                         
   7   2   1       2233.35       2285.29        29.39 o                         
   8   2   1        152.04        178.44         5.36 o                         
   9   2   1       2305.55       2338.63        30.46 o                         
  10   2   1        558.22        564.25        11.20 o                         
  11   2   1         34.83         33.22         5.18 o                         
  12   2   1         90.15         81.03         7.33 o                         
  13   2   1        176.93        170.36         7.76 o                         
  14   2   1        611.41        604.61        19.15 o                         
  15   2   1         65.12         71.78         8.79 o                         
  16   2   1          2.17          3.48         5.43 o                         
  17   2   1        206.61        243.20        13.11 o                         
  18   2   1          6.29          8.01         6.34 o                         
  19   2   1        178.60        172.97        13.11 o                         
 -18   3   1        121.94        121.57        10.70 o                         
 -17   3   1         42.92         40.93         7.86 o                         
 -16   3   1         15.92          8.19         6.14 o                         
 -15   3   1         62.83         56.97         6.86 o                         
 -14   3   1        693.80        716.19        20.50 o                         
 -13   3   1       2901.65       2856.63        43.12 o                         
 -12   3   1       5473.45       5387.16        76.75 o                         
 -11   3   1        612.38        554.47        19.28 o                         
 -10   3   1        131.47        131.24         6.65 o                         
  -9   3   1        107.49        105.24         6.87 o                         
  -8   3   1       1221.38       1209.92        20.06 o                         
  -7   3   1        393.58        355.93         6.93 o                         
  -6   3   1       2247.74       2247.33        27.19 o                         
  -5   3   1       1842.13       1936.75        23.94 o                         
  -4   3   1       1690.09       1734.88        24.11 o                         
  -3   3   1       1106.00       1057.42        14.65 o                         
  -2   3   1        844.78        688.38        10.22 o                         
  -1   3   1       7685.32       7674.35        85.43 o                         
   0   3   1       4721.23       4890.38        56.78 o                         
   1   3   1       3206.46       3364.16        37.39 o                         
   2   3   1       4144.83       4490.03        49.58 o                         
   3   3   1       1852.11       1893.53        25.32 o                         
   4   3   1       1332.81       1222.30        17.74 o                         
   5   3   1       4450.13       4518.91        51.31 o                         
   6   3   1       6737.17       6692.29        77.58 o                         
   7   3   1       4293.88       4190.47        48.10 o                         
   8   3   1       3447.16       3405.53        45.10 o                         
   9   3   1          8.99          5.95         3.22 o                         
  10   3   1       2648.17       2712.88        39.90 o                         
  11   3   1       1501.04       1525.68        27.06 o                         
  12   3   1       2451.63       2398.93        36.57 o                         
  13   3   1        695.05        653.51        19.32 o                         
  14   3   1        419.46        392.46        12.84 o                         
  15   3   1         59.66         48.57         8.02 o                         
  16   3   1        131.63        137.37        10.20 o                         
  17   3   1        125.44        107.11         9.82 o                         
  18   3   1        574.62        610.89        23.18 o                         
 -18   4   1        136.17        123.58        11.47 o                         
 -17   4   1        501.09        513.63        19.51 o                         
 -16   4   1        426.11        389.62        18.59 o                         
 -15   4   1        498.17        471.64        19.17 o                         
 -14   4   1        311.96        303.54        17.49 o                         
 -13   4   1          1.43          3.31         4.49 o                         
 -12   4   1        510.01        515.49        14.44 o                         
 -11   4   1       1142.43       1187.53        23.31 o                         
 -10   4   1       3744.55       3704.77        51.40 o                         
  -9   4   1         11.99         11.94         3.49 o                         
  -8   4   1         22.66         27.90         4.91 o                         
  -7   4   1          2.98          6.11         3.28 o                         
  -6   4   1         46.41         54.21         3.98 o                         
  -5   4   1        178.79        201.10         5.96 o                         
  -4   4   1        903.56        899.04        13.08 o                         
  -3   4   1       4106.49       4266.20        57.32 o                         
  -2   4   1       1035.64       1012.29        10.44 o                         
  -1   4   1       2383.91       2738.94        24.63 o                         
   0   4   1       6864.09       7195.17        93.64 o                         
   1   4   1       4482.06       4256.35        41.39 o                         
   2   4   1        814.71        681.37        13.85 o                         
   3   4   1        257.55        249.19         5.18 o                         
   4   4   1        132.39        176.74         4.42 o                         
   5   4   1        817.36        790.32        12.83 o                         
   6   4   1         18.29         19.52         3.10 o                         
   7   4   1       2207.17       2120.23        27.01 o                         
   8   4   1       5098.43       4858.22        71.61 o                         
   9   4   1       1725.97       1581.46        32.31 o                         
  10   4   1       2583.58       2439.03        63.06 o                         
  11   4   1         52.29         45.37         4.74 o                         
  12   4   1        800.19        738.31        19.23 o                         
  13   4   1        347.64        368.95        18.66 o                         
  14   4   1         97.86        103.57        10.32 o                         
  15   4   1          4.65          9.30         6.19 o                         
  16   4   1         58.77         53.97         9.78 o                         
  17   4   1        317.29        373.87        18.77 o                         
 -17   5   1          1.01          2.73         9.42 o                         
 -16   5   1         66.30         70.02         9.43 o                         
 -15   5   1        174.59        172.77        10.54 o                         
 -14   5   1        322.72        300.38        12.79 o                         
 -13   5   1        494.57        518.99        15.16 o                         
 -12   5   1        196.56        183.80        10.40 o                         
 -11   5   1          0.18          2.98         3.97 o                         
 -10   5   1       1364.14       1296.86        24.54 o                         
  -9   5   1        289.53        309.26        10.51 o                         
  -8   5   1        137.40        120.43         7.10 o                         
  -7   5   1        563.59        573.07        16.79 o                         
  -6   5   1       1887.96       1920.84        27.81 o                         
  -5   5   1       1447.11       1464.24        22.48 o                         
  -4   5   1        300.64        327.94        12.25 o                         
  -3   5   1        679.38        696.42        11.56 o                         
  -2   5   1       1713.73       1719.73        21.68 o                         
  -1   5   1       1452.05       1486.12        20.20 o                         
   0   5   1        689.92        650.84        11.00 o                         
   1   5   1        750.55        726.64        15.86 o                         
   2   5   1         12.63         20.36         2.77 o                         
   3   5   1       1294.13       1308.86        18.16 o                         
   4   5   1        680.44        699.15        15.61 o                         
   5   5   1         18.12         19.10         3.70 o                         
   6   5   1       1374.04       1317.82        20.76 o                         
   7   5   1       1509.31       1487.67        25.54 o                         
   8   5   1        309.09        323.42         9.98 o                         
   9   5   1        173.40        148.99         7.96 o                         
  10   5   1        229.97        228.88        10.38 o                         
  11   5   1        441.12        411.55        12.83 o                         
  12   5   1          3.42          4.85         4.82 o                         
  13   5   1          2.18          1.19         4.42 o                         
  14   5   1         15.66         20.76         6.74 o                         
  15   5   1         78.52         63.34         9.82 o                         
  16   5   1         84.32        100.83        14.05 o                         
 -15   6   1         35.07         18.68         9.39 o                         
 -14   6   1       1081.54       1113.25        27.92 o                         
 -13   6   1         18.36         22.86         7.47 o                         
 -12   6   1        378.08        343.55        13.92 o                         
 -11   6   1       1305.11       1285.09        24.77 o                         
 -10   6   1       2108.84       2127.83        36.54 o                         
  -9   6   1        263.63        253.58        10.88 o                         
  -8   6   1         21.62         24.44         4.97 o                         
  -7   6   1        952.87        955.20        19.14 o                         
  -6   6   1        964.48        919.21        19.23 o                         
  -5   6   1        833.04        792.60        16.32 o                         
  -4   6   1       3354.91       3239.49        43.38 o                         
  -3   6   1       2291.13       2262.82        43.90 o                         
  -2   6   1       4184.17       4187.25        66.15 o                         
  -1   6   1       1458.20       1370.83        21.91 o                         
   0   6   1       1143.64       1173.47        19.42 o                         
   1   6   1       2681.65       2576.05        40.83 o                         
   2   6   1       2018.26       1952.66        28.37 o                         
   3   6   1        777.32        822.77        16.64 o                         
   4   6   1        904.89        924.39        17.82 o                         
   5   6   1        254.12        264.14         9.71 o                         
   6   6   1         29.00         16.41         4.44 o                         
   7   6   1         87.97        102.89         8.65 o                         
   8   6   1       1491.42       1462.69        29.48 o                         
   9   6   1        538.35        523.57        16.53 o                         
  10   6   1        105.37        125.05        11.11 o                         
  11   6   1          0.36          3.17         5.45 o                         
  12   6   1        615.00        612.92        22.62 o                         
  13   6   1        969.51        982.23        28.54 o                         
  14   6   1        883.34        903.67        27.99 o                         
  15   6   1        280.72        279.70        17.67 o                         
 -13   7   1        302.97        348.96        21.80 o                         
 -12   7   1        124.01        133.03        13.42 o                         
 -11   7   1         42.14         36.36         8.22 o                         
 -10   7   1          5.28          9.49         6.71 o                         
  -9   7   1          0.29          5.62         6.50 o                         
  -8   7   1         45.38         51.08         8.67 o                         
  -7   7   1         93.26         92.12         9.58 o                         
  -6   7   1        538.79        532.20        16.22 o                         
  -5   7   1        317.95        284.63        13.50 o                         
  -4   7   1        139.26        148.14         9.38 o                         
  -3   7   1          6.17          5.42         4.65 o                         
  -2   7   1        590.89        581.36        25.65 o                         
  -1   7   1         58.50         66.61        11.78 o                         
   0   7   1        323.22        309.41        11.91 o                         
   1   7   1        196.88        178.35        13.72 o                         
   2   7   1         18.43         14.99         4.65 o                         
   3   7   1         91.11         91.50         7.05 o                         
   4   7   1         12.18          7.80         4.04 o                         
   5   7   1         29.01         25.97         5.81 o                         
   6   7   1        178.04        206.84        11.12 o                         
   7   7   1        297.51        290.42        12.78 o                         
   8   7   1          0.43         10.87         5.67 o                         
   9   7   1         51.25         64.22         7.97 o                         
  10   7   1         39.99         41.25        14.31 o                         
  11   7   1         10.12          7.83         7.71 o                         
  12   7   1        265.48        288.59        17.85 o                         
  13   7   1        917.09        962.07        29.63 o                         
 -11   8   1       1516.91       1609.23        47.97 o                         
 -10   8   1        991.41        992.85        32.85 o                         
  -9   8   1        180.50        178.55        14.37 o                         
  -8   8   1        146.87        147.91        12.88 o                         
  -7   8   1          4.49         14.89         7.15 o                         
  -6   8   1        233.50        253.39        14.40 o                         
  -5   8   1         57.92         51.62         8.82 o                         
  -4   8   1        527.19        520.18        19.18 o                         
  -3   8   1        521.41        585.06        21.37 o                         
  -2   8   1        270.76        248.99        15.80 o                         
  -1   8   1         10.34         11.00         5.83 o                         
   0   8   1        857.92        823.68        24.29 o                         
   1   8   1       1121.52       1113.26        28.94 o                         
   2   8   1        747.79        718.27        22.37 o                         
   3   8   1         24.03         35.95         8.15 o                         
   4   8   1         15.11         18.25         7.12 o                         
   5   8   1         30.26         36.11         7.86 o                         
   6   8   1        151.31        167.51        12.71 o                         
   7   8   1        686.48        656.72        22.86 o                         
   8   8   1       1273.71       1272.26        39.22 o                         
   9   8   1       1194.17       1278.61        39.77 o                         
  10   8   1        439.94        450.37        32.96 o                         
  -6   9   1          0.81          0.00         7.09 o                         
  -5   9   1        139.87        149.19        25.48 o                         
  -4   9   1         94.39         95.57        13.40 o                         
  -3   9   1        168.28        148.30        14.71 o                         
  -2   9   1          0.87          5.13         7.15 o                         
  -1   9   1         13.85         20.13         7.55 o                         
   0   9   1          0.53          0.30         6.84 o                         
   1   9   1        163.70        193.08        14.21 o                         
   2   9   1        262.10        312.12        16.89 o                         
   3   9   1        242.86        252.06        18.12 o                         
   4   9   1         37.16         49.93        11.14 o                         
   5   9   1        104.21        116.10        18.09 o                         
   6   9   1         45.21         56.86        15.19 o                         
 -19   0   2         92.77        110.65        17.55 o                         
 -18   0   2        408.42        412.34        26.06 o                         
 -17   0   2          8.18          9.11         9.46 o                         
 -16   0   2         75.30         60.13         9.63 o                         
 -15   0   2        450.69        469.56        24.24 o                         
 -14   0   2         71.00         54.74        12.68 o                         
 -13   0   2         20.99         22.91        10.36 o                         
 -12   0   2       1595.10       1574.49        27.30 o                         
 -11   0   2       1974.49       1939.03        37.16 o                         
 -10   0   2       4738.69       4627.95        71.51 o                         
  -9   0   2       7655.77       7539.21       149.40 o                         
  -8   0   2       4595.47       5031.91        48.68 o                         
  -7   0   2       3979.53       4478.67       122.55 o                         
  -6   0   2       5688.02       5861.01        56.64 o                         
  -5   0   2       4560.83       4707.50        84.24 o                         
  -4   0   2         26.48         66.88        16.44 o                         
  -3   0   2       9056.96       9784.24       343.06 o                         
  -2   0   2      29297.19      30915.16       280.61 o                         
  -1   0   2       4031.65       4182.51        18.91 o                         
   0   0   2      43195.41      45662.94      1301.03 o                         
   1   0   2        670.72        721.88        62.93 o                         
   2   0   2        214.93        194.51         5.34 o                         
   3   0   2       7524.93       8481.44        72.63 o                         
   4   0   2         92.07        225.24        41.88 o                         
   5   0   2        607.52        709.11        11.84 o                         
   6   0   2       3797.83       3919.45        42.53 o                         
   7   0   2       3012.52       2890.13        61.26 o                         
   8   0   2       1940.47       2044.98        39.61 o                         
   9   0   2       7895.61       8047.57       157.60 o                         
  10   0   2      11203.82      10731.67       135.46 o                         
  11   0   2        198.40        168.89        17.13 o                         
  12   0   2       1674.76       1731.14        52.27 o                         
  13   0   2        282.75        294.15        17.30 o                         
  14   0   2        497.22        486.97        19.87 o                         
  15   0   2         29.75          9.13         6.23 o                         
  16   0   2       1203.99       1231.93        31.72 o                         
  17   0   2       4987.17       4918.15       133.45 o                         
  18   0   2       3968.76       4019.37       104.43 o                         
  19   0   2        762.79        779.47        52.08 o                         
 -19   1   2        216.57        197.42        15.25 o                         
 -18   1   2         17.07         17.66         8.99 o                         
 -17   1   2         80.70         71.34         7.95 o                         
 -16   1   2         10.05         13.75         5.23 o                         
 -15   1   2        165.25        184.94        11.31 o                         
 -14   1   2        122.08        122.25        10.68 o                         
 -13   1   2        584.07        567.56        12.89 o                         
 -12   1   2        391.64        396.40        11.12 o                         
 -11   1   2        811.64        781.31        13.79 o                         
 -10   1   2        377.75        378.85        10.53 o                         
  -9   1   2       1469.03       1536.59        22.25 o                         
  -8   1   2       4481.45       4676.21        57.73 o                         
  -7   1   2         16.73         23.96         2.33 o                         
  -6   1   2        155.88        152.38         4.16 o                         
  -5   1   2       6973.48       7452.23        89.55 o                         
  -4   1   2       4970.32       5425.83        65.98 o                         
  -3   1   2       3943.35       4420.34        46.71 o                         
  -2   1   2        960.07       1010.44        15.09 o                         
  -1   1   2       3020.96       3283.74        38.54 o                         
   0   1   2       3336.03       3586.11        42.49 o                         
   1   1   2         94.83         87.83         2.94 o                         
   2   1   2       2990.33       3226.09        45.78 o                         
   3   1   2        108.62        108.42         2.52 o                         
   4   1   2         95.96         84.66         3.17 o                         
   5   1   2        545.56        670.44         9.92 o                         
   6   1   2       2895.33       3096.12        36.12 o                         
   7   1   2          4.02          3.01         1.68 o                         
   8   1   2        480.41        497.87        10.68 o                         
   9   1   2        309.53        281.57         6.89 o                         
  10   1   2        229.40        209.37         6.11 o                         
  11   1   2        658.66        634.81        15.23 o                         
  12   1   2       2506.40       2436.47        32.29 o                         
  13   1   2        436.00        431.80        12.69 o                         
  14   1   2         70.09         58.71         5.70 o                         
  15   1   2         88.20         84.12        13.41 o                         
  16   1   2         31.51         47.23         7.06 o                         
  17   1   2        296.81        298.08        13.99 o                         
  18   1   2        292.65        283.18        16.00 o                         
  19   1   2        138.00        152.58        13.94 o                         
 -19   2   2         41.79         18.16         8.33 o                         
 -18   2   2         77.78         92.10        11.00 o                         
 -17   2   2         24.25         30.47         8.30 o                         
 -16   2   2       1015.34       1033.77        23.01 o                         
 -15   2   2       2872.78       2831.18        53.65 o                         
 -14   2   2       3173.80       3211.80        50.95 o                         
 -13   2   2       2563.98       2461.60        44.52 o                         
 -12   2   2       3491.04       3465.63        50.81 o                         
 -11   2   2        218.88        226.19         9.59 o                         
 -10   2   2       2588.99       2386.85        30.12 o                         
  -9   2   2       3536.61       3460.46        48.64 o                         
  -8   2   2        167.72        112.25         3.79 o                         
  -7   2   2        248.31        347.39         8.02 o                         
  -6   2   2       3465.87       3523.09        45.57 o                         
  -5   2   2        794.42        794.98        12.64 o                         
  -4   2   2        941.05       1099.53        23.57 o                         
  -3   2   2      10033.38      10336.84       157.78 o                         
  -2   2   2      17071.67      17491.45       181.15 o                         
  -1   2   2        841.48        913.37        27.96 o                         
   0   2   2        257.28        326.95        15.28 o                         
   1   2   2       4958.78       5403.81        41.19 o                         
   2   2   2      10409.96      10975.41       137.84 o                         
   3   2   2       8293.80       8764.90        93.77 o                         
   4   2   2      11637.87      11630.37       121.91 o                         
   5   2   2       1024.25        867.25        15.49 o                         
   6   2   2       7047.97       6969.75        69.29 o                         
   7   2   2       5522.48       5573.80        71.11 o                         
   8   2   2        546.08        567.56        12.57 o                         
   9   2   2       2394.55       2329.36        31.10 o                         
  10   2   2      10163.16       9989.85       118.10 o                         
  11   2   2       3386.30       3193.35        46.84 o                         
  12   2   2        151.45        161.08         5.55 o                         
  13   2   2         22.38         34.80         6.80 o                         
  14   2   2        327.35        326.27        10.92 o                         
  15   2   2        516.48        457.42        17.98 o                         
  16   2   2         11.63          9.13         5.90 o                         
  17   2   2        651.34        640.69        20.28 o                         
  18   2   2        134.38        113.24        11.02 o                         
  19   2   2          4.73          9.89         8.29 o                         
 -18   3   2        552.39        519.65        21.04 o                         
 -17   3   2        325.32        324.48        15.98 o                         
 -16   3   2        242.42        238.93        14.22 o                         
 -15   3   2       1730.81       1679.68        36.39 o                         
 -14   3   2       1578.60       1506.46        29.32 o                         
 -13   3   2        317.90        281.52        13.51 o                         
 -12   3   2       4668.66       4454.05        64.76 o                         
 -11   3   2       1878.32       1807.35        29.50 o                         
 -10   3   2          5.66          6.64         3.33 o                         
  -9   3   2         72.69         77.38         5.11 o                         
  -8   3   2        779.16        854.60        16.74 o                         
  -7   3   2       2476.21       2505.45        32.03 o                         
  -6   3   2       1904.07       2048.17        31.56 o                         
  -5   3   2       2117.77       2167.48        28.58 o                         
  -4   3   2        817.08        766.90        12.27 o                         
  -3   3   2       1478.67       1798.23        23.66 o                         
  -2   3   2        718.04        735.35        13.04 o                         
  -1   3   2       3571.07       3656.23        58.17 o                         
   0   3   2       5680.33       5713.77        67.04 o                         
   1   3   2       3985.21       4257.77        45.22 o                         
   2   3   2        510.16        521.89         9.48 o                         
   3   3   2        119.35        171.45         4.04 o                         
   4   3   2        770.38        950.17        12.84 o                         
   5   3   2        535.19        497.23        11.01 o                         
   6   3   2       3112.47       3128.81        39.77 o                         
   7   3   2       5880.61       5845.46        85.96 o                         
   8   3   2       6864.27       6688.58        83.91 o                         
   9   3   2       1193.62       1118.36        17.46 o                         
  10   3   2        473.26        432.73        16.18 o                         
  11   3   2        822.96        775.32        23.04 o                         
  12   3   2         79.10         75.44         7.53 o                         
  13   3   2         39.90         40.46         6.78 o                         
  14   3   2        241.68        239.19        17.27 o                         
  15   3   2         90.47         91.58        11.28 o                         
  16   3   2         63.75         62.05         7.52 o                         
  17   3   2         37.13         42.10         9.18 o                         
  18   3   2         45.07         31.92         9.15 o                         
 -18   4   2        223.12        237.25        14.42 o                         
 -17   4   2        182.71        171.18        12.45 o                         
 -16   4   2          5.21          3.43         5.99 o                         
 -15   4   2        142.96        120.58         9.72 o                         
 -14   4   2        118.01        115.70         8.16 o                         
 -13   4   2        514.39        506.63        14.56 o                         
 -12   4   2        535.52        517.86        20.97 o                         
 -11   4   2       1149.44       1121.71        22.66 o                         
 -10   4   2       1195.69       1143.71        21.03 o                         
  -9   4   2        837.76        875.37        17.99 o                         
  -8   4   2        478.80        471.50        11.26 o                         
  -7   4   2        186.23        154.62         6.60 o                         
  -6   4   2        304.64        326.65         8.10 o                         
  -5   4   2          5.57          5.96         2.17 o                         
  -4   4   2       1451.73       1544.22        19.20 o                         
  -3   4   2       5320.69       5378.03        64.25 o                         
  -2   4   2       2379.32       2197.07        25.59 o                         
  -1   4   2      11298.62      11533.51       131.54 o                         
   0   4   2       3628.08       3677.08        41.98 o                         
   1   4   2          0.59          3.49         1.78 o                         
   2   4   2        246.80        224.73         5.45 o                         
   3   4   2        624.81        696.04        15.24 o                         
   4   4   2        104.43         90.43         4.47 o                         
   5   4   2       1149.05       1142.43        16.45 o                         
   6   4   2       1140.82       1165.05        16.03 o                         
   7   4   2        172.56        146.15         6.13 o                         
   8   4   2        112.62        113.24         6.64 o                         
   9   4   2        179.31        174.32         7.57 o                         
  10   4   2         47.50         42.03         5.15 o                         
  11   4   2          7.35          7.37         3.81 o                         
  12   4   2        227.14        212.36         9.03 o                         
  13   4   2        184.36        144.16         8.34 o                         
  14   4   2        686.69        659.61        17.70 o                         
  15   4   2        747.07        774.03        24.70 o                         
  16   4   2        369.97        423.42        21.00 o                         
  17   4   2        893.25        933.91        28.94 o                         
 -17   5   2         24.29         31.77         8.50 o                         
 -16   5   2         69.46         71.86         8.90 o                         
 -15   5   2        413.44        419.09        15.27 o                         
 -14   5   2         18.89         20.71         5.94 o                         
 -13   5   2        591.74        540.59        23.96 o                         
 -12   5   2       2083.07       1976.27        36.09 o                         
 -11   5   2       1840.40       1833.17        29.31 o                         
 -10   5   2         91.18         77.82         8.20 o                         
  -9   5   2       2045.84       1928.38        34.69 o                         
  -8   5   2        435.14        394.75        10.68 o                         
  -7   5   2        833.15        818.61        16.77 o                         
  -6   5   2       2549.60       2504.83        36.16 o                         
  -5   5   2       6819.81       6603.12        88.55 o                         
  -4   5   2      10382.07      10153.78       164.70 o                         
  -3   5   2       5119.65       5040.58        56.65 o                         
  -2   5   2        881.30        921.48        14.56 o                         
  -1   5   2       2533.20       2568.80        31.60 o                         
   0   5   2       1653.45       1661.59        23.59 o                         
   1   5   2       1018.65        943.87        12.99 o                         
   2   5   2       2503.98       2472.92        33.25 o                         
   3   5   2        387.53        372.06         7.81 o                         
   4   5   2        415.19        398.85         8.54 o                         
   5   5   2       1966.72       1893.00        26.49 o                         
   6   5   2        460.74        455.61        11.63 o                         
   7   5   2        429.87        459.50        10.10 o                         
   8   5   2       1183.92       1180.55        24.73 o                         
   9   5   2          3.74          9.10         4.05 o                         
  10   5   2        380.61        399.17        11.51 o                         
  11   5   2       1439.15       1398.51        26.42 o                         
  12   5   2       2115.61       2102.80        41.52 o                         
  13   5   2        488.30        506.63        17.21 o                         
  14   5   2        498.33        509.85        20.04 o                         
  15   5   2        676.16        658.22        23.24 o                         
  16   5   2         13.03         19.92        10.21 o                         
 -15   6   2        450.07        461.85        18.14 o                         
 -14   6   2       1487.73       1513.78        30.80 o                         
 -13   6   2        742.52        717.17        19.33 o                         
 -12   6   2        122.18        133.02         9.27 o                         
 -11   6   2        178.72        162.51         9.82 o                         
 -10   6   2          8.70          7.35         4.92 o                         
  -9   6   2         25.13         24.85         5.12 o                         
  -8   6   2        429.48        388.11        11.90 o                         
  -7   6   2        128.25        143.17         7.77 o                         
  -6   6   2         29.34         30.45         4.93 o                         
  -5   6   2        197.07        196.01        10.38 o                         
  -4   6   2          9.78          8.85         3.41 o                         
  -3   6   2        302.56        287.80         8.97 o                         
  -2   6   2          7.74          6.67         3.86 o                         
  -1   6   2         66.98         56.17         5.98 o                         
   0   6   2       1235.95       1168.22        18.37 o                         
   1   6   2       1080.66       1041.14        18.04 o                         
   2   6   2        304.01        298.16         8.49 o                         
   3   6   2       1433.41       1424.15        24.34 o                         
   4   6   2        591.92        608.53        15.71 o                         
   5   6   2       1340.46       1289.32        23.20 o                         
   6   6   2        439.58        462.73        14.03 o                         
   7   6   2        201.73        167.44         9.49 o                         
   8   6   2         41.68         33.56         6.12 o                         
   9   6   2         18.51         18.72         5.73 o                         
  10   6   2          1.68          6.18         5.31 o                         
  11   6   2       1695.68       1550.89        44.71 o                         
  12   6   2       1048.14        992.06        28.39 o                         
  13   6   2        320.37        352.47        22.84 o                         
  14   6   2         96.46         89.07        11.56 o                         
  15   6   2         18.46         19.01         8.82 o                         
 -13   7   2        442.01        477.18        20.62 o                         
 -12   7   2       1511.41       1542.19        38.21 o                         
 -11   7   2       2292.63       2289.34       122.66 o                         
 -10   7   2        791.71        816.59        24.87 o                         
  -9   7   2        716.49        683.27        27.33 o                         
  -8   7   2        683.18        666.83        19.28 o                         
  -7   7   2          5.52          3.73         6.15 o                         
  -6   7   2        145.99        149.84        11.01 o                         
  -5   7   2        220.43        245.54        16.24 o                         
  -4   7   2        921.26        964.05        21.50 o                         
  -3   7   2         22.02         33.79         5.48 o                         
  -2   7   2         35.68         34.76         5.24 o                         
  -1   7   2        515.32        554.33        13.91 o                         
   0   7   2       2642.77       2689.23        40.99 o                         
   1   7   2       1099.63       1124.37        20.83 o                         
   2   7   2        297.80        293.90        11.18 o                         
   3   7   2        543.71        533.35        13.56 o                         
   4   7   2          2.38          0.11         4.03 o                         
   5   7   2         42.88         53.98         6.59 o                         
   6   7   2       2425.53       2442.69        43.34 o                         
   7   7   2       4823.03       4973.46        79.83 o                         
   8   7   2       5511.39       5531.24       102.32 o                         
   9   7   2       1559.15       1641.49        38.19 o                         
  10   7   2         92.37         88.54        10.14 o                         
  11   7   2          2.02          2.14         7.66 o                         
  12   7   2        141.98        142.03        15.18 o                         
  13   7   2        313.67        356.67        19.59 o                         
 -11   8   2        588.24        597.51        24.10 o                         
 -10   8   2        237.01        246.59        16.38 o                         
  -9   8   2          1.46          8.13         7.88 o                         
  -8   8   2        175.74        148.88        12.75 o                         
  -7   8   2        310.97        289.03        16.08 o                         
  -6   8   2          4.96          3.80         6.78 o                         
  -5   8   2        238.27        225.61        13.66 o                         
  -4   8   2        300.58        295.13        14.88 o                         
  -3   8   2         80.44         80.73         8.07 o                         
  -2   8   2          4.36          3.38         6.46 o                         
  -1   8   2        175.04        151.23        11.48 o                         
   0   8   2        294.70        284.62        14.78 o                         
   1   8   2        845.69        843.12        24.16 o                         
   2   8   2        380.71        378.06        20.23 o                         
   3   8   2        519.02        520.08        18.93 o                         
   4   8   2        419.23        441.13        32.50 o                         
   5   8   2          3.66         11.00         6.10 o                         
   6   8   2        133.13        158.79        20.91 o                         
   7   8   2        303.33        263.59        25.26 o                         
   8   8   2         46.91         28.71        16.05 o                         
   9   8   2        127.26        163.66        17.06 o                         
  10   8   2        431.94        448.04        23.80 o                         
  -6   9   2        791.29        804.69        35.30 o                         
  -5   9   2       1182.54       1217.74        38.80 o                         
  -4   9   2       1333.78       1371.90        40.60 o                         
  -3   9   2        605.30        663.98        27.89 o                         
  -2   9   2        172.13        162.78        11.83 o                         
  -1   9   2         28.53         38.74         8.72 o                         
   0   9   2        783.50        754.92        27.27 o                         
   1   9   2       1092.97       1092.86        30.15 o                         
   2   9   2        589.41        599.79        22.47 o                         
   3   9   2        278.47        304.43        19.40 o                         
   4   9   2        361.75        373.26        26.77 o                         
   5   9   2        359.64        348.43        26.63 o                         
   6   9   2         29.36         45.01        18.10 o                         
 -19   1   3         21.17         21.23         8.81 o                         
 -18   1   3         79.68         79.39        10.58 o                         
 -17   1   3        213.47        220.41        13.05 o                         
 -16   1   3        942.64        960.21        26.52 o                         
 -15   1   3       4147.94       4032.81        72.90 o                         
 -14   1   3       2504.33       2468.58        37.65 o                         
 -13   1   3          2.92         11.00         5.81 o                         
 -12   1   3        101.99        109.01         7.48 o                         
 -11   1   3       8187.36       7938.20        93.95 o                         
 -10   1   3       1553.75       1468.33        21.80 o                         
  -9   1   3         20.41         18.92         2.79 o                         
  -8   1   3       5372.83       5303.20        62.01 o                         
  -7   1   3       3709.13       3630.25        47.96 o                         
  -6   1   3       2046.19       2077.89        26.26 o                         
  -5   1   3       1087.12       1032.95        13.13 o                         
  -4   1   3      26413.50      26789.61       293.58 o                         
  -3   1   3       3856.56       3785.60        41.94 o                         
  -2   1   3      10061.17      10010.43       110.31 o                         
  -1   1   3         73.38        108.82         2.84 o                         
   0   1   3         10.37         17.39         2.17 o                         
   1   1   3       9552.50      10225.63       102.89 o                         
   2   1   3      32210.76      32312.73       532.28 o                         
   3   1   3        158.11        245.11         6.52 o                         
   4   1   3       2256.95       2039.47        28.83 o                         
   5   1   3      12632.86      12576.68       132.83 o                         
   6   1   3       3132.08       3026.54        35.30 o                         
   7   1   3        586.96        600.95         8.01 o                         
   8   1   3      12009.47      11895.25       145.04 o                         
   9   1   3      10818.04      10765.56       106.99 o                         
  10   1   3       1933.19       1990.35        35.39 o                         
  11   1   3        359.36        352.18         6.55 o                         
  12   1   3        384.58        373.26        12.02 o                         
  13   1   3        133.27        117.22         8.72 o                         
  14   1   3       1647.92       1657.30        28.10 o                         
  15   1   3        457.07        466.05        14.97 o                         
  16   1   3        605.60        654.78        19.62 o                         
  17   1   3       1076.62       1120.04        25.75 o                         
  18   1   3        500.16        508.86        18.35 o                         
  19   1   3          9.94         17.61         9.65 o                         
 -19   2   3          8.73         10.32         6.94 o                         
 -18   2   3         70.34         73.06         9.90 o                         
 -17   2   3          9.41          7.71         5.44 o                         
 -16   2   3        171.40        146.12        14.00 o                         
 -15   2   3        359.40        361.14        12.65 o                         
 -14   2   3         96.11         77.02         8.65 o                         
 -13   2   3       1177.18       1102.31        24.48 o                         
 -12   2   3         11.81         15.83         4.18 o                         
 -11   2   3         19.93         30.03         3.70 o                         
 -10   2   3         20.73         22.30         4.62 o                         
  -9   2   3        267.52        300.65        10.12 o                         
  -8   2   3        788.45        824.24        12.70 o                         
  -7   2   3          4.31         10.43         1.96 o                         
  -6   2   3        802.00        720.27        12.67 o                         
  -5   2   3       3100.56       3075.50        31.93 o                         
  -4   2   3        105.90        150.90         3.90 o                         
  -3   2   3        155.42        175.69        10.89 o                         
  -2   2   3        667.46        758.21         7.61 o                         
  -1   2   3       5991.09       6574.43        98.06 o                         
   0   2   3       3461.80       3655.66        29.90 o                         
   1   2   3        234.69        277.75         3.19 o                         
   2   2   3       3389.47       3508.34        36.42 o                         
   3   2   3        587.70        673.96         9.54 o                         
   4   2   3       1048.97       1137.65        17.60 o                         
   5   2   3         38.34         38.71         3.45 o                         
   6   2   3         23.19         39.08         2.53 o                         
   7   2   3       5007.65       4983.45        61.15 o                         
   8   2   3         34.83         20.84         2.43 o                         
   9   2   3       1225.98       1259.55        20.07 o                         
  10   2   3        214.74        204.08         6.16 o                         
  11   2   3         79.18         96.42         6.58 o                         
  12   2   3          8.89          5.35         3.86 o                         
  13   2   3        120.60        117.73         7.62 o                         
  14   2   3        590.62        578.12        15.27 o                         
  15   2   3        596.77        559.83        17.77 o                         
  16   2   3         37.62         43.24         7.33 o                         
  17   2   3        370.43        365.12        22.63 o                         
  18   2   3        445.68        423.21        18.36 o                         
  19   2   3         56.03         57.93        10.67 o                         
 -18   3   3          3.87          1.24         6.36 o                         
 -17   3   3        175.08        188.47        12.97 o                         
 -16   3   3        510.74        478.00        16.09 o                         
 -15   3   3       1254.25       1144.92        27.72 o                         
 -14   3   3        908.85        876.16        20.88 o                         
 -13   3   3          5.39          6.38         4.29 o                         
 -12   3   3        803.66        753.56        17.04 o                         
 -11   3   3       1065.43       1024.43        19.75 o                         
 -10   3   3       1481.13       1506.16        25.67 o                         
  -9   3   3        378.13        382.90        10.16 o                         
  -8   3   3        824.00        799.40        15.57 o                         
  -7   3   3         38.25         19.51         2.44 o                         
  -6   3   3       1186.19       1174.12        17.42 o                         
  -5   3   3       3141.04       3246.20        41.07 o                         
  -4   3   3       5691.98       5875.44        72.07 o                         
  -3   3   3       7306.24       7313.85        81.96 o                         
  -2   3   3       2874.95       2815.60        32.44 o                         
  -1   3   3       1371.92       1362.87        18.39 o                         
   0   3   3       1914.65       1966.55        25.36 o                         
   1   3   3        535.85        563.62         8.07 o                         
   2   3   3        721.11        736.44        10.81 o                         
   3   3   3        956.25        836.56        13.87 o                         
   4   3   3        982.44        862.07        11.80 o                         
   5   3   3       3127.85       3215.23        37.10 o                         
   6   3   3       1330.42       1396.73        18.79 o                         
   7   3   3        538.67        491.67         8.64 o                         
   8   3   3       5195.76       5262.48        62.45 o                         
   9   3   3       1531.03       1458.04        21.54 o                         
  10   3   3        410.28        402.63        11.46 o                         
  11   3   3         34.63         27.36         5.03 o                         
  12   3   3         97.37        100.17         7.75 o                         
  13   3   3        185.63        190.08        10.38 o                         
  14   3   3        116.06        112.21        10.27 o                         
  15   3   3        709.28        746.15        23.84 o                         
  16   3   3        679.92        753.60        24.17 o                         
  17   3   3        532.77        512.10        20.65 o                         
  18   3   3        239.10        225.25        16.43 o                         
 -18   4   3         29.01         37.87         9.17 o                         
 -17   4   3        328.46        342.36        14.37 o                         
 -16   4   3        406.44        412.95        18.28 o                         
 -15   4   3        237.34        252.10        12.01 o                         
 -14   4   3        136.92        165.99        10.98 o                         
 -13   4   3       1737.56       1669.45        30.01 o                         
 -12   4   3       2714.59       2584.29        42.91 o                         
 -11   4   3        871.00        823.41        16.39 o                         
 -10   4   3        740.84        707.23        17.48 o                         
  -9   4   3        418.66        399.04        12.27 o                         
  -8   4   3         35.41         29.40         5.79 o                         
  -7   4   3        140.37        126.96         7.19 o                         
  -6   4   3       2085.36       2040.10        31.19 o                         
  -5   4   3       2772.79       2731.37        31.55 o                         
  -4   4   3       3241.99       3386.47        46.74 o                         
  -3   4   3        223.43        263.50         6.25 o                         
  -2   4   3        632.24        584.59         9.52 o                         
  -1   4   3       5092.30       5247.11        70.05 o                         
   0   4   3       2324.70       2349.78        23.42 o                         
   1   4   3        853.17        853.29        15.53 o                         
   2   4   3        432.89        523.63         7.59 o                         
   3   4   3       1377.37       1515.00        20.61 o                         
   4   4   3        132.51        166.86         4.53 o                         
   5   4   3        226.71        246.52         7.15 o                         
   6   4   3       4504.25       4522.10        48.81 o                         
   7   4   3       4459.43       4484.12        57.17 o                         
   8   4   3       1507.10       1538.73        24.32 o                         
   9   4   3        327.11        303.23         9.91 o                         
  10   4   3        325.31        360.05         9.91 o                         
  11   4   3        348.73        395.17        14.04 o                         
  12   4   3        120.63        115.88         6.01 o                         
  13   4   3         55.98         58.09         9.32 o                         
  14   4   3       1114.20       1167.70        43.55 o                         
  15   4   3        731.27        689.98        23.59 o                         
  16   4   3          0.73          0.88         6.96 o                         
  17   4   3        881.70        900.24        29.56 o                         
 -17   5   3          7.00          6.06         7.01 o                         
 -16   5   3         17.89         22.42         7.21 o                         
 -15   5   3        124.64        115.40         9.38 o                         
 -14   5   3         68.43         59.34         8.65 o                         
 -13   5   3          0.65          6.10         4.98 o                         
 -12   5   3         46.79         37.66         5.96 o                         
 -11   5   3         27.44         50.46         6.28 o                         
 -10   5   3       1391.93       1338.13        24.65 o                         
  -9   5   3       2679.86       2489.00        46.57 o                         
  -8   5   3         33.01         34.48         4.83 o                         
  -7   5   3          4.89          3.34         3.38 o                         
  -6   5   3        110.11        107.77         5.76 o                         
  -5   5   3        375.98        386.95        11.24 o                         
  -4   5   3       1123.98       1054.20        17.26 o                         
  -3   5   3       1854.56       1838.22        26.56 o                         
  -2   5   3       2895.86       2910.02        35.55 o                         
  -1   5   3        659.37        713.81        11.91 o                         
   0   5   3        163.12        155.98         4.93 o                         
   1   5   3          0.80          3.13         2.18 o                         
   2   5   3         68.76         71.16         3.97 o                         
   3   5   3       3804.84       3813.55        46.51 o                         
   4   5   3       1579.71       1561.65        25.70 o                         
   5   5   3        161.88        150.57         5.32 o                         
   6   5   3        192.25        182.13         6.77 o                         
   7   5   3        765.57        727.64        15.61 o                         
   8   5   3        566.88        569.31        13.47 o                         
   9   5   3        242.34        267.77        10.03 o                         
  10   5   3         64.37         69.42         7.12 o                         
  11   5   3        373.13        361.33        14.26 o                         
  12   5   3         11.75         14.11         6.19 o                         
  13   5   3         75.23         76.75         9.82 o                         
  14   5   3         24.98         41.47         8.88 o                         
  15   5   3        513.84        534.47        21.59 o                         
  16   5   3       1536.13       1595.19        46.70 o                         
 -15   6   3        374.23        401.74        18.38 o                         
 -14   6   3        222.58        227.16        12.28 o                         
 -13   6   3       1394.62       1385.94        28.81 o                         
 -12   6   3       1838.59       1844.30        46.18 o                         
 -11   6   3         97.98        102.40         8.24 o                         
 -10   6   3         19.29         14.38         6.61 o                         
  -9   6   3         98.60        106.81         7.95 o                         
  -8   6   3         32.80         25.50         5.05 o                         
  -7   6   3        159.44        141.65         7.55 o                         
  -6   6   3       1840.67       1809.85        30.90 o                         
  -5   6   3       2524.76       2550.89        38.72 o                         
  -4   6   3       5302.39       5288.10        76.14 o                         
  -3   6   3         32.23         42.65         5.86 o                         
  -2   6   3       2580.97       2546.81        40.99 o                         
  -1   6   3        407.38        399.58        12.21 o                         
   0   6   3       1430.23       1378.48        20.70 o                         
   1   6   3        152.83        151.69         6.55 o                         
   2   6   3         66.32         57.90         4.55 o                         
   3   6   3         64.49         78.71         5.50 o                         
   4   6   3        272.00        250.85         9.55 o                         
   5   6   3        118.90        127.26         7.63 o                         
   6   6   3       2563.87       2626.97        44.72 o                         
   7   6   3       1977.87       1974.62        40.70 o                         
   8   6   3       1341.10       1279.28        27.70 o                         
   9   6   3         10.86         12.64         5.77 o                         
  10   6   3       1584.09       1538.50        34.70 o                         
  11   6   3        619.15        605.21        22.40 o                         
  12   6   3        109.58        109.95        10.99 o                         
  13   6   3        385.69        424.49        19.23 o                         
  14   6   3        375.14        350.37        18.79 o                         
  15   6   3        154.83        140.27        29.28 o                         
 -13   7   3          0.45         10.77         7.43 o                         
 -12   7   3          7.10          1.39         6.39 o                         
 -11   7   3          0.91          7.76         6.72 o                         
 -10   7   3         43.61         44.13         8.56 o                         
  -9   7   3         26.14         15.11         7.52 o                         
  -8   7   3          7.77          7.56         6.48 o                         
  -7   7   3        103.32         98.23         8.78 o                         
  -6   7   3        207.08        208.94        11.09 o                         
  -5   7   3         75.62         76.16         7.35 o                         
  -4   7   3          0.32          8.62         4.35 o                         
  -3   7   3         69.84         48.13         5.68 o                         
  -2   7   3        258.64        269.78        10.41 o                         
  -1   7   3        400.24        385.16        11.47 o                         
   0   7   3        193.75        196.58         9.21 o                         
   1   7   3        499.15        475.81        15.63 o                         
   2   7   3         60.61         62.67         6.28 o                         
   3   7   3         26.29         30.52         4.87 o                         
   4   7   3        129.29        120.38         8.09 o                         
   5   7   3        107.37        106.95         8.58 o                         
   6   7   3          2.70          7.00         5.36 o                         
   7   7   3          6.85          4.59         5.90 o                         
   8   7   3         17.73         18.55         7.07 o                         
   9   7   3        113.51        109.75        11.36 o                         
  10   7   3         56.22         67.29        11.59 o                         
  11   7   3          0.80          2.21         6.91 o                         
  12   7   3         31.58         28.66         9.10 o                         
  13   7   3         84.35        102.25        18.94 o                         
 -11   8   3        961.65       1003.05        37.58 o                         
 -10   8   3        284.70        299.90        17.58 o                         
  -9   8   3         80.13         90.62        20.72 o                         
  -8   8   3         17.35         23.70         8.38 o                         
  -7   8   3         14.59         12.63         7.40 o                         
  -6   8   3        681.49        707.71        23.43 o                         
  -5   8   3        867.33        921.33        26.17 o                         
  -4   8   3        623.86        591.28        20.31 o                         
  -3   8   3         37.46         26.83         7.83 o                         
  -2   8   3       1336.63       1300.36        40.76 o                         
  -1   8   3        920.99        933.79        26.19 o                         
   0   8   3       1233.06       1228.45        30.77 o                         
   1   8   3        723.96        742.19        22.69 o                         
   2   8   3        856.46        851.89        26.16 o                         
   3   8   3         23.45         29.66         6.44 o                         
   4   8   3        212.91        226.39        16.43 o                         
   5   8   3        535.85        577.98        28.87 o                         
   6   8   3       1183.77       1189.61        40.89 o                         
   7   8   3       2016.49       2089.57        54.74 o                         
   8   8   3       1060.50       1086.22        35.79 o                         
   9   8   3        431.77        493.58        24.62 o                         
  10   8   3          1.78         14.67         9.67 o                         
  -6   9   3         11.46          7.56         7.97 o                         
  -5   9   3          1.38         11.26         8.24 o                         
  -4   9   3        151.16        148.64        16.10 o                         
  -3   9   3          9.81         15.75         8.66 o                         
  -2   9   3          8.63         13.19         7.17 o                         
  -1   9   3         40.65         37.73         9.10 o                         
   0   9   3        120.37        124.04        11.75 o                         
   1   9   3        117.29        115.35        13.97 o                         
   2   9   3         13.25         10.54        10.95 o                         
   3   9   3         28.53         29.12        13.60 o                         
   4   9   3        251.06        270.81        25.26 o                         
   5   9   3        417.33        479.30        30.92 o                         
   6   9   3        188.93        245.98        24.26 o                         
 -19   0   4        152.19        111.32        22.01 o                         
 -18   0   4         17.21         15.11         9.92 o                         
 -17   0   4        940.08        898.32        31.51 o                         
 -16   0   4       2643.06       2478.97        96.82 o                         
 -15   0   4        904.75        921.75        35.85 o                         
 -14   0   4        305.75        317.46        20.81 o                         
 -13   0   4       3983.25       3928.45        91.85 o                         
 -12   0   4       6674.54       6370.45       119.51 o                         
 -11   0   4      10026.19       9761.13       166.19 o                         
 -10   0   4       3126.76       2884.50        73.94 o                         
  -9   0   4       4341.00       3899.66        54.80 o                         
  -8   0   4       5763.40       5695.16       129.08 o                         
  -7   0   4        202.98        182.90         7.45 o                         
  -6   0   4       2619.94       2733.01        65.23 o                         
  -5   0   4       3329.19       2894.56        54.32 o                         
  -4   0   4      32103.16      30566.51      1146.04 o                         
  -3   0   4       8795.72       8658.02        83.37 o                         
  -2   0   4      15571.66      15000.33       524.29 o                         
  -1   0   4        756.89        764.26        16.81 o                         
   0   0   4        454.99        360.39        14.69 o                         
   1   0   4      23953.54      24127.97       337.93 o                         
   2   0   4      12995.29      14033.31       472.44 o                         
   3   0   4       2243.53       2518.66       122.16 o                         
   4   0   4       6244.75       6250.36       189.82 o                         
   5   0   4         48.15         82.18         7.23 o                         
   6   0   4       2651.10       2560.80        38.86 o                         
   7   0   4       4135.91       3951.30        51.37 o                         
   8   0   4      11027.08      11143.07       220.97 o                         
   9   0   4       4889.92       5141.60        57.96 o                         
  10   0   4        122.01        135.34        13.22 o                         
  11   0   4        224.28        221.21         9.12 o                         
  12   0   4        428.72        432.14        21.48 o                         
  13   0   4        269.87        240.59        13.18 o                         
  14   0   4       6330.97       5955.52       130.71 o                         
  15   0   4       2200.43       2204.00        47.18 o                         
  16   0   4       1484.93       1585.47        45.03 o                         
  17   0   4       1367.54       1333.25        35.33 o                         
  18   0   4         78.94         95.90        15.19 o                         
  19   0   4        298.86        301.83        39.07 o                         
 -19   1   4        435.40        447.18        20.96 o                         
 -18   1   4         52.83         60.60         9.60 o                         
 -17   1   4        142.06        146.99        12.00 o                         
 -16   1   4         22.62         21.09         5.61 o                         
 -15   1   4        461.18        434.26        15.44 o                         
 -14   1   4        337.64        336.54        12.12 o                         
 -13   1   4          6.17         10.31         4.40 o                         
 -12   1   4        477.86        443.49        11.51 o                         
 -11   1   4        356.84        369.20         8.99 o                         
 -10   1   4         82.88         72.91         5.11 o                         
  -9   1   4       1273.25       1196.12        24.74 o                         
  -8   1   4       1754.80       1692.96        24.28 o                         
  -7   1   4       4361.01       4101.83        46.28 o                         
  -6   1   4       6190.92       6293.04        71.72 o                         
  -5   1   4      11139.36      11278.90       125.00 o                         
  -4   1   4       2529.48       2415.64        33.37 o                         
  -3   1   4       1662.10       1844.99        23.96 o                         
  -2   1   4        228.54        201.65         4.44 o                         
  -1   1   4        154.56        169.32         3.82 o                         
   0   1   4       4367.27       4952.35        60.33 o                         
   1   1   4        280.94        328.78         4.85 o                         
   2   1   4      25651.89      28495.27       508.19 o                         
   3   1   4       2843.14       3239.36        39.63 o                         
   4   1   4       1679.02       1800.44        20.61 o                         
   5   1   4        410.56        431.03         7.23 o                         
   6   1   4          0.74          2.26         1.70 o                         
   7   1   4        338.73        318.17         6.50 o                         
   8   1   4       3176.06       3124.09        40.03 o                         
   9   1   4       2023.06       1971.08        25.32 o                         
  10   1   4        429.69        398.12         9.40 o                         
  11   1   4        737.97        715.34        12.54 o                         
  12   1   4        642.50        630.90        14.84 o                         
  13   1   4        174.21        167.95         8.83 o                         
  14   1   4        696.43        701.65        16.58 o                         
  15   1   4        490.69        507.20        14.30 o                         
  16   1   4        216.62        224.31        12.05 o                         
  17   1   4        182.00        183.25        13.02 o                         
  18   1   4        441.68        433.35        18.94 o                         
  19   1   4        192.84        220.15        19.03 o                         
 -19   2   4          1.61          1.75         8.36 o                         
 -18   2   4        129.42        155.19        13.19 o                         
 -17   2   4       1532.45       1565.03        30.56 o                         
 -16   2   4       3519.14       3413.74        61.96 o                         
 -15   2   4       3642.50       3498.61        56.77 o                         
 -14   2   4       1331.95       1273.77        27.57 o                         
 -13   2   4         19.75         19.22         5.05 o                         
 -12   2   4          5.11          9.17         3.79 o                         
 -11   2   4         24.37         18.19         4.42 o                         
 -10   2   4       1307.60       1375.94        25.13 o                         
  -9   2   4        452.59        516.09         9.57 o                         
  -8   2   4       1159.15       1242.44        18.13 o                         
  -7   2   4          9.58          8.04         2.28 o                         
  -6   2   4        456.71        478.58        11.36 o                         
  -5   2   4       9652.97       9735.31        98.10 o                         
  -4   2   4       5900.29       5651.15        90.08 o                         
  -3   2   4       4018.30       4195.76        36.60 o                         
  -2   2   4        661.27        659.52        20.18 o                         
  -1   2   4       3560.90       3727.67        62.61 o                         
   0   2   4       4908.31       5016.38        52.59 o                         
   1   2   4       5811.90       5843.36        73.75 o                         
   2   2   4      15222.63      15513.40       176.17 o                         
   3   2   4      18803.95      19344.37       236.10 o                         
   4   2   4      19190.45      18510.78       266.39 o                         
   5   2   4       4356.88       4212.51        40.69 o                         
   6   2   4          9.51         11.69         2.41 o                         
   7   2   4       2159.54       2225.60        32.06 o                         
   8   2   4       9085.48       9209.24       104.32 o                         
   9   2   4       1179.98       1157.13        19.81 o                         
  10   2   4       1890.48       1934.59        31.81 o                         
  11   2   4        705.31        691.10        11.00 o                         
  12   2   4        208.86        180.71         8.98 o                         
  13   2   4        262.48        251.67        12.91 o                         
  14   2   4        142.19        132.58         8.15 o                         
  15   2   4       1081.27       1122.77        25.57 o                         
  16   2   4        983.66        939.85        39.71 o                         
  17   2   4        202.78        194.05        19.29 o                         
  18   2   4        606.49        637.31        21.40 o                         
 -18   3   4        472.71        459.19        19.15 o                         
 -17   3   4       1484.08       1482.63        31.19 o                         
 -16   3   4        502.09        494.87        18.43 o                         
 -15   3   4         46.16         51.46         9.22 o                         
 -14   3   4        633.84        620.85        22.30 o                         
 -13   3   4        597.44        625.97        15.72 o                         
 -12   3   4        182.74        182.19         8.58 o                         
 -11   3   4         26.71         27.08         4.37 o                         
 -10   3   4        143.85        175.24         8.13 o                         
  -9   3   4        120.94        111.03         6.42 o                         
  -8   3   4        234.98        232.58         7.29 o                         
  -7   3   4        215.97        254.87         6.28 o                         
  -6   3   4        156.65        162.60         5.11 o                         
  -5   3   4       1949.17       2135.13        29.62 o                         
  -4   3   4         75.80         82.62         3.99 o                         
  -3   3   4      13790.72      14842.21       160.57 o                         
  -2   3   4       9920.99      10153.60       113.08 o                         
  -1   3   4       4015.26       4043.64        47.84 o                         
   0   3   4         38.91         51.73         2.97 o                         
   1   3   4          2.89          9.02         1.80 o                         
   2   3   4       1248.93       1276.81        15.77 o                         
   3   3   4         83.47         91.89         3.33 o                         
   4   3   4          6.25          5.52         1.85 o                         
   5   3   4       5838.87       5861.12        70.14 o                         
   6   3   4      10061.85       9904.81       135.74 o                         
   7   3   4       1343.29       1316.93        19.00 o                         
   8   3   4         53.97         55.54         3.29 o                         
   9   3   4        430.08        444.92         9.33 o                         
  10   3   4         14.11         19.06         3.96 o                         
  11   3   4        517.23        509.06        14.79 o                         
  12   3   4          2.43          7.24         4.48 o                         
  13   3   4         52.21         62.49         7.77 o                         
  14   3   4        157.92        145.10        11.05 o                         
  15   3   4        120.97        132.95        12.57 o                         
  16   3   4        635.87        653.53        22.65 o                         
  17   3   4         41.27         38.55         8.93 o                         
  18   3   4         96.45        106.86        12.15 o                         
 -18   4   4         67.78         65.24         9.38 o                         
 -17   4   4        142.76        159.46        13.61 o                         
 -16   4   4        300.01        277.65        14.39 o                         
 -15   4   4         30.59         31.49         7.09 o                         
 -14   4   4        272.11        263.47        12.70 o                         
 -13   4   4        664.21        663.47        17.50 o                         
 -12   4   4       4186.92       4051.26        60.57 o                         
 -11   4   4       4859.53       4716.35        66.45 o                         
 -10   4   4       2619.75       2503.71        39.72 o                         
  -9   4   4        940.62        922.98        18.04 o                         
  -8   4   4       1627.60       1640.28        26.91 o                         
  -7   4   4       1805.54       1782.06        29.01 o                         
  -6   4   4         27.23         20.90         3.24 o                         
  -5   4   4       6206.58       6120.48        80.66 o                         
  -4   4   4       7956.21       8115.74       101.46 o                         
  -3   4   4       7410.10       7512.90       107.09 o                         
  -2   4   4         94.55         60.41         3.40 o                         
  -1   4   4        276.99        260.98         5.63 o                         
   0   4   4       2323.35       2503.04        30.39 o                         
   1   4   4          5.44          9.51         2.03 o                         
   2   4   4        177.87        161.61         4.83 o                         
   3   4   4         11.66         10.54         2.15 o                         
   4   4   4         24.25         25.14         2.64 o                         
   5   4   4          0.94          2.25         2.01 o                         
   6   4   4        209.43        184.83         5.90 o                         
   7   4   4       3973.04       3878.22        53.71 o                         
   8   4   4       5539.91       5303.78        73.35 o                         
   9   4   4       1424.65       1351.18        25.58 o                         
  10   4   4         54.64         66.90         6.24 o                         
  11   4   4        591.90        532.60        14.74 o                         
  12   4   4         16.97         15.43         5.02 o                         
  13   4   4        233.40        238.46        12.23 o                         
  14   4   4       2213.94       2225.60        41.76 o                         
  15   4   4       3183.09       3178.14        70.60 o                         
  16   4   4       1132.54       1153.95        33.15 o                         
  17   4   4        547.05        581.85        26.96 o                         
 -17   5   4        147.99        139.54        11.71 o                         
 -16   5   4         13.93         22.12         7.64 o                         
 -15   5   4        929.22        959.98        23.23 o                         
 -14   5   4       2649.42       2561.23        41.91 o                         
 -13   5   4       1180.65       1172.71        25.88 o                         
 -12   5   4        406.38        390.26        12.10 o                         
 -11   5   4         25.76         29.32         6.03 o                         
 -10   5   4        106.56        111.24         6.87 o                         
  -9   5   4        411.14        392.41        11.59 o                         
  -8   5   4       1229.50       1163.72        21.20 o                         
  -7   5   4       1227.83       1232.08        23.50 o                         
  -6   5   4       4923.06       4853.98        67.08 o                         
  -5   5   4       6119.91       5868.60        76.78 o                         
  -4   5   4       1821.28       1890.42        26.07 o                         
  -3   5   4        956.87        852.75        16.22 o                         
  -2   5   4        721.54        683.94        14.11 o                         
  -1   5   4        761.21        774.47        13.57 o                         
   0   5   4        151.60        164.74         6.70 o                         
   1   5   4        145.14        184.88         6.39 o                         
   2   5   4       1190.90       1255.66        19.01 o                         
   3   5   4        736.50        821.88        14.20 o                         
   4   5   4       1768.53       1677.94        26.47 o                         
   5   5   4       1970.85       1888.42        29.69 o                         
   6   5   4       2908.19       2835.00        46.17 o                         
   7   5   4         11.66         14.62         5.16 o                         
   8   5   4        468.57        464.15        22.65 o                         
   9   5   4       2003.73       2009.57        35.74 o                         
  10   5   4       1400.89       1381.64        44.98 o                         
  11   5   4        396.60        385.69        16.61 o                         
  12   5   4       1818.46       1819.46        40.02 o                         
  13   5   4        962.99       1023.53        30.06 o                         
  14   5   4        713.30        750.39        33.95 o                         
  15   5   4        399.51        356.97        22.08 o                         
  16   5   4        413.78        432.32        23.21 o                         
 -15   6   4         50.44         60.35         9.08 o                         
 -14   6   4        103.87        100.00        10.16 o                         
 -13   6   4         91.32         90.04         9.19 o                         
 -12   6   4         48.48         36.39         7.45 o                         
 -11   6   4          2.47          2.02         5.20 o                         
 -10   6   4          3.65          2.95         4.93 o                         
  -9   6   4          1.88          2.27         4.32 o                         
  -8   6   4        883.96        821.90        20.54 o                         
  -7   6   4          0.28          1.35         4.65 o                         
  -6   6   4         41.81         43.82         6.03 o                         
  -5   6   4       1165.98       1162.17        24.42 o                         
  -4   6   4       2860.21       2808.59        50.04 o                         
  -3   6   4         71.24         67.34         7.20 o                         
  -2   6   4        534.28        541.03        14.01 o                         
  -1   6   4        555.35        523.15        12.27 o                         
   0   6   4        197.85        203.74         7.34 o                         
   1   6   4        443.27        447.30        10.53 o                         
   2   6   4       1774.34       1723.31        25.82 o                         
   3   6   4       4605.92       4466.68        58.51 o                         
   4   6   4       1557.90       1472.93        25.54 o                         
   5   6   4        199.54        187.50         8.52 o                         
   6   6   4        925.81        905.91        24.73 o                         
   7   6   4          3.49          8.21         4.87 o                         
   8   6   4        283.33        294.67        14.11 o                         
   9   6   4        301.01        304.60        14.84 o                         
  10   6   4         10.70         22.26         7.00 o                         
  11   6   4        123.34        101.47        10.85 o                         
  12   6   4        124.77        116.61        11.15 o                         
  13   6   4        182.83        195.66        15.12 o                         
  14   6   4         37.79         34.03         9.23 o                         
 -13   7   4        478.10        533.06        25.77 o                         
 -12   7   4        442.16        505.66        21.21 o                         
 -11   7   4         29.35         22.10         8.10 o                         
 -10   7   4          1.26          6.87         6.02 o                         
  -9   7   4         27.44         26.31         7.89 o                         
  -8   7   4          7.38         14.95         6.19 o                         
  -7   7   4         91.49         86.87         8.30 o                         
  -6   7   4        326.62        353.11        13.72 o                         
  -5   7   4         17.57         17.59         5.31 o                         
  -4   7   4        246.44        252.57         9.78 o                         
  -3   7   4       1848.65       1810.34        31.48 o                         
  -2   7   4       3522.45       3441.38        51.79 o                         
  -1   7   4       1655.82       1638.37        28.29 o                         
   0   7   4       2869.19       2767.53        43.53 o                         
   1   7   4        729.63        696.38        15.18 o                         
   2   7   4        199.51        215.15         9.43 o                         
   3   7   4        155.80        145.64         8.41 o                         
   4   7   4        485.07        486.91        13.76 o                         
   5   7   4       1858.64       1880.48        35.77 o                         
   6   7   4       3425.84       3448.07        66.47 o                         
   7   7   4       1657.46       1642.17        37.24 o                         
   8   7   4        744.63        676.01        33.52 o                         
   9   7   4        202.70        202.19        14.72 o                         
  10   7   4         45.71         39.02         9.01 o                         
  11   7   4        142.10        141.01        13.31 o                         
  12   7   4          6.50          3.85         7.66 o                         
 -10   8   4        416.40        441.10        20.23 o                         
  -9   8   4         51.10         67.83        10.66 o                         
  -8   8   4         66.59         85.37        10.53 o                         
  -7   8   4         56.88         87.21        12.88 o                         
  -6   8   4        170.94        193.84        13.62 o                         
  -5   8   4         24.79         33.99         7.89 o                         
  -4   8   4          5.48         11.10         6.98 o                         
  -3   8   4         15.91         20.72         6.14 o                         
  -2   8   4          4.55         11.32         5.84 o                         
  -1   8   4        429.57        439.01        18.35 o                         
   0   8   4        278.74        284.77        12.70 o                         
   1   8   4         47.23         51.07         8.71 o                         
   2   8   4          0.73          6.20         6.31 o                         
   3   8   4         99.35        110.23        17.26 o                         
   4   8   4        621.01        692.41        34.03 o                         
   5   8   4        159.37        176.90        13.25 o                         
   6   8   4         51.75         49.21        11.55 o                         
   7   8   4          0.47          5.23         6.93 o                         
   8   8   4        101.72        108.15        12.04 o                         
   9   8   4        163.64        178.04        19.09 o                         
  10   8   4          0.32          1.59         8.06 o                         
  -6   9   4       1038.61       1069.51        41.13 o                         
  -5   9   4        574.85        593.57        22.01 o                         
  -4   9   4        324.38        348.60        21.39 o                         
  -3   9   4         30.39         31.62         9.86 o                         
  -2   9   4         96.15        119.74        12.54 o                         
  -1   9   4         88.51        102.53        18.47 o                         
   0   9   4         53.30         55.23         9.12 o                         
   1   9   4         79.88        118.97        14.07 o                         
   2   9   4          0.42          1.81         8.12 o                         
   3   9   4        100.96        114.52        18.24 o                         
   4   9   4         78.43         72.31        15.55 o                         
   5   9   4         68.47         82.02        17.90 o                         
 -19   1   5          3.28          2.76         7.72 o                         
 -18   1   5        349.48        349.63        19.02 o                         
 -17   1   5       2629.29       2650.65        50.35 o                         
 -16   1   5       2869.93       2837.21        56.09 o                         
 -15   1   5        416.61        401.59        11.95 o                         
 -14   1   5        379.61        342.54        10.78 o                         
 -13   1   5       3010.89       2882.21        51.85 o                         
 -12   1   5         50.88         29.56         5.36 o                         
 -11   1   5       1410.25       1458.33        22.03 o                         
 -10   1   5       6114.42       6189.76        78.73 o                         
  -9   1   5       1291.18       1245.89        17.62 o                         
  -8   1   5        978.20        959.21        14.24 o                         
  -7   1   5        186.59        206.76         6.11 o                         
  -6   1   5       5585.88       5479.69        63.17 o                         
  -5   1   5      11606.47      11466.13       125.80 o                         
  -4   1   5      29969.48      29323.55       318.41 o                         
  -3   1   5         30.46         41.62         2.19 o                         
  -2   1   5       1311.15       1439.49        20.94 o                         
  -1   1   5       3487.59       3555.34        41.04 o                         
   0   1   5       1856.59       2203.24        30.25 o                         
   1   1   5       6677.39       7364.92        78.08 o                         
   2   1   5      54792.30      54455.68       828.85 o                         
   3   1   5      31536.67      32230.46       368.03 o                         
   4   1   5        977.74       1014.48        11.71 o                         
   5   1   5       2021.04       1929.49        25.64 o                         
   6   1   5       7311.46       7121.94        71.69 o                         
   7   1   5       1746.89       1520.71        26.25 o                         
   8   1   5       1086.90        988.29        12.68 o                         
   9   1   5       1919.12       1984.26        32.95 o                         
  10   1   5        136.18        156.12         4.13 o                         
  11   1   5        118.58        115.26         7.24 o                         
  12   1   5        307.79        303.25         9.80 o                         
  13   1   5        179.80        173.29         8.23 o                         
  14   1   5       2361.64       2378.93        36.88 o                         
  15   1   5       3308.30       3270.22        52.01 o                         
  16   1   5        421.17        396.55        16.45 o                         
  17   1   5        103.23        123.71        13.60 o                         
  18   1   5        574.25        611.60        21.62 o                         
  19   1   5        335.40        350.49        21.64 o                         
 -19   2   5          1.16          0.94         7.97 o                         
 -18   2   5         41.39         40.93         9.21 o                         
 -17   2   5          0.20          1.97         5.86 o                         
 -16   2   5        715.80        750.88        22.14 o                         
 -15   2   5       1103.95       1055.93        23.23 o                         
 -14   2   5         15.88         16.69         5.61 o                         
 -13   2   5       1488.43       1412.25        29.02 o                         
 -12   2   5        125.34        128.83         6.53 o                         
 -11   2   5        636.89        591.02        12.35 o                         
 -10   2   5        440.88        428.09        12.85 o                         
  -9   2   5        388.26        372.54         9.66 o                         
  -8   2   5        528.14        560.21         9.84 o                         
  -7   2   5       2369.22       2415.70        33.26 o                         
  -6   2   5       1715.25       1934.82        20.71 o                         
  -5   2   5       6849.45       7750.01       101.60 o                         
  -3   2   5       4804.22       4840.43        43.86 o                         
  -2   2   5        765.97        694.92        16.10 o                         
  -1   2   5        771.44        872.19        17.23 o                         
   0   2   5       1394.20       1398.86        23.15 o                         
   1   2   5       3689.66       4164.48        52.58 o                         
   2   2   5        135.63        150.51         4.31 o                         
   3   2   5        132.74        127.70         4.65 o                         
   4   2   5          3.65          2.26         2.18 o                         
   5   2   5       2159.44       2140.99        26.24 o                         
   6   2   5        192.05        223.01         6.26 o                         
   7   2   5        115.69        105.34         4.34 o                         
   8   2   5        558.57        592.96        12.58 o                         
   9   2   5       3066.96       3124.49        37.65 o                         
  10   2   5        997.05        964.79        19.09 o                         
  11   2   5        115.66        112.17         7.82 o                         
  12   2   5        644.46        606.53        14.81 o                         
  13   2   5        600.14        587.99        12.33 o                         
  14   2   5          0.99          5.71         5.75 o                         
  15   2   5         95.96         98.54         9.39 o                         
  16   2   5        580.19        592.68        21.75 o                         
  17   2   5        185.09        208.09        20.09 o                         
  18   2   5         96.49        101.87        11.96 o                         
 -18   3   5        122.57        111.27        11.37 o                         
 -17   3   5       1839.33       1832.63        36.34 o                         
 -16   3   5       1842.37       1877.34        39.44 o                         
 -15   3   5        266.89        271.82        12.47 o                         
 -14   3   5        306.52        316.63        17.96 o                         
 -13   3   5        146.63        157.65         8.87 o                         
 -12   3   5       1035.70       1056.38        20.94 o                         
 -11   3   5        986.50        954.88        20.99 o                         
 -10   3   5       1096.02       1107.14        20.70 o                         
  -9   3   5        664.50        685.42        14.30 o                         
  -8   3   5       1076.86       1101.60        19.58 o                         
  -7   3   5       1833.82       1853.29        35.65 o                         
  -6   3   5        648.13        551.37        10.31 o                         
  -5   3   5       6895.61       6623.43        80.39 o                         
  -4   3   5      10346.59      10497.54       126.25 o                         
  -3   3   5       1196.02       1202.55        15.26 o                         
  -2   3   5       1751.71       1848.93        23.15 o                         
  -1   3   5        727.08        745.71        11.47 o                         
   0   3   5        453.40        427.04         7.46 o                         
   1   3   5       5389.19       5585.88        63.01 o                         
   2   3   5       7721.88       7898.30        90.11 o                         
   3   3   5       5853.32       5681.02        62.72 o                         
   4   3   5       1273.61       1125.01        16.23 o                         
   5   3   5         64.19         81.34         3.84 o                         
   6   3   5       4234.75       4317.06        50.13 o                         
   7   3   5       1487.08       1471.01        31.49 o                         
   8   3   5       3697.71       3935.02        50.43 o                         
   9   3   5       1276.61       1349.16        21.85 o                         
  10   3   5        409.33        402.44         9.25 o                         
  11   3   5          0.33          1.87         3.79 o                         
  12   3   5        200.57        174.74         9.36 o                         
  13   3   5        616.19        583.88        15.88 o                         
  14   3   5       1649.42       1651.05        33.83 o                         
  15   3   5       1026.03       1019.14        28.30 o                         
  16   3   5        141.61        164.76        17.07 o                         
  17   3   5         56.35         52.77         9.20 o                         
  18   3   5        280.58        324.65        26.21 o                         
 -18   4   5        428.51        409.68        16.83 o                         
 -17   4   5        112.42        141.29        12.77 o                         
 -16   4   5        226.30        215.67        13.80 o                         
 -15   4   5        434.02        399.12        15.07 o                         
 -14   4   5        335.52        333.15        12.62 o                         
 -13   4   5        184.03        158.31        11.21 o                         
 -12   4   5          1.44          4.04         4.36 o                         
 -11   4   5         86.23         62.66         5.21 o                         
 -10   4   5         68.08         64.10         6.93 o                         
  -9   4   5        247.54        264.46        13.38 o                         
  -8   4   5         48.24         43.46         4.17 o                         
  -7   4   5        291.21        283.16        10.23 o                         
  -6   4   5       3539.47       3524.34        40.85 o                         
  -5   4   5         29.23         39.98         5.14 o                         
  -4   4   5       1474.61       1544.81        27.15 o                         
  -3   4   5       7017.40       7305.31        73.73 o                         
  -2   4   5       2475.71       2450.91        35.81 o                         
  -1   4   5        969.36        954.48        16.17 o                         
   0   4   5         17.88         18.64         2.89 o                         
   1   4   5         11.54          8.83         2.29 o                         
   2   4   5        108.96        132.01         4.10 o                         
   3   4   5          4.94         13.50         2.50 o                         
   4   4   5       3950.21       4012.79        52.05 o                         
   5   4   5       2252.26       2232.86        25.06 o                         
   6   4   5       4314.88       4318.83        52.11 o                         
   7   4   5        609.30        607.83        12.52 o                         
   8   4   5        721.36        727.23        14.28 o                         
   9   4   5        799.59        742.41        22.28 o                         
  10   4   5         39.40         31.72         7.00 o                         
  11   4   5         11.72         12.85         6.39 o                         
  12   4   5        314.24        316.75        14.58 o                         
  13   4   5        191.56        191.77        10.35 o                         
  14   4   5        190.75        203.96        13.45 o                         
  15   4   5        100.12        137.22        13.08 o                         
  16   4   5        745.38        802.57        33.10 o                         
  17   4   5        532.01        505.17        23.80 o                         
 -16   5   5         87.88        107.96        10.61 o                         
 -15   5   5         42.19         47.65         7.55 o                         
 -14   5   5        357.89        337.16        13.55 o                         
 -13   5   5        417.51        393.92        17.42 o                         
 -12   5   5        659.72        647.64        17.68 o                         
 -11   5   5        689.00        676.05        19.27 o                         
 -10   5   5        326.77        297.53        10.88 o                         
  -9   5   5       1554.43       1433.00        25.77 o                         
  -8   5   5         51.07         43.21         4.75 o                         
  -7   5   5        161.94        155.41         8.59 o                         
  -6   5   5          9.05         10.31         3.50 o                         
  -5   5   5       1318.27       1315.93        20.47 o                         
  -4   5   5       1841.40       1781.91        26.56 o                         
  -3   5   5        786.83        781.78        15.17 o                         
  -2   5   5        263.41        249.26         7.64 o                         
  -1   5   5          4.47          6.47         2.65 o                         
   0   5   5         73.71         78.93         6.34 o                         
   1   5   5         34.50         41.95         3.69 o                         
   2   5   5        511.11        539.35        10.89 o                         
   3   5   5          2.41          5.48         2.74 o                         
   4   5   5        240.27        242.27         7.55 o                         
   5   5   5          9.30          6.07         2.99 o                         
   6   5   5          8.02          9.60         3.44 o                         
   7   5   5       2103.83       2056.15        42.37 o                         
   8   5   5       1855.08       1890.04        40.14 o                         
   9   5   5        203.87        238.09        12.71 o                         
  10   5   5         12.35          7.37         6.20 o                         
  11   5   5          5.95          8.35         6.22 o                         
  12   5   5          0.83          4.77         6.26 o                         
  13   5   5        217.45        234.20        14.99 o                         
  14   5   5        374.83        371.52        17.92 o                         
  15   5   5        402.09        408.66        19.43 o                         
  16   5   5        717.14        748.79        30.81 o                         
 -15   6   5       1396.89       1364.58        32.04 o                         
 -14   6   5       1102.69       1101.00        28.47 o                         
 -13   6   5        542.00        515.00        18.03 o                         
 -12   6   5        140.08        138.84        10.35 o                         
 -11   6   5         33.30         42.17         6.89 o                         
 -10   6   5         54.09         51.20         7.53 o                         
  -9   6   5        915.34        869.18        21.33 o                         
  -8   6   5       1904.91       1847.33        35.24 o                         
  -7   6   5       2501.83       2465.82        43.73 o                         
  -6   6   5       2133.25       2104.56        40.26 o                         
  -5   6   5        308.03        292.10         9.19 o                         
  -4   6   5        611.83        560.36        15.22 o                         
  -3   6   5       1164.06       1135.35        19.61 o                         
  -2   6   5       2191.00       2155.88        36.32 o                         
  -1   6   5        109.66        124.23         6.61 o                         
   0   6   5       1196.07       1207.84        19.92 o                         
   1   6   5        626.35        590.93        15.89 o                         
   2   6   5         89.44         89.26         5.71 o                         
   3   6   5        961.85        893.34        15.73 o                         
   4   6   5       3239.31       3136.54        47.50 o                         
   5   6   5       1895.45       1849.43        31.07 o                         
   6   6   5       1046.01       1026.56        22.76 o                         
   7   6   5         75.05         75.99         9.86 o                         
   8   6   5       1753.92       1785.97        40.84 o                         
   9   6   5        598.98        610.96        42.29 o                         
  10   6   5        482.30        479.15        19.40 o                         
  11   6   5        265.65        286.14        15.36 o                         
  12   6   5        374.53        414.71        18.75 o                         
  13   6   5       1082.75       1173.70        33.36 o                         
  14   6   5          8.66          7.84         7.40 o                         
 -13   7   5        222.16        240.43        21.82 o                         
 -12   7   5         18.06         18.02         7.56 o                         
 -11   7   5        130.49        133.98        11.54 o                         
 -10   7   5          0.97          3.69         6.07 o                         
  -9   7   5         22.45         26.76         6.37 o                         
  -8   7   5        458.20        458.70        15.89 o                         
  -7   7   5        154.47        150.33        17.66 o                         
  -6   7   5        130.44        114.31         8.84 o                         
  -5   7   5          9.12          3.42         4.98 o                         
  -4   7   5          0.19          1.73         4.25 o                         
  -3   7   5        202.89        229.69         9.47 o                         
  -2   7   5         58.80         56.03         6.30 o                         
  -1   7   5         15.57         11.96         4.51 o                         
   0   7   5        643.46        629.37        15.13 o                         
   1   7   5       1636.87       1575.27        27.96 o                         
   2   7   5        376.35        364.70        15.20 o                         
   3   7   5         35.63         33.18         5.27 o                         
   4   7   5        108.16        107.19         8.55 o                         
   5   7   5        426.81        450.01        17.04 o                         
   6   7   5        315.36        308.70        17.78 o                         
   7   7   5        110.55        126.73        12.66 o                         
   8   7   5         55.11         59.28         9.55 o                         
   9   7   5         17.14          9.74         7.57 o                         
  10   7   5          5.18          7.11         8.02 o                         
  11   7   5         11.96         19.19         8.30 o                         
  12   7   5         49.08         56.25        10.82 o                         
 -10   8   5         94.55         92.37        14.38 o                         
  -9   8   5        146.18        174.47        22.84 o                         
  -8   8   5        560.76        607.44        22.52 o                         
  -7   8   5        843.96        938.98        29.99 o                         
  -6   8   5        305.97        285.29        15.93 o                         
  -5   8   5        359.27        378.78        17.14 o                         
  -4   8   5       1068.51       1105.67        32.50 o                         
  -3   8   5        858.61        850.44        21.69 o                         
  -2   8   5       1220.39       1233.31        44.66 o                         
  -1   8   5        102.45        119.65         9.52 o                         
   0   8   5        382.63        386.42        22.68 o                         
   1   8   5        368.85        364.31        17.04 o                         
   2   8   5        122.07        121.78        11.29 o                         
   3   8   5        218.01        209.12        13.88 o                         
   4   8   5       1579.80       1605.64        52.48 o                         
   5   8   5       1362.06       1419.73        30.95 o                         
   6   8   5        471.25        478.70        28.93 o                         
   7   8   5         71.91         71.82         9.99 o                         
   8   8   5        125.24        130.93        12.34 o                         
   9   8   5         53.95         71.70        10.89 o                         
  -6   9   5         68.12         89.85        11.26 o                         
  -5   9   5        115.47        108.95        11.92 o                         
  -4   9   5        241.45        246.52        18.40 o                         
  -3   9   5         10.41         17.58         9.14 o                         
  -2   9   5         22.31         21.27         9.42 o                         
  -1   9   5         38.74         30.09         9.93 o                         
   0   9   5         67.97         55.02        19.36 o                         
   1   9   5        103.29        118.55        14.21 o                         
   2   9   5         91.60         96.82        12.85 o                         
   3   9   5          3.07         10.04        12.25 o                         
   4   9   5         60.02         69.78        28.17 o                         
   5   9   5         18.46         14.25        13.16 o                         
 -19   0   6       1875.94       1854.01        66.72 o                         
 -18   0   6       1931.51       1920.15        54.66 o                         
 -17   0   6       1087.77       1137.86        53.31 o                         
 -16   0   6        996.86       1079.65        32.29 o                         
 -15   0   6       2400.53       2449.14        59.53 o                         
 -14   0   6       1662.85       1764.49        46.85 o                         
 -13   0   6       1716.91       1788.82        43.57 o                         
 -12   0   6        556.32        575.88        14.06 o                         
 -11   0   6       4833.34       4992.24       123.65 o                         
 -10   0   6       7564.76       7784.80        96.09 o                         
  -9   0   6       4809.28       5042.25       104.79 o                         
  -8   0   6       2558.75       2781.33        43.56 o                         
  -7   0   6       3556.68       3678.58        83.98 o                         
  -6   0   6      36565.95      38071.91       471.93 o                         
  -5   0   6        840.91        780.72        64.03 o                         
  -4   0   6        580.58        442.39        12.17 o                         
  -3   0   6        278.80        238.01        11.89 o                         
  -2   0   6       1698.08       1993.88        78.00 o                         
  -1   0   6       6439.01       7268.84       121.88 o                         
   0   0   6       1887.69       2249.12        69.45 o                         
   1   0   6       7140.31       7240.17       213.13 o                         
   2   0   6      22918.54      23986.34       365.58 o                         
   3   0   6       3800.70       4161.67        34.34 o                         
   4   0   6       3156.54       3306.33        76.20 o                         
   5   0   6       5635.30       5184.30        88.24 o                         
   6   0   6      17815.80      17833.54       233.49 o                         
   7   0   6       9684.28       9856.24       204.81 o                         
   8   0   6        906.75        873.10         8.89 o                         
   9   0   6        752.57        646.82        32.84 o                         
  10   0   6        506.87        566.00        19.40 o                         
  11   0   6        130.17        128.14         7.43 o                         
  12   0   6        877.83        866.38        53.51 o                         
  13   0   6       2883.49       2845.29        67.01 o                         
  14   0   6      10800.46      10546.20       188.14 o                         
  15   0   6       1668.77       1670.86        45.60 o                         
  16   0   6        263.38        233.18        21.08 o                         
  17   0   6        104.08         95.35        20.28 o                         
  18   0   6         32.16         51.67        20.91 o                         
 -19   1   6        507.03        558.36        22.40 o                         
 -18   1   6        102.61        103.94        12.25 o                         
 -17   1   6        721.92        725.24        35.69 o                         
 -16   1   6        705.77        710.62        24.84 o                         
 -15   1   6       1239.17       1198.28        30.02 o                         
 -14   1   6       1514.86       1402.04        28.52 o                         
 -13   1   6        789.30        806.09        19.37 o                         
 -12   1   6        218.14        217.60         9.36 o                         
 -11   1   6          0.06          1.33         2.51 o                         
 -10   1   6        167.39        139.35         5.93 o                         
  -9   1   6       1075.73       1173.28        18.92 o                         
  -8   1   6         49.12         59.34         3.06 o                         
  -7   1   6        368.46        312.17         5.98 o                         
  -6   1   6       1479.99       1626.13        21.37 o                         
  -5   1   6       5960.70       6597.68        75.86 o                         
  -4   1   6        445.10        471.24         8.73 o                         
  -3   1   6       5351.09       5551.73        59.47 o                         
  -2   1   6       3861.44       4127.33        48.60 o                         
  -1   1   6       2183.16       2340.62        27.51 o                         
   0   1   6       5835.60       6343.88        69.78 o                         
   1   1   6      15392.05      16820.99       204.22 o                         
   2   1   6        467.18        515.17         9.71 o                         
   3   1   6       2425.94       2337.18        32.08 o                         
   4   1   6       1574.21       1541.41        19.25 o                         
   5   1   6        915.29       1062.52        15.50 o                         
   6   1   6       1369.77       1615.05        19.32 o                         
   7   1   6        481.53        543.09        10.91 o                         
   8   1   6        955.98        974.33        12.78 o                         
   9   1   6       2069.86       2193.62        31.19 o                         
  10   1   6        607.01        624.59        10.36 o                         
  11   1   6       2093.64       2080.26        31.32 o                         
  12   1   6       1916.73       1907.23        27.91 o                         
  13   1   6         89.18         82.55         6.80 o                         
  14   1   6         54.94         53.38         5.85 o                         
  15   1   6        557.37        525.19        16.69 o                         
  16   1   6        105.28        111.89        10.71 o                         
  17   1   6         50.40         49.96         9.61 o                         
  18   1   6        103.68        105.78        12.92 o                         
 -19   2   6         63.28         69.36        11.46 o                         
 -18   2   6        461.46        430.78        15.77 o                         
 -17   2   6       1503.27       1558.53        34.73 o                         
 -16   2   6        671.00        688.57        19.35 o                         
 -15   2   6        102.04        101.64         8.54 o                         
 -14   2   6        652.08        572.14        16.61 o                         
 -13   2   6        345.37        321.77        12.68 o                         
 -12   2   6        247.82        235.89         9.89 o                         
 -11   2   6        792.05        748.07        14.93 o                         
 -10   2   6       1125.87       1067.99        19.40 o                         
  -9   2   6        244.48        238.80         8.52 o                         
  -8   2   6       2698.56       2599.75        31.34 o                         
  -7   2   6       7766.27       7428.88        87.32 o                         
  -6   2   6       9762.68       9395.79        91.53 o                         
  -5   2   6       6305.45       6048.09        84.22 o                         
  -4   2   6        762.86        688.12        10.41 o                         
  -3   2   6        330.05        312.94         5.96 o                         
  -2   2   6       1397.14       1396.46        24.99 o                         
  -1   2   6       4837.51       4986.52        46.32 o                         
   0   2   6       5764.44       5659.46        73.17 o                         
   1   2   6       6625.24       6388.14        79.73 o                         
   2   2   6      13908.68      13936.06       150.27 o                         
   3   2   6       9413.45       9695.06       121.76 o                         
   4   2   6          8.68         19.65         3.20 o                         
   5   2   6        370.71        304.90         4.97 o                         
   6   2   6        443.03        359.25         7.58 o                         
   7   2   6         18.24         12.80         2.44 o                         
   8   2   6        506.17        509.08         8.07 o                         
   9   2   6        227.13        235.48         5.85 o                         
  10   2   6         30.29         41.20         5.42 o                         
  11   2   6          2.79          4.61         3.80 o                         
  12   2   6        675.66        692.25        16.23 o                         
  13   2   6        443.10        458.67        12.30 o                         
  14   2   6        273.62        314.46        14.44 o                         
  15   2   6         25.66          9.23         5.87 o                         
  16   2   6        929.95        958.48        30.13 o                         
  17   2   6        946.60        978.35        26.01 o                         
  18   2   6        781.77        830.23        27.96 o                         
 -18   3   6         95.38         55.39         8.78 o                         
 -17   3   6         27.17         23.13         7.40 o                         
 -16   3   6          2.47          5.26         5.99 o                         
 -15   3   6         29.77         23.56         6.50 o                         
 -14   3   6        188.15        166.61        10.36 o                         
 -13   3   6        369.26        315.10        11.08 o                         
 -12   3   6         35.49         39.93         5.20 o                         
 -11   3   6        814.88        704.54        16.31 o                         
 -10   3   6          7.54          5.34         3.31 o                         
  -9   3   6         75.87         79.12         5.62 o                         
  -8   3   6       1203.35       1205.67        20.95 o                         
  -7   3   6       1092.05       1085.15        17.88 o                         
  -6   3   6        395.64        387.46         8.68 o                         
  -5   3   6       3431.11       3165.29        45.73 o                         
  -4   3   6       6176.17       5934.11        65.69 o                         
  -3   3   6       6199.02       6153.33        70.84 o                         
  -2   3   6        387.39        306.24         6.86 o                         
  -1   3   6       4627.91       4678.90        52.83 o                         
   0   3   6       6768.68       7057.94        80.97 o                         
   1   3   6         40.34         30.22         2.58 o                         
   2   3   6        347.56        386.34         7.05 o                         
   3   3   6       4899.77       4994.46        52.08 o                         
   4   3   6       6258.03       6240.12        73.90 o                         
   5   3   6       2046.92       2263.92        32.06 o                         
   6   3   6        526.60        549.67        10.25 o                         
   7   3   6        101.53        112.17         5.25 o                         
   8   3   6         14.17         19.20         3.25 o                         
   9   3   6         18.67         16.11         2.82 o                         
  10   3   6        112.00        112.36         7.58 o                         
  11   3   6        193.84        193.71         8.53 o                         
  12   3   6        891.50        854.39        18.29 o                         
  13   3   6         13.02         14.86         6.45 o                         
  14   3   6        924.12        960.06        24.35 o                         
  15   3   6       1692.51       1668.67        39.42 o                         
  16   3   6       1805.52       1828.67        40.74 o                         
  17   3   6          2.69          4.91         7.96 o                         
 -18   4   6        113.10        100.05        10.72 o                         
 -17   4   6        330.69        369.77        14.87 o                         
 -16   4   6          4.56          6.69         6.33 o                         
 -15   4   6        138.16        140.20        10.80 o                         
 -14   4   6        679.78        654.88        16.85 o                         
 -13   4   6       1249.77       1176.38        24.48 o                         
 -12   4   6       2498.72       2494.54        39.37 o                         
 -11   4   6       1882.63       1945.59        33.35 o                         
 -10   4   6       2723.03       2690.71        41.25 o                         
  -9   4   6       2562.42       2438.21        34.99 o                         
  -8   4   6         69.20         54.78         5.19 o                         
  -7   4   6        487.14        475.08        12.32 o                         
  -6   4   6          9.56         13.58         3.09 o                         
  -5   4   6        430.22        419.57         9.89 o                         
  -4   4   6        213.59        254.67         6.34 o                         
  -3   4   6         26.97         33.96         2.95 o                         
  -2   4   6         58.52         63.77         4.39 o                         
  -1   4   6         24.06         16.06         2.01 o                         
   0   4   6          6.36          9.18         1.93 o                         
   1   4   6        455.42        489.98         9.71 o                         
   2   4   6          7.88          5.01         2.31 o                         
   3   4   6          2.33          2.66         2.05 o                         
   4   4   6       1331.63       1429.77        19.81 o                         
   5   4   6       8250.27       8115.32        92.61 o                         
   6   4   6       4272.99       4334.23        51.24 o                         
   7   4   6       1399.54       1493.98        21.52 o                         
   8   4   6       1636.74       1660.40        26.51 o                         
   9   4   6         61.62         70.39         7.46 o                         
  10   4   6        402.66        409.48        14.33 o                         
  11   4   6         64.99         63.64         8.42 o                         
  12   4   6        302.51        310.22        15.48 o                         
  13   4   6       1766.45       1786.09        40.00 o                         
  14   4   6       1908.54       1939.35        48.54 o                         
  15   4   6        542.37        542.04        25.50 o                         
  16   4   6         46.17         43.47        18.62 o                         
  17   4   6          2.43          2.88         9.70 o                         
 -16   5   6       1096.73       1043.18        36.48 o                         
 -15   5   6       1949.42       1953.23        32.77 o                         
 -14   5   6       1145.63       1118.63        23.96 o                         
 -13   5   6         10.40         12.44         5.46 o                         
 -12   5   6          0.52          3.95         4.58 o                         
 -11   5   6        102.86        108.31         8.15 o                         
 -10   5   6        526.64        472.40        13.90 o                         
  -9   5   6       1264.28       1252.62        22.50 o                         
  -8   5   6       4585.14       4604.09        68.31 o                         
  -7   5   6       2498.51       2548.03        40.58 o                         
  -6   5   6       1109.01       1054.55        25.25 o                         
  -5   5   6        311.89        380.42        10.74 o                         
  -4   5   6        612.63        624.10        13.97 o                         
  -3   5   6       1107.83       1107.91        18.73 o                         
  -2   5   6        137.66        127.79         7.22 o                         
  -1   5   6          4.31          5.27         2.59 o                         
   0   5   6         15.43         15.42         2.81 o                         
   1   5   6         77.37         52.31         5.03 o                         
   2   5   6        526.31        566.80        12.06 o                         
   3   5   6       2488.29       2467.78        32.17 o                         
   4   5   6       3895.67       3915.93        61.75 o                         
   5   5   6        359.43        357.80         9.92 o                         
   6   5   6         98.25        113.74         5.52 o                         
   7   5   6       1961.53       1916.40        41.78 o                         
   8   5   6       1603.97       1545.57        37.49 o                         
   9   5   6        824.16        883.66        23.70 o                         
  10   5   6       2092.93       2124.71        54.11 o                         
  11   5   6       1155.04       1137.50        28.99 o                         
  12   5   6       1464.37       1456.16        35.33 o                         
  13   5   6        175.97        169.10        13.49 o                         
  14   5   6        118.40        125.86        13.07 o                         
  15   5   6        556.37        538.79        21.41 o                         
 -15   6   6        163.95        165.72        12.90 o                         
 -14   6   6         17.94          5.68         6.47 o                         
 -13   6   6          9.24          3.21         6.32 o                         
 -12   6   6        158.63        168.97        12.40 o                         
 -11   6   6         32.60         36.66         6.98 o                         
 -10   6   6        147.29        161.57        10.75 o                         
  -9   6   6         65.30         80.48        14.97 o                         
  -8   6   6       1540.57       1392.02        28.37 o                         
  -7   6   6        504.24        476.26        15.14 o                         
  -6   6   6         25.07         12.88         5.76 o                         
  -5   6   6          1.73          2.58         3.76 o                         
  -4   6   6        485.04        454.37        13.05 o                         
  -3   6   6        299.13        292.96         9.23 o                         
  -2   6   6        270.21        297.38         9.40 o                         
  -1   6   6       1978.96       1910.02        31.51 o                         
   0   6   6        930.80        928.65        21.09 o                         
   1   6   6         68.45         92.75         5.66 o                         
   2   6   6        505.42        565.02        12.55 o                         
   3   6   6       1444.92       1474.03        23.30 o                         
   4   6   6        845.14        827.83        17.68 o                         
   5   6   6        226.81        196.83         9.98 o                         
   6   6   6         52.76         57.82         7.74 o                         
   7   6   6        104.37         87.25         9.48 o                         
   8   6   6         71.31         55.65         8.29 o                         
   9   6   6        101.00        120.44        10.56 o                         
  10   6   6         96.84        107.23        13.32 o                         
  11   6   6         12.29         18.02        11.60 o                         
  12   6   6        140.09        169.01        14.27 o                         
  13   6   6          2.29          7.70         7.93 o                         
  14   6   6         71.91         63.84        10.98 o                         
 -13   7   6        261.07        238.98        19.00 o                         
 -12   7   6         33.26         38.34         7.93 o                         
 -11   7   6          8.99          8.28         6.91 o                         
 -10   7   6        266.59        243.68        13.16 o                         
  -9   7   6        405.59        445.89        16.35 o                         
  -8   7   6       1051.76       1029.94        25.86 o                         
  -7   7   6        426.99        397.17        15.03 o                         
  -6   7   6        162.84        146.75        10.29 o                         
  -5   7   6       2273.67       2175.18        39.45 o                         
  -4   7   6       4837.12       4834.53        70.21 o                         
  -3   7   6       2365.95       2382.12        45.40 o                         
  -2   7   6       1898.07       1872.00        31.68 o                         
  -1   7   6        202.70        225.45        12.03 o                         
   0   7   6       1185.54       1164.94        22.34 o                         
   1   7   6        734.91        700.72        16.41 o                         
   2   7   6        300.44        302.81        12.14 o                         
   3   7   6       2421.87       2418.23        43.60 o                         
   4   7   6       1833.85       1793.25        34.56 o                         
   5   7   6        997.82       1014.16        25.47 o                         
   6   7   6        273.03        285.11        14.81 o                         
   7   7   6         57.44         70.98         9.28 o                         
   8   7   6        142.48        172.05        15.19 o                         
   9   7   6         47.19         52.31         9.54 o                         
  10   7   6        123.60        116.86        11.95 o                         
  11   7   6          4.69         13.60         8.52 o                         
  12   7   6          2.53         17.12         8.27 o                         
 -10   8   6          4.48         11.68         8.65 o                         
  -9   8   6          7.85         11.78         8.05 o                         
  -8   8   6         46.42         34.56         9.05 o                         
  -7   8   6         21.12         20.27         8.14 o                         
  -6   8   6         86.25         71.47         9.50 o                         
  -5   8   6        103.24         97.34         9.48 o                         
  -4   8   6         11.87         16.56         6.46 o                         
  -3   8   6        161.56        168.86         9.87 o                         
  -2   8   6          3.58          4.88         4.84 o                         
  -1   8   6         24.15         48.60         7.81 o                         
   0   8   6        286.54        260.83        14.77 o                         
   1   8   6        417.16        419.23        17.38 o                         
   2   8   6        374.97        413.53        15.81 o                         
   3   8   6        187.23        212.41        14.16 o                         
   4   8   6         55.94         50.89        10.27 o                         
   5   8   6         43.90         74.21        13.27 o                         
   6   8   6         24.07         28.57         8.06 o                         
   7   8   6          0.67          5.10         7.36 o                         
   8   8   6          0.66          2.43         7.39 o                         
   9   8   6         23.57         17.06         8.30 o                         
  -5   9   6         10.41          9.52         7.86 o                         
  -4   9   6        149.12        161.15        19.61 o                         
  -3   9   6        148.86        118.39        16.84 o                         
  -2   9   6         49.72         44.28        12.93 o                         
  -1   9   6          3.49          2.47         7.33 o                         
   0   9   6          1.36          5.14         8.72 o                         
   1   9   6          0.60          6.03         8.89 o                         
   2   9   6        315.54        303.88        21.56 o                         
   3   9   6       1569.03       1724.87        59.72 o                         
   4   9   6       1210.56       1270.20        52.51 o                         
 -19   1   7        763.47        799.97        28.26 o                         
 -18   1   7        905.03        863.29        25.09 o                         
 -17   1   7         95.81         80.46        12.62 o                         
 -16   1   7          9.07          5.38         6.32 o                         
 -15   1   7       1509.09       1481.55        27.58 o                         
 -14   1   7       1849.69       1776.78        36.11 o                         
 -13   1   7       2637.05       2526.52        48.33 o                         
 -12   1   7         99.58        117.99         7.48 o                         
 -11   1   7          8.60          8.74         2.78 o                         
 -10   1   7        829.35        786.31        13.33 o                         
  -9   1   7          6.51         11.19         2.73 o                         
  -8   1   7       3390.62       3093.83        36.90 o                         
  -7   1   7      14709.66      14527.80       162.69 o                         
  -6   1   7      14038.28      13883.12       152.80 o                         
  -5   1   7         22.36         33.06         2.72 o                         
  -4   1   7        570.45        722.62         9.29 o                         
  -3   1   7       3354.94       3473.80        43.34 o                         
  -2   1   7        167.05        162.46         3.45 o                         
  -1   1   7        521.14        468.82         6.86 o                         
   0   1   7      17734.96      17717.39       223.03 o                         
   1   1   7       2123.09       2059.48        22.34 o                         
   2   1   7       2885.78       2842.29        39.62 o                         
   3   1   7       2198.11       2266.63        29.96 o                         
   4   1   7      10395.33      11129.14       130.08 o                         
   5   1   7       6844.71       6942.34        68.34 o                         
   6   1   7       4606.83       4584.78        64.67 o                         
   7   1   7         21.56         18.00         2.76 o                         
   8   1   7        123.58        138.14         5.15 o                         
   9   1   7        658.52        681.14         9.11 o                         
  10   1   7        319.49        358.35         7.05 o                         
  11   1   7       1079.70       1189.31        20.81 o                         
  12   1   7       6167.98       6171.84        79.05 o                         
  13   1   7       4382.75       4287.56        94.11 o                         
  14   1   7         44.70         49.64         7.29 o                         
  15   1   7        704.69        687.89        19.47 o                         
  16   1   7       1161.39       1187.13        35.18 o                         
  17   1   7         50.25         53.20        10.34 o                         
  18   1   7         21.58         27.02        10.38 o                         
 -19   2   7          2.88         11.75         8.81 o                         
 -18   2   7        200.47        186.80        15.68 o                         
 -17   2   7        199.76        183.28        11.66 o                         
 -16   2   7        234.53        226.57        10.66 o                         
 -15   2   7        474.89        443.14        15.32 o                         
 -14   2   7         29.35         23.51         5.50 o                         
 -13   2   7        188.38        177.73         8.88 o                         
 -12   2   7       1060.43        942.03        20.02 o                         
 -11   2   7        142.66        147.58         7.03 o                         
 -10   2   7        101.75         97.37         5.80 o                         
  -9   2   7       4075.10       4028.63        53.61 o                         
  -8   2   7         38.18         29.40         5.00 o                         
  -7   2   7        175.43        261.10         7.74 o                         
  -6   2   7       1856.38       2091.19        20.58 o                         
  -5   2   7        322.19        321.38         9.37 o                         
  -4   2   7        265.95        304.12         8.63 o                         
  -3   2   7        374.85        406.98        10.22 o                         
  -2   2   7       2765.28       2746.26        26.98 o                         
  -1   2   7       1349.25       1517.11        16.56 o                         
   0   2   7         44.58         44.28         2.73 o                         
   1   2   7       1876.00       2004.45        28.89 o                         
   2   2   7        553.22        571.20         6.39 o                         
   3   2   7       5769.40       5764.44        73.15 o                         
   4   2   7       5429.03       5662.28        58.43 o                         
   5   2   7        322.67        320.97         7.44 o                         
   6   2   7        150.45        153.36         4.51 o                         
   7   2   7        579.30        596.16        11.04 o                         
   8   2   7        120.39        138.69         6.74 o                         
   9   2   7         27.45         36.40         4.58 o                         
  10   2   7        204.40        190.86         7.51 o                         
  11   2   7        259.39        281.31        10.81 o                         
  12   2   7        134.91        144.02         9.81 o                         
  13   2   7        234.49        215.94         9.78 o                         
  14   2   7         83.36         95.91         8.91 o                         
  15   2   7        117.78        127.59        12.48 o                         
  16   2   7        344.21        332.95        15.39 o                         
  17   2   7         81.16         76.78         9.58 o                         
  18   2   7        102.28        118.63        14.82 o                         
 -18   3   7        220.25        205.44        13.03 o                         
 -17   3   7         11.89         20.44         7.62 o                         
 -16   3   7        187.22        175.29        11.80 o                         
 -15   3   7        156.11        130.73        10.08 o                         
 -14   3   7       1038.20        935.09        20.94 o                         
 -13   3   7        229.74        236.31        10.09 o                         
 -12   3   7        307.11        333.60        10.39 o                         
 -11   3   7        401.50        382.22        10.79 o                         
 -10   3   7        509.38        509.72        11.86 o                         
  -9   3   7        253.08        268.82         8.92 o                         
  -8   3   7        864.31        935.37        20.37 o                         
  -7   3   7       7639.91       7835.06        96.13 o                         
  -6   3   7       3454.96       3516.07        44.72 o                         
  -5   3   7        117.41        110.48         4.78 o                         
  -4   3   7        321.71        324.80         6.69 o                         
  -3   3   7       1080.61       1041.49        13.80 o                         
  -2   3   7        129.42        118.36         3.72 o                         
  -1   3   7       2172.46       2040.01        27.15 o                         
   0   3   7       1455.14       1259.92        17.71 o                         
   1   3   7       4866.19       4852.35        61.71 o                         
   2   3   7       2503.97       2589.11        32.40 o                         
   3   3   7        181.50        159.82         4.24 o                         
   4   3   7       4139.94       4089.07        54.16 o                         
   5   3   7       1215.14       1185.02        16.17 o                         
   6   3   7       3092.61       3063.04        37.90 o                         
   7   3   7         64.23         61.56         3.84 o                         
   8   3   7        104.66        123.29         7.24 o                         
   9   3   7         38.09         40.76         5.06 o                         
  10   3   7         75.36         77.24         8.28 o                         
  11   3   7        758.59        758.45        21.96 o                         
  12   3   7        963.92        993.57        21.79 o                         
  13   3   7       1021.50       1020.50        27.83 o                         
  14   3   7        503.12        523.25        17.21 o                         
  15   3   7         80.10         68.85        10.17 o                         
  16   3   7        885.81        863.32        26.07 o                         
  17   3   7        522.71        519.63        38.00 o                         
 -17   4   7        376.57        389.70        17.63 o                         
 -16   4   7        721.71        698.88        26.58 o                         
 -15   4   7        240.60        227.51        12.66 o                         
 -14   4   7         55.99         67.69         6.80 o                         
 -13   4   7          7.64         14.11         5.70 o                         
 -12   4   7          3.27          3.22         4.44 o                         
 -11   4   7        219.22        214.91         9.75 o                         
 -10   4   7       2016.04       1977.35        33.45 o                         
  -9   4   7       6319.91       6239.76        82.70 o                         
  -8   4   7       1537.25       1565.21        29.14 o                         
  -7   4   7       1946.93       1843.37        34.72 o                         
  -6   4   7        544.88        495.83         8.37 o                         
  -5   4   7       1899.11       1791.33        30.01 o                         
  -4   4   7        227.19        206.99         4.83 o                         
  -3   4   7       3099.21       3257.22        44.24 o                         
  -2   4   7       2269.92       2350.93        40.33 o                         
  -1   4   7        596.95        578.14        12.16 o                         
   0   4   7         38.90         38.46         3.05 o                         
   1   4   7        671.88        695.45        13.04 o                         
   2   4   7       1566.92       1592.54        20.75 o                         
   3   4   7       2024.06       1985.68        29.30 o                         
   4   4   7       3772.68       3839.09        45.14 o                         
   5   4   7        560.96        571.02        12.18 o                         
   6   4   7       1470.56       1452.59        24.58 o                         
   7   4   7        178.06        178.89         8.23 o                         
   8   4   7        586.28        588.79        12.88 o                         
   9   4   7         86.62         79.36         9.06 o                         
  10   4   7        508.58        508.55        26.68 o                         
  11   4   7         97.23         97.16        10.94 o                         
  12   4   7         15.12         12.08         6.06 o                         
  13   4   7        598.08        600.18        21.89 o                         
  14   4   7       1301.25       1275.36        30.37 o                         
  15   4   7       1024.45       1107.47        70.00 o                         
  16   4   7        506.37        468.91        23.08 o                         
 -16   5   7         73.71         57.94         9.45 o                         
 -15   5   7         28.24         29.04         7.70 o                         
 -14   5   7         66.19         68.54         8.07 o                         
 -13   5   7        263.22        276.44        16.96 o                         
 -12   5   7        320.83        351.23        12.65 o                         
 -11   5   7        999.87        950.30        21.07 o                         
 -10   5   7          0.23          2.72         4.88 o                         
  -9   5   7        422.02        411.47        22.15 o                         
  -8   5   7       1688.72       1532.77        33.12 o                         
  -7   5   7        227.18        221.55        10.06 o                         
  -6   5   7        294.35        242.70        10.37 o                         
  -5   5   7         12.41          6.50         3.34 o                         
  -4   5   7        164.42        154.06        10.67 o                         
  -3   5   7        705.81        717.43        14.59 o                         
  -2   5   7        750.17        835.57        16.67 o                         
  -1   5   7       1609.59       1670.27        24.46 o                         
   0   5   7       1016.37        978.72        16.48 o                         
   1   5   7        333.07        333.95         8.27 o                         
   2   5   7        109.63        117.22         5.61 o                         
   3   5   7        802.89        760.85        14.59 o                         
   4   5   7       2021.07       1938.76        31.09 o                         
   5   5   7       2542.72       2452.59        37.70 o                         
   6   5   7        133.47        133.95         7.40 o                         
   7   5   7        679.53        636.19        39.05 o                         
   8   5   7        688.80        710.47        20.53 o                         
   9   5   7         31.08         23.13         6.62 o                         
  10   5   7        157.28        144.39        13.56 o                         
  11   5   7         19.35         15.50         7.11 o                         
  12   5   7         28.76         28.76         8.41 o                         
  13   5   7         89.20         90.17        10.44 o                         
  14   5   7        210.17        201.06        15.13 o                         
  15   5   7         38.23         28.17         9.26 o                         
 -15   6   7        393.13        400.50        18.20 o                         
 -14   6   7          2.77          5.03         6.74 o                         
 -13   6   7          0.85         10.15         6.86 o                         
 -12   6   7         26.27         23.68         7.00 o                         
 -11   6   7        105.00        107.51         9.87 o                         
 -10   6   7        579.16        563.51        17.38 o                         
  -9   6   7       2155.65       2178.69        40.58 o                         
  -8   6   7       2716.25       2638.38        47.28 o                         
  -7   6   7        156.61        126.21         8.36 o                         
  -6   6   7         64.81         75.60         9.95 o                         
  -5   6   7        689.80        651.71        17.08 o                         
  -4   6   7        815.88        821.77        16.63 o                         
  -3   6   7        591.70        581.67        15.25 o                         
  -2   6   7        549.70        531.23        13.04 o                         
  -1   6   7         11.91          6.51         3.87 o                         
   0   6   7        280.37        288.43        10.20 o                         
   1   6   7         66.64         74.80         5.80 o                         
   2   6   7       2722.03       2749.16        37.59 o                         
   3   6   7       1798.43       1861.19        31.18 o                         
   4   6   7       1900.69       1905.90        31.90 o                         
   5   6   7         20.42         27.55         5.19 o                         
   6   6   7        562.22        521.22        18.08 o                         
   7   6   7        269.58        260.47        19.36 o                         
   8   6   7        594.91        625.00        20.19 o                         
   9   6   7        926.12        889.26        26.18 o                         
  10   6   7       2031.54       2080.02        46.05 o                         
  11   6   7        977.79       1053.64        29.62 o                         
  12   6   7         29.67         25.23         9.98 o                         
  13   6   7          6.10          4.53         7.70 o                         
  14   6   7        534.64        570.48        23.42 o                         
 -13   7   7        152.10        163.03        14.89 o                         
 -12   7   7         14.26         13.64         7.71 o                         
 -11   7   7          3.17          6.89         6.93 o                         
 -10   7   7        372.42        392.01        16.18 o                         
  -9   7   7        166.93        180.59        14.43 o                         
  -8   7   7        335.12        359.34        14.62 o                         
  -7   7   7         54.57         38.77         6.71 o                         
  -6   7   7          8.66          7.44         5.80 o                         
  -5   7   7        134.15        132.60         9.85 o                         
  -4   7   7        351.74        340.89        11.55 o                         
  -3   7   7          8.47         10.19         4.89 o                         
  -2   7   7        394.70        412.55        12.93 o                         
  -1   7   7          4.33          4.71         4.23 o                         
   0   7   7          0.50          4.32         3.98 o                         
   1   7   7        102.95         94.89         8.07 o                         
   2   7   7          0.09          2.24         5.03 o                         
   3   7   7         62.15         72.70         7.74 o                         
   4   7   7        391.94        401.30        14.16 o                         
   5   7   7         68.20         74.61         8.10 o                         
   6   7   7         40.48         48.40         7.64 o                         
   7   7   7        110.52        114.42        11.73 o                         
   8   7   7         41.67         31.74         8.16 o                         
   9   7   7        131.14        129.34        11.43 o                         
  10   7   7        597.34        626.73        24.09 o                         
  11   7   7         34.76         39.64         9.68 o                         
  12   7   7        305.02        303.70        18.00 o                         
 -10   8   7        609.81        641.62        25.65 o                         
  -9   8   7       1061.00       1182.64        33.27 o                         
  -8   8   7        121.72        126.99        10.44 o                         
  -7   8   7          2.31          0.28         5.82 o                         
  -6   8   7        306.07        281.21        13.89 o                         
  -5   8   7       1538.85       1522.94        32.55 o                         
  -4   8   7       1720.90       1667.45        33.70 o                         
  -3   8   7        550.37        563.68        18.11 o                         
  -2   8   7       1145.30       1160.40        26.43 o                         
  -1   8   7        206.25        218.51        12.18 o                         
   0   8   7         36.60         41.40         7.99 o                         
   1   8   7         45.66         53.46         7.57 o                         
   2   8   7       1200.64       1182.77        31.68 o                         
   3   8   7       2057.68       2036.22        55.34 o                         
   4   8   7        586.42        604.67        25.75 o                         
   5   8   7         95.09        102.88        13.00 o                         
   6   8   7        191.56        188.54        14.89 o                         
   7   8   7          3.12          3.60         7.00 o                         
   8   8   7         10.53          3.01         7.74 o                         
   9   8   7         82.73         81.30        11.38 o                         
  -5   9   7          0.38          8.15         9.17 o                         
  -4   9   7         15.44         12.25         9.36 o                         
  -3   9   7        141.22        171.08        22.17 o                         
  -2   9   7          1.45          0.00         9.92 o                         
  -1   9   7          8.26          9.46         8.20 o                         
   0   9   7        195.37        180.72        15.54 o                         
   1   9   7        507.65        563.07        50.50 o                         
   2   9   7        768.46        774.93        31.38 o                         
   3   9   7         51.10         50.58        15.28 o                         
   4   9   7         39.82         38.93        14.79 o                         
 -19   0   8       1295.12       1175.88        62.73 o                         
 -18   0   8        565.59        649.41        43.39 o                         
 -17   0   8        882.66       1010.75        47.85 o                         
 -16   0   8        509.13        456.48        22.18 o                         
 -15   0   8       2986.53       2867.74        82.68 o                         
 -14   0   8       1331.18       1301.28        52.52 o                         
 -13   0   8       3391.57       3317.52        57.93 o                         
 -12   0   8       2830.57       2757.67        79.45 o                         
 -11   0   8       1548.20       1577.13        25.58 o                         
 -10   0   8        644.68        695.26        21.57 o                         
  -9   0   8       3645.67       3630.11       141.74 o                         
  -8   0   8       7603.87       7321.89       148.60 o                         
  -7   0   8         23.39         20.27        12.46 o                         
  -6   0   8        943.57       1000.08        59.76 o                         
  -5   0   8        637.55        614.77        50.96 o                         
  -4   0   8        302.63        275.56         8.05 o                         
  -3   0   8        105.49        111.68         2.50 o                         
  -2   0   8      12941.25      13380.45       222.62 o                         
  -1   0   8       2337.70       2027.39        20.02 o                         
   0   0   8       5880.11       5601.40       161.33 o                         
   1   0   8         11.22          8.14        11.74 o                         
   2   0   8        229.89        322.51        14.80 o                         
   3   0   8      21750.97      22475.71       367.13 o                         
   4   0   8      32187.07      31983.13       557.65 o                         
   5   0   8       6285.95       6254.40        71.10 o                         
   6   0   8        109.26        105.55        14.14 o                         
   7   0   8       2683.02       2672.25        29.27 o                         
   8   0   8       2131.19       2332.16        54.73 o                         
   9   0   8       1702.66       1808.95        30.43 o                         
  10   0   8       2111.42       2070.21        44.47 o                         
  11   0   8       7666.73       7468.11       151.69 o                         
  12   0   8       3575.32       3456.50        79.86 o                         
  13   0   8        200.94        180.60        14.09 o                         
  14   0   8         41.87         35.89        11.75 o                         
  15   0   8         22.21         11.14         9.92 o                         
  16   0   8        667.57        629.93        29.67 o                         
  17   0   8         51.48         45.28        11.89 o                         
  18   0   8         41.90         53.93        22.01 o                         
 -19   1   8        341.73        417.37        20.72 o                         
 -18   1   8        376.56        397.76        18.74 o                         
 -17   1   8        785.74        818.63        26.33 o                         
 -16   1   8        474.83        502.70        18.98 o                         
 -15   1   8        287.05        264.45        12.33 o                         
 -14   1   8        112.66         84.48         7.73 o                         
 -13   1   8        425.87        451.06        14.33 o                         
 -12   1   8        703.08        716.52        16.85 o                         
 -11   1   8        166.98        173.54         8.62 o                         
 -10   1   8        135.87        120.45         5.90 o                         
  -9   1   8       1492.96       1457.82        22.61 o                         
  -8   1   8         15.70         20.47         2.70 o                         
  -7   1   8        184.87        241.15         5.27 o                         
  -6   1   8        492.09        535.60        10.29 o                         
  -5   1   8        271.04        268.80         6.90 o                         
  -4   1   8         83.64        102.26         6.16 o                         
  -3   1   8        337.26        328.70         6.66 o                         
  -2   1   8        639.77        629.78         9.47 o                         
  -1   1   8       2335.28       2331.29        26.08 o                         
   0   1   8        224.23        200.63         4.95 o                         
   1   1   8       5117.50       5110.73        58.63 o                         
   2   1   8       2348.82       2370.83        29.59 o                         
   3   1   8       2707.22       2949.57        37.92 o                         
   4   1   8       2605.21       2964.25        33.14 o                         
   5   1   8        577.10        509.04         8.94 o                         
   6   1   8        706.59        644.79        12.41 o                         
   7   1   8        586.54        525.57         7.98 o                         
   8   1   8         61.87         44.97         4.21 o                         
   9   1   8        887.72        853.93        12.84 o                         
  10   1   8        482.38        466.72        10.30 o                         
  11   1   8        403.74        391.47        14.34 o                         
  12   1   8        113.30        117.57         8.32 o                         
  13   1   8          4.36          7.93         4.60 o                         
  14   1   8         14.36          3.95         4.78 o                         
  15   1   8        398.69        410.20        16.72 o                         
  16   1   8          0.51          7.46         6.50 o                         
  17   1   8         47.45         35.80        10.67 o                         
  18   1   8        196.90        208.10        18.61 o                         
 -19   2   8        726.07        717.59        26.81 o                         
 -18   2   8         45.61         38.54         9.86 o                         
 -17   2   8        186.36        202.13        12.78 o                         
 -16   2   8        573.70        591.56        25.79 o                         
 -15   2   8        725.13        748.56        19.87 o                         
 -14   2   8        395.27        396.38        14.75 o                         
 -13   2   8        283.26        248.03        12.02 o                         
 -12   2   8        407.86        406.91        12.21 o                         
 -11   2   8          0.11          1.30         3.43 o                         
 -10   2   8         42.97         54.65         5.23 o                         
  -9   2   8      13201.87      13412.84       152.99 o                         
  -8   2   8      21370.52      21680.61       253.48 o                         
  -7   2   8       6327.09       6448.67        64.38 o                         
  -6   2   8       1610.82       1622.43        27.69 o                         
  -5   2   8          7.39          7.82         2.42 o                         
  -4   2   8         22.98         21.36         4.58 o                         
  -3   2   8        768.61        797.61        17.13 o                         
  -2   2   8       5368.01       5644.80        74.71 o                         
  -1   2   8      10263.92      10834.28       122.44 o                         
   0   2   8       9630.35       9747.86       121.13 o                         
   1   2   8       5471.51       5476.17        88.08 o                         
   2   2   8        628.71        676.23        15.05 o                         
   3   2   8       1363.07       1473.72        25.42 o                         
   4   2   8      14916.73      15598.97       164.60 o                         
   5   2   8       2124.58       2274.93        31.27 o                         
   6   2   8        577.11        620.52         9.08 o                         
   7   2   8        996.65       1089.19        19.00 o                         
   8   2   8         82.96         83.54         6.61 o                         
   9   2   8        216.18        218.74         9.24 o                         
  10   2   8       2889.61       2994.28        40.38 o                         
  11   2   8       5984.06       6013.67        86.66 o                         
  12   2   8       3907.13       4012.14        57.68 o                         
  13   2   8         67.39         68.94         6.31 o                         
  14   2   8        213.17        209.47        11.89 o                         
  15   2   8        759.56        734.42        25.14 o                         
  16   2   8       1868.03       1896.13        40.33 o                         
  17   2   8       1764.06       1846.87        52.50 o                         
 -18   3   8         45.93         43.61         8.48 o                         
 -17   3   8         38.10         26.51         7.57 o                         
 -16   3   8         32.49         31.63         8.32 o                         
 -15   3   8        330.94        319.02        17.39 o                         
 -14   3   8        814.44        793.84        20.98 o                         
 -13   3   8         11.38          9.90         4.60 o                         
 -12   3   8         26.81         18.90         4.49 o                         
 -11   3   8       2329.31       2302.74        36.01 o                         
 -10   3   8        604.05        636.86        16.46 o                         
  -9   3   8          4.75          5.19         3.39 o                         
  -8   3   8         33.49         33.30         4.16 o                         
  -7   3   8       1081.23       1038.32        16.20 o                         
  -6   3   8       3246.17       3313.34        44.43 o                         
  -5   3   8       3710.61       3916.33        48.44 o                         
  -4   3   8       3885.46       4012.73        48.20 o                         
  -3   3   8       4577.02       4636.17        49.79 o                         
  -2   3   8        444.12        386.34         7.97 o                         
  -1   3   8        268.54        221.68         5.62 o                         
   0   3   8       2985.53       3268.11        42.69 o                         
   1   3   8        549.47        515.85        10.13 o                         
   2   3   8       2283.28       2242.48        28.45 o                         
   3   3   8          3.78          3.43         1.55 o                         
   4   3   8         17.88         24.09         4.18 o                         
   5   3   8          5.05          7.38         2.34 o                         
   6   3   8         44.77         55.20         4.97 o                         
   7   3   8          2.66          3.33         2.82 o                         
   8   3   8         17.41         13.64         2.90 o                         
   9   3   8         13.32         21.00         4.69 o                         
  10   3   8          6.62         10.79         4.73 o                         
  11   3   8       1563.71       1549.46        29.69 o                         
  12   3   8        845.69        892.74        20.17 o                         
  13   3   8       1163.99       1171.09        27.32 o                         
  14   3   8       1935.49       1986.42        47.29 o                         
  15   3   8        139.43        134.19        12.62 o                         
  16   3   8         23.92         33.43        11.14 o                         
  17   3   8         22.55         35.69        10.47 o                         
 -17   4   8          2.03          5.70         7.05 o                         
 -16   4   8        222.78        208.86        13.28 o                         
 -15   4   8        765.13        729.41        20.75 o                         
 -14   4   8        444.50        444.49        14.81 o                         
 -13   4   8        528.90        501.58        14.49 o                         
 -12   4   8       1632.78       1632.92        29.90 o                         
 -11   4   8        543.08        558.54        14.80 o                         
 -10   4   8         50.71         48.39         5.77 o                         
  -9   4   8          8.92          3.36         3.62 o                         
  -8   4   8          6.61          2.83         3.46 o                         
  -7   4   8       1198.09       1134.21        19.34 o                         
  -6   4   8         12.12         16.69         2.92 o                         
  -5   4   8        971.03        981.04        17.96 o                         
  -4   4   8        403.74        406.53         9.67 o                         
  -3   4   8       3512.20       3684.98        48.50 o                         
  -2   4   8       2309.27       2317.99        30.99 o                         
  -1   4   8        899.48        818.22        14.95 o                         
   0   4   8        611.69        556.78        10.62 o                         
   1   4   8       1062.64       1039.01        16.58 o                         
   2   4   8       1683.53       1582.40        22.97 o                         
   3   4   8       5589.25       5490.40        68.80 o                         
   4   4   8       1935.37       1829.59        28.99 o                         
   5   4   8       3075.44       2867.18        41.71 o                         
   6   4   8       3915.57       3815.37        55.56 o                         
   7   4   8       1006.08        983.05        18.11 o                         
   8   4   8       1470.19       1443.44        28.93 o                         
   9   4   8         29.04         28.46         5.60 o                         
  10   4   8        988.34        967.35        24.83 o                         
  11   4   8        560.21        583.17        19.92 o                         
  12   4   8        192.33        220.10        13.62 o                         
  13   4   8        260.25        295.89        15.73 o                         
  14   4   8        236.84        235.99        15.26 o                         
  15   4   8         87.76         88.60        13.01 o                         
  16   4   8         67.84         55.42        11.54 o                         
 -16   5   8        643.47        580.27        22.72 o                         
 -15   5   8        366.66        398.62        20.20 o                         
 -14   5   8        582.93        548.19        18.56 o                         
 -13   5   8         14.43         10.32         6.42 o                         
 -12   5   8         14.92         24.11         6.70 o                         
 -11   5   8        193.73        187.65        11.69 o                         
 -10   5   8       3186.00       3140.83        51.72 o                         
  -9   5   8       2301.61       2277.10        43.11 o                         
  -8   5   8        620.03        631.51        15.99 o                         
  -7   5   8        976.16        897.92        19.88 o                         
  -6   5   8         22.28         26.76         4.99 o                         
  -5   5   8         24.95         26.95         4.58 o                         
  -4   5   8         20.63         29.63         4.91 o                         
  -3   5   8        350.73        360.02        11.00 o                         
  -2   5   8          4.53          1.15         3.34 o                         
  -1   5   8         47.96         54.64         3.98 o                         
   0   5   8       3442.55       3408.75        44.63 o                         
   1   5   8       3796.57       3745.71        51.38 o                         
   2   5   8       4766.14       4624.84        65.82 o                         
   3   5   8       2939.57       2875.78        46.32 o                         
   4   5   8         34.40         44.03         4.16 o                         
   5   5   8       1916.86       1777.38        27.54 o                         
   6   5   8       1676.56       1575.54        28.20 o                         
   7   5   8        595.69        570.97        14.54 o                         
   8   5   8       1881.49       1868.76        57.39 o                         
   9   5   8       1734.89       1726.36        39.19 o                         
  10   5   8       2924.94       2952.48        58.02 o                         
  11   5   8       1114.81       1126.21        29.26 o                         
  12   5   8         23.40         24.73         8.35 o                         
  13   5   8        548.48        537.47        22.34 o                         
  14   5   8        176.15        154.09        12.99 o                         
  15   5   8          3.48          5.47         7.76 o                         
 -15   6   8         21.30         15.70         8.12 o                         
 -14   6   8         10.51          9.92         7.30 o                         
 -13   6   8         12.11          9.53         6.62 o                         
 -12   6   8        304.00        274.39        13.89 o                         
 -11   6   8        381.31        347.05        18.07 o                         
 -10   6   8       1120.46       1145.11        26.79 o                         
  -9   6   8       1122.04       1186.05        26.32 o                         
  -8   6   8       1846.14       1829.09        35.55 o                         
  -7   6   8       1603.98       1547.12        32.39 o                         
  -6   6   8        396.86        411.70        15.97 o                         
  -5   6   8        349.81        343.31        12.88 o                         
  -4   6   8         10.35          9.25         4.38 o                         
  -3   6   8        395.88        353.05        10.72 o                         
  -2   6   8        470.16        488.57        12.95 o                         
  -1   6   8        793.81        793.84        17.17 o                         
   0   6   8       1143.43       1121.47        19.58 o                         
   1   6   8        239.76        224.41         9.15 o                         
   2   6   8        623.44        618.32        14.63 o                         
   3   6   8        182.17        190.81        11.49 o                         
   4   6   8        274.36        286.40        12.77 o                         
   5   6   8         21.23          8.33         5.28 o                         
   6   6   8         68.16         67.49         7.28 o                         
   7   6   8         20.35          9.51         6.26 o                         
   8   6   8        157.15        163.96        12.96 o                         
   9   6   8        612.04        611.66        21.27 o                         
  10   6   8        309.67        312.18        16.43 o                         
  11   6   8         12.70         14.19         7.76 o                         
  12   6   8         69.68         77.54        11.11 o                         
  13   6   8          5.05          7.24         8.14 o                         
 -12   7   8        571.54        585.69        20.25 o                         
 -11   7   8       1044.14       1005.82        26.22 o                         
 -10   7   8       1628.28       1640.07        35.07 o                         
  -9   7   8        676.85        719.39        20.89 o                         
  -8   7   8         17.04         15.16         6.51 o                         
  -7   7   8        833.87        850.49        22.37 o                         
  -6   7   8       2566.98       2571.04        67.78 o                         
  -5   7   8       1226.12       1221.53        26.97 o                         
  -4   7   8       1451.49       1409.31        27.19 o                         
  -3   7   8        830.14        838.80        18.64 o                         
  -2   7   8       3323.34       3303.80        51.36 o                         
  -1   7   8       1118.27       1168.84        25.25 o                         
   0   7   8         62.82         70.63         8.48 o                         
   1   7   8        635.24        625.16        17.72 o                         
   2   7   8       1540.22       1489.44        30.67 o                         
   3   7   8        406.80        422.77        27.89 o                         
   4   7   8        114.98        100.27         8.69 o                         
   5   7   8        200.52        203.17        11.79 o                         
   6   7   8         53.30         65.30         9.42 o                         
   7   7   8         46.97         65.46         9.45 o                         
   8   7   8         24.54         40.96         8.68 o                         
   9   7   8        123.60        119.66        12.11 o                         
  10   7   8         82.47         65.67        12.43 o                         
  11   7   8          9.30         11.53         8.40 o                         
 -10   8   8         11.78          6.42         7.12 o                         
  -9   8   8        127.54        132.35        11.58 o                         
  -8   8   8        503.48        545.63        19.38 o                         
  -7   8   8        301.53        332.14        14.95 o                         
  -6   8   8         24.93         16.01         6.68 o                         
  -5   8   8          0.20          3.31         5.67 o                         
  -4   8   8         76.02         77.66         8.97 o                         
  -3   8   8         22.72         12.72         7.08 o                         
  -2   8   8         10.41          8.05         5.70 o                         
  -1   8   8         18.24         28.10         6.84 o                         
   0   8   8        283.57        258.14        15.44 o                         
   1   8   8        419.09        423.92        18.05 o                         
   2   8   8        601.54        594.30        21.84 o                         
   3   8   8        450.85        401.11        17.98 o                         
   4   8   8        545.49        556.13        25.55 o                         
   5   8   8        302.40        282.45        19.05 o                         
   6   8   8        617.75        636.24        28.24 o                         
   7   8   8        527.74        522.67        21.98 o                         
   8   8   8         37.66         37.51        17.96 o                         
  -4   9   8        105.74        103.78        13.72 o                         
  -3   9   8          3.53          2.17        11.28 o                         
  -2   9   8         21.53         24.41        16.70 o                         
  -1   9   8        163.57        161.58        17.10 o                         
   0   9   8       1021.39       1056.34        35.78 o                         
   1   9   8        912.39        924.65        40.69 o                         
   2   9   8        697.19        664.27        30.98 o                         
   3   9   8        406.49        408.58        41.82 o                         
 -19   1   9         38.44         14.06         7.78 o                         
 -18   1   9          2.51          2.46         7.63 o                         
 -17   1   9        902.37        930.20        30.32 o                         
 -16   1   9        345.71        341.23        15.07 o                         
 -15   1   9       1112.09       1130.33        26.83 o                         
 -14   1   9       2163.94       2199.44        40.95 o                         
 -13   1   9       1429.07       1352.60        26.78 o                         
 -12   1   9        891.41        935.88        21.95 o                         
 -11   1   9         95.33         94.45         5.64 o                         
 -10   1   9       1109.91       1173.27        18.52 o                         
  -9   1   9       7230.14       7404.59       102.11 o                         
  -8   1   9       6656.65       6686.00        77.66 o                         
  -7   1   9       1189.19       1178.54        17.09 o                         
  -6   1   9        183.24        200.62         5.06 o                         
  -5   1   9       1408.60       1359.33        16.58 o                         
  -4   1   9       1836.10       1720.28        24.26 o                         
  -3   1   9        502.38        360.13         8.37 o                         
  -2   1   9       6354.97       6029.63        69.07 o                         
  -1   1   9       4413.48       4133.72        49.26 o                         
   0   1   9       5224.74       5352.75        61.81 o                         
   1   1   9         26.39         45.21         3.76 o                         
   2   1   9       1786.89       1587.81        20.99 o                         
   3   1   9      18887.28      18807.42       251.06 o                         
   4   1   9      13844.72      14521.21       147.82 o                         
   5   1   9        415.74        408.13        11.22 o                         
   6   1   9        304.42        261.89         5.18 o                         
   7   1   9        508.31        584.64        13.53 o                         
   8   1   9          9.48         16.44         3.91 o                         
   9   1   9        109.26        111.93         4.79 o                         
  10   1   9       5397.25       5368.29        69.49 o                         
  11   1   9       4993.62       5033.75        71.91 o                         
  12   1   9        797.31        847.35        20.12 o                         
  13   1   9         18.53         17.28         6.14 o                         
  14   1   9        506.03        524.98        19.24 o                         
  15   1   9        203.65        215.15        13.11 o                         
  16   1   9        590.39        563.00        20.08 o                         
  17   1   9        109.45         98.43        13.98 o                         
 -19   2   9        499.76        504.07        21.46 o                         
 -18   2   9        318.12        328.42        18.91 o                         
 -17   2   9          4.56          4.11         6.31 o                         
 -16   2   9         79.53         73.55         8.28 o                         
 -15   2   9         17.89         14.03         5.81 o                         
 -14   2   9         32.33         30.88         5.86 o                         
 -13   2   9          7.03          6.23         4.57 o                         
 -12   2   9        719.07        729.49        18.27 o                         
 -11   2   9       2616.23       2496.09        39.48 o                         
 -10   2   9        337.48        280.30        10.20 o                         
  -9   2   9         38.00         84.69         7.10 o                         
  -8   2   9        307.04        266.56         9.23 o                         
  -7   2   9       1314.35       1259.29        14.40 o                         
  -6   2   9        228.74        199.91         7.01 o                         
  -5   2   9         98.18         91.92         8.43 o                         
  -4   2   9        911.15        991.75        16.78 o                         
  -3   2   9        939.94       1145.64        13.41 o                         
  -2   2   9       1801.71       1931.38        25.54 o                         
  -1   2   9        686.46        707.77        10.23 o                         
   0   2   9       1162.95       1143.77        16.55 o                         
   1   2   9       5934.73       6053.28        67.95 o                         
   2   2   9        290.80        320.71         6.64 o                         
   3   2   9       6009.02       6468.38        78.68 o                         
   4   2   9        213.38        248.13         7.09 o                         
   5   2   9         39.89         32.25         3.17 o                         
   6   2   9        151.82        171.71         5.08 o                         
   7   2   9         42.38         27.65         3.70 o                         
   8   2   9       1167.47       1108.10        20.83 o                         
   9   2   9        404.91        395.22        10.65 o                         
  10   2   9        255.91        291.24         8.95 o                         
  11   2   9        767.64        785.89        17.57 o                         
  12   2   9        922.93        915.31        19.58 o                         
  13   2   9        169.89        167.12         8.74 o                         
  14   2   9        311.28        310.60        20.42 o                         
  15   2   9        115.29        101.84        13.41 o                         
  16   2   9         13.30         24.71        10.58 o                         
  17   2   9          9.80         14.70         9.61 o                         
 -18   3   9         72.81         65.95         9.13 o                         
 -17   3   9         14.63          7.73         7.42 o                         
 -16   3   9        320.62        317.81        14.23 o                         
 -15   3   9        266.34        291.22        15.21 o                         
 -14   3   9        464.98        444.41        16.21 o                         
 -13   3   9        240.73        226.98        10.82 o                         
 -12   3   9        121.18        136.21         7.73 o                         
 -11   3   9        678.01        666.92        24.61 o                         
 -10   3   9       1885.10       1805.40        29.90 o                         
  -9   3   9       3952.14       3856.40        67.18 o                         
  -8   3   9       3216.51       3259.50        47.72 o                         
  -7   3   9        641.83        622.09        10.98 o                         
  -6   3   9        188.97        224.79         6.10 o                         
  -5   3   9        125.59        153.62         6.64 o                         
  -4   3   9        112.77        107.84         4.25 o                         
  -3   3   9       5237.98       5270.86        61.43 o                         
  -2   3   9       4527.50       4809.42        60.32 o                         
  -1   3   9       7149.17       7468.79        89.15 o                         
   0   3   9       1429.31       1435.84        34.04 o                         
   1   3   9        115.64        117.05         4.81 o                         
   2   3   9       1966.01       1937.56        25.65 o                         
   3   3   9       1172.04       1190.83        21.65 o                         
   4   3   9       2071.99       2111.11        31.42 o                         
   5   3   9         79.23         75.19         4.60 o                         
   6   3   9        253.09        249.80         6.94 o                         
   7   3   9         11.74         12.54         2.88 o                         
   8   3   9        224.51        232.37         7.30 o                         
   9   3   9        445.31        440.42        11.04 o                         
  10   3   9       3553.17       3472.30        53.47 o                         
  11   3   9       1828.01       1777.72        32.63 o                         
  12   3   9        483.17        468.53        15.57 o                         
  13   3   9        135.46        136.54        11.07 o                         
  14   3   9        483.57        497.97        19.74 o                         
  15   3   9        236.31        245.25        17.70 o                         
  16   3   9        114.01        136.23        17.56 o                         
  17   3   9        237.84        307.94        27.42 o                         
 -17   4   9         47.90         50.84         9.35 o                         
 -16   4   9        160.20        175.47        13.07 o                         
 -15   4   9          1.60          3.37         5.96 o                         
 -14   4   9         88.15         89.91         7.55 o                         
 -13   4   9          3.88          1.48         4.75 o                         
 -12   4   9        986.33        987.36        20.74 o                         
 -11   4   9       1746.57       1726.18        31.42 o                         
 -10   4   9        998.65        989.00        18.78 o                         
  -9   4   9          9.53          8.96         4.78 o                         
  -8   4   9        189.43        194.53         9.54 o                         
  -7   4   9       3092.89       3027.30        40.24 o                         
  -6   4   9        559.12        572.27        15.39 o                         
  -5   4   9       1587.04       1650.24        29.82 o                         
  -4   4   9        196.86        184.23         8.60 o                         
  -3   4   9       1299.32       1221.73        28.25 o                         
  -2   4   9       1487.73       1487.81        23.51 o                         
  -1   4   9        668.71        635.65        11.95 o                         
   0   4   9       4018.87       3936.41        52.84 o                         
   1   4   9       5766.56       5741.86        67.32 o                         
   2   4   9        908.01        908.01        17.67 o                         
   3   4   9        462.86        501.87        13.53 o                         
   4   4   9         15.74         20.76         4.27 o                         
   5   4   9         16.00         19.69         3.72 o                         
   6   4   9        277.92        291.30        10.59 o                         
   7   4   9        264.85        277.95         8.56 o                         
   8   4   9       3442.42       3426.60        57.49 o                         
   9   4   9        377.11        352.73        10.70 o                         
  10   4   9          9.98          6.87         6.46 o                         
  11   4   9        772.11        778.77        23.01 o                         
  12   4   9       1089.19       1156.38        31.80 o                         
  13   4   9        490.02        531.02        18.61 o                         
  14   4   9        232.04        251.53        16.77 o                         
  15   4   9         19.66         29.00         9.26 o                         
  16   4   9         17.95          9.19        10.53 o                         
 -16   5   9        136.13        131.63        12.68 o                         
 -15   5   9        308.14        324.55        23.33 o                         
 -14   5   9        171.68        169.33        12.01 o                         
 -13   5   9        417.00        404.62        15.92 o                         
 -12   5   9         29.93         32.37         6.94 o                         
 -11   5   9         13.76          9.99         5.86 o                         
 -10   5   9        102.23        113.96        12.65 o                         
  -9   5   9        729.17        733.54        20.70 o                         
  -8   5   9       1237.09       1197.59        26.10 o                         
  -7   5   9        290.85        277.39        10.83 o                         
  -6   5   9        111.70         90.93         6.83 o                         
  -5   5   9        230.57        215.87         8.26 o                         
  -4   5   9        187.85        196.00         8.21 o                         
  -3   5   9       1176.52       1118.99        23.80 o                         
  -2   5   9       3060.75       2973.04        40.79 o                         
  -1   5   9       2097.28       2042.77        44.04 o                         
   0   5   9        175.80        174.57         6.93 o                         
   1   5   9       1173.73       1127.56        20.91 o                         
   2   5   9          2.90          4.21         3.43 o                         
   3   5   9         26.36         22.74         4.03 o                         
   4   5   9        350.77        342.62        10.62 o                         
   5   5   9       2310.42       2169.18        33.97 o                         
   6   5   9        458.37        458.29        14.13 o                         
   7   5   9         11.61         11.03         3.96 o                         
   8   5   9         47.45         42.84         7.83 o                         
   9   5   9        359.71        399.58        19.17 o                         
  10   5   9        971.01       1054.69        45.30 o                         
  11   5   9        421.98        451.03        30.38 o                         
  12   5   9        212.08        218.82        15.26 o                         
  13   5   9          0.15          4.00         6.99 o                         
  14   5   9         63.80         70.20        18.45 o                         
 -14   6   9         53.39         53.10         8.85 o                         
 -13   6   9         97.04        102.81        10.37 o                         
 -12   6   9        744.30        694.86        21.41 o                         
 -11   6   9       1552.46       1572.54        33.45 o                         
 -10   6   9        977.69       1013.89        24.60 o                         
  -9   6   9         37.11         24.15         6.11 o                         
  -8   6   9        459.32        434.29        16.00 o                         
  -7   6   9        708.38        739.39        27.73 o                         
  -6   6   9        666.03        627.09        18.78 o                         
  -5   6   9         10.26         11.69         4.57 o                         
  -4   6   9        122.75        100.43         6.51 o                         
  -3   6   9         13.79         20.17         4.71 o                         
  -2   6   9         79.04         64.08         5.45 o                         
  -1   6   9       1606.81       1573.88        26.56 o                         
   0   6   9       3246.78       3160.13        69.01 o                         
   1   6   9       3150.52       3225.28        52.77 o                         
   2   6   9       2405.66       2298.58        36.85 o                         
   3   6   9        178.47        181.18         8.55 o                         
   4   6   9       1089.33       1037.88        22.42 o                         
   5   6   9        385.49        340.86        11.37 o                         
   6   6   9        339.82        336.43        13.49 o                         
   7   6   9        494.46        458.70        17.76 o                         
   8   6   9        987.63       1038.08        28.28 o                         
   9   6   9        544.67        540.89        20.58 o                         
  10   6   9        289.72        268.92        19.36 o                         
  11   6   9         77.00         73.74        12.77 o                         
  12   6   9       1081.13       1053.02        31.56 o                         
  13   6   9        104.42        113.04        16.65 o                         
 -12   7   9          9.96         11.51         7.32 o                         
 -11   7   9        122.92        125.95        11.49 o                         
 -10   7   9        466.78        496.29        20.35 o                         
  -9   7   9         91.33         81.38         9.34 o                         
  -8   7   9         10.48         16.60         6.12 o                         
  -7   7   9         25.34         26.53         6.49 o                         
  -6   7   9          6.47         10.71         5.75 o                         
  -5   7   9         18.80         15.01         5.45 o                         
  -4   7   9        243.88        237.85        12.05 o                         
  -3   7   9         30.19         19.64         5.43 o                         
  -2   7   9        927.40        961.17        23.24 o                         
  -1   7   9        128.80        121.55         9.10 o                         
   0   7   9        210.33        218.69        12.74 o                         
   1   7   9         78.99         68.65         7.68 o                         
   2   7   9          1.91          5.95         4.98 o                         
   3   7   9         68.06         56.45         8.43 o                         
   4   7   9        171.19        194.02        11.53 o                         
   5   7   9         69.37         50.73         7.47 o                         
   6   7   9         40.44         46.01         8.65 o                         
   7   7   9         14.89          6.72         7.08 o                         
   8   7   9         82.21         98.57        10.64 o                         
   9   7   9          0.19          6.82         7.88 o                         
  10   7   9         32.47         30.81         9.42 o                         
  11   7   9        136.62        113.27        12.96 o                         
  -9   8   9        449.33        469.53        20.17 o                         
  -8   8   9        336.98        343.85        16.01 o                         
  -7   8   9        864.65        875.14        24.01 o                         
  -6   8   9        874.84        840.05        23.86 o                         
  -5   8   9        700.47        697.95        22.75 o                         
  -4   8   9        576.42        563.57        20.80 o                         
  -3   8   9         75.75         95.74        10.35 o                         
  -2   8   9        138.83        145.84         9.82 o                         
  -1   8   9          5.51         10.61         5.71 o                         
   0   8   9        360.33        337.61        16.62 o                         
   1   8   9        380.53        367.48        17.39 o                         
   2   8   9        581.05        553.99        20.67 o                         
   3   8   9        284.58        266.15        23.26 o                         
   4   8   9         88.91         81.55        12.40 o                         
   5   8   9       1115.21       1071.26        37.16 o                         
   6   8   9        488.46        479.30        20.11 o                         
   7   8   9        122.56        139.52        13.50 o                         
   8   8   9        279.44        304.02        26.46 o                         
  -3   9   9          1.86          0.00         8.31 o                         
  -2   9   9         22.68         22.50        23.88 o                         
  -1   9   9         21.06         26.94         9.67 o                         
   0   9   9        195.48        198.99        15.17 o                         
   1   9   9         17.16         15.68         8.37 o                         
 -19   0  10          0.06          1.90        10.03 o                         
 -18   0  10        287.57        303.17        27.82 o                         
 -17   0  10        765.37        838.18        35.21 o                         
 -16   0  10         11.85          9.02         9.34 o                         
 -15   0  10       1231.52       1170.68        47.85 o                         
 -14   0  10       1886.37       1890.81        64.35 o                         
 -13   0  10       2419.07       2299.93        81.32 o                         
 -12   0  10        894.87        901.00        32.27 o                         
 -11   0  10       1378.57       1347.08        30.05 o                         
 -10   0  10        687.60        731.62        14.51 o                         
  -9   0  10         14.87         17.87         7.67 o                         
  -8   0  10        219.98        262.77        29.72 o                         
  -7   0  10        833.20        767.72         6.24 o                         
  -6   0  10       5686.87       5628.36       145.65 o                         
  -5   0  10       8560.48       9628.26       112.05 o                         
  -4   0  10       5894.52       5929.35       105.78 o                         
  -3   0  10        453.53        388.95        15.35 o                         
  -2   0  10      16442.86      16594.31       196.62 o                         
  -1   0  10        305.53        356.35        27.34 o                         
   0   0  10        250.80        238.68        20.04 o                         
   1   0  10      15085.23      14928.89       257.18 o                         
   2   0  10      22205.03      22133.09       436.04 o                         
   3   0  10       5731.78       5754.17       115.84 o                         
   4   0  10       2427.66       2289.82        31.13 o                         
   5   0  10       7988.31       7720.78       161.38 o                         
   6   0  10       3647.33       3511.25        92.89 o                         
   7   0  10        302.50        250.61        12.59 o                         
   8   0  10       1504.69       1578.75        32.68 o                         
   9   0  10        929.77        983.01        36.10 o                         
  10   0  10        738.72        765.09        20.11 o                         
  11   0  10        440.52        440.56        20.21 o                         
  12   0  10        362.67        350.19        22.87 o                         
  13   0  10        357.99        373.11        20.04 o                         
  14   0  10        534.29        552.58        28.37 o                         
  15   0  10        140.20        127.41        21.79 o                         
  16   0  10          9.33          7.96         9.41 o                         
  17   0  10        101.92         69.62        14.40 o                         
 -19   1  10         50.97         63.71        10.35 o                         
 -18   1  10         92.42         92.92        11.51 o                         
 -17   1  10        522.86        548.46        22.55 o                         
 -16   1  10        513.51        567.86        23.49 o                         
 -15   1  10        587.51        617.05        18.64 o                         
 -14   1  10        377.87        403.84        14.31 o                         
 -13   1  10         98.89        103.13         8.28 o                         
 -12   1  10        529.87        498.01        14.87 o                         
 -11   1  10         23.20         18.23         3.83 o                         
 -10   1  10          1.37          3.85         2.82 o                         
  -9   1  10        217.01        233.25         6.44 o                         
  -8   1  10        339.44        348.79         7.04 o                         
  -7   1  10         11.93          7.24         2.01 o                         
  -6   1  10       1179.34       1247.08        22.53 o                         
  -5   1  10        981.87       1073.36        15.75 o                         
  -4   1  10         26.39         31.24         2.75 o                         
  -3   1  10        168.35        157.89         4.62 o                         
  -2   1  10          6.69          8.76         2.26 o                         
  -1   1  10       5529.47       5834.41        69.28 o                         
   0   1  10       5192.17       5377.52        58.88 o                         
   1   1  10         27.94         18.03         2.38 o                         
   2   1  10         19.22         10.36         2.22 o                         
   3   1  10        108.12         96.79         3.51 o                         
   4   1  10        711.75        709.78        14.12 o                         
   5   1  10        748.42        811.10        15.97 o                         
   6   1  10          2.02          4.39         2.35 o                         
   7   1  10        349.81        358.45         9.78 o                         
   8   1  10       1149.72       1185.26        18.00 o                         
   9   1  10       1157.16       1186.79        20.03 o                         
  10   1  10        195.55        203.42         7.70 o                         
  11   1  10        118.32        125.51         8.62 o                         
  12   1  10         27.42         23.43         5.38 o                         
  13   1  10        179.38        180.19        11.59 o                         
  14   1  10        330.03        339.25        15.29 o                         
  15   1  10        161.25        188.05        22.64 o                         
  16   1  10         99.53         92.36        10.29 o                         
  17   1  10          0.44          3.19         8.82 o                         
 -18   2  10        443.10        447.00        20.07 o                         
 -17   2  10        311.49        315.30        16.50 o                         
 -16   2  10        140.35        145.43        11.85 o                         
 -15   2  10        322.51        322.58        14.37 o                         
 -14   2  10        806.99        847.27        20.88 o                         
 -13   2  10         37.27         45.65         6.39 o                         
 -12   2  10       1200.03       1104.39        20.94 o                         
 -11   2  10       4519.70       4541.78        67.79 o                         
 -10   2  10       2040.14       2117.26        36.99 o                         
  -9   2  10       5602.31       5662.20        84.76 o                         
  -8   2  10       6285.39       6170.65        68.67 o                         
  -7   2  10        355.53        365.10        10.33 o                         
  -6   2  10        718.12        752.99        10.89 o                         
  -5   2  10          5.76          4.44         2.75 o                         
  -4   2  10         35.64         19.00         3.46 o                         
  -3   2  10       1521.50       1290.03        15.26 o                         
  -2   2  10       7651.88       7323.73        82.85 o                         
  -1   2  10       5551.68       5517.96        66.86 o                         
   0   2  10        152.91        171.66         5.65 o                         
   1   2  10       2939.52       2923.14        31.90 o                         
   2   2  10        421.03        309.84         8.78 o                         
   3   2  10       1286.62       1453.35        20.95 o                         
   4   2  10        236.54        248.84         6.35 o                         
   5   2  10         41.59         62.00         5.06 o                         
   6   2  10         53.13         47.21         5.22 o                         
   7   2  10        500.26        455.24         8.03 o                         
   8   2  10       2966.64       2892.29        45.05 o                         
   9   2  10       4329.65       4254.19        51.56 o                         
  10   2  10       3090.38       3098.45        53.58 o                         
  11   2  10       1021.67       1021.39        20.33 o                         
  12   2  10          0.26          7.87         4.40 o                         
  13   2  10       1239.78       1233.21        22.83 o                         
  14   2  10        547.40        593.24        22.12 o                         
  15   2  10         59.41         72.90        18.20 o                         
  16   2  10        310.87        321.64        20.61 o                         
  17   2  10       1230.86       1249.37        48.02 o                         
 -18   3  10        105.01        102.45        10.30 o                         
 -17   3  10        437.31        507.71        20.08 o                         
 -16   3  10        416.18        444.58        17.01 o                         
 -15   3  10        108.87         93.97         9.38 o                         
 -14   3  10        882.23        851.41        25.47 o                         
 -13   3  10       3125.95       3013.71        48.67 o                         
 -12   3  10       1871.53       1786.28        30.69 o                         
 -11   3  10       4027.09       3835.97        56.90 o                         
 -10   3  10        435.62        441.41        12.24 o                         
  -9   3  10       1604.81       1493.45        27.18 o                         
  -8   3  10       1315.71       1240.41        21.38 o                         
  -7   3  10       3935.80       3893.57        52.00 o                         
  -6   3  10        866.26        788.74        15.36 o                         
  -5   3  10        159.85        133.49         5.56 o                         
  -4   3  10       2621.06       2582.91        31.13 o                         
  -3   3  10       4678.43       4814.94        60.91 o                         
  -2   3  10       2144.23       2190.14        29.14 o                         
  -1   3  10       1572.01       1630.64        27.95 o                         
   0   3  10       1298.94       1244.14        19.29 o                         
   1   3  10         43.61         45.07         3.58 o                         
   2   3  10        103.82        101.74         4.98 o                         
   3   3  10       4701.02       4870.61        68.54 o                         
   4   3  10       2204.67       2210.44        31.99 o                         
   5   3  10        621.40        571.41        14.76 o                         
   6   3  10        257.88        241.21         7.42 o                         
   7   3  10         20.78         20.40         4.98 o                         
   8   3  10        189.20        179.08         7.06 o                         
   9   3  10          8.67         11.55         3.86 o                         
  10   3  10        829.43        872.11        22.28 o                         
  11   3  10       3865.31       3881.01        61.33 o                         
  12   3  10       2938.26       2897.49        49.98 o                         
  13   3  10        669.19        666.18        23.06 o                         
  14   3  10        631.66        632.19        22.48 o                         
  15   3  10        112.72        122.97        40.61 o                         
  16   3  10         23.37         24.90        20.83 o                         
 -17   4  10         31.95         36.90         8.90 o                         
 -16   4  10         32.54         26.76         8.00 o                         
 -15   4  10        235.68        261.64        14.73 o                         
 -14   4  10        790.64        791.29        21.35 o                         
 -13   4  10        610.81        640.56        18.35 o                         
 -12   4  10          0.72         10.82         4.70 o                         
 -11   4  10        439.46        438.88        12.49 o                         
 -10   4  10        706.75        753.49        33.45 o                         
  -9   4  10        299.96        275.78        11.76 o                         
  -8   4  10        283.88        304.76        13.62 o                         
  -7   4  10        345.46        351.42        10.28 o                         
  -6   4  10        475.04        459.80        11.54 o                         
  -5   4  10       1884.06       1902.53        29.47 o                         
  -4   4  10         83.81         94.34         6.07 o                         
  -3   4  10       1603.12       1714.22        27.27 o                         
  -2   4  10       2719.95       2768.77        37.34 o                         
  -1   4  10       1078.46       1106.19        17.80 o                         
   0   4  10        185.06        188.84         7.19 o                         
   1   4  10       1888.63       1831.39        28.78 o                         
   2   4  10       3463.90       3354.39        48.76 o                         
   3   4  10       3402.59       3456.88        49.70 o                         
   4   4  10       1004.89       1045.90        20.85 o                         
   5   4  10         96.93        110.72         6.85 o                         
   6   4  10        646.49        642.37        13.89 o                         
   7   4  10         99.83         91.42         6.67 o                         
   8   4  10         25.93         27.12         4.57 o                         
   9   4  10        224.89        233.64        10.68 o                         
  10   4  10        812.11        815.90        20.58 o                         
  11   4  10         96.79         93.34        10.25 o                         
  12   4  10          8.39         14.45         7.54 o                         
  13   4  10        122.11        136.86        11.83 o                         
  14   4  10         11.48          9.25         7.54 o                         
  15   4  10         76.17         78.11        12.93 o                         
 -16   5  10        354.17        321.69        18.22 o                         
 -15   5  10        170.23        164.32        13.52 o                         
 -14   5  10         31.12         22.91         6.51 o                         
 -13   5  10        156.17        187.41        12.08 o                         
 -12   5  10        285.68        248.59        13.32 o                         
 -11   5  10        108.46         90.53         9.22 o                         
 -10   5  10         71.00         68.12         8.49 o                         
  -9   5  10        872.11        782.99        21.11 o                         
  -8   5  10        710.19        668.18        17.41 o                         
  -7   5  10       2109.22       2136.24        38.11 o                         
  -6   5  10          8.42         22.39         5.39 o                         
  -5   5  10        168.93        161.33         8.67 o                         
  -4   5  10        440.32        408.85        11.60 o                         
  -3   5  10         68.21         64.37         5.97 o                         
  -2   5  10       2765.50       2616.25        39.55 o                         
  -1   5  10       7451.81       7323.91       141.08 o                         
   0   5  10       9202.36       9091.88       125.76 o                         
   1   5  10       2306.07       2258.06        42.46 o                         
   2   5  10        377.61        377.73        12.90 o                         
   3   5  10        129.34        114.36         5.61 o                         
   4   5  10          6.41          5.31         3.87 o                         
   5   5  10        160.13        172.36         8.65 o                         
   6   5  10       1145.06       1162.53        22.41 o                         
   7   5  10        380.15        372.13        11.36 o                         
   8   5  10       1867.06       1903.03        44.38 o                         
   9   5  10       1064.84       1037.95        27.97 o                         
  10   5  10          6.20         15.51         7.40 o                         
  11   5  10        907.41        963.20        41.07 o                         
  12   5  10        318.58        336.43        18.68 o                         
  13   5  10         28.87         20.79         9.22 o                         
  14   5  10        560.18        512.31        20.92 o                         
 -14   6  10         20.92         34.15         8.25 o                         
 -13   6  10         18.75         10.56         7.05 o                         
 -12   6  10        477.87        429.92        17.41 o                         
 -11   6  10        351.01        316.83        14.58 o                         
 -10   6  10        389.39        387.46        15.13 o                         
  -9   6  10        635.91        665.23        19.38 o                         
  -8   6  10        501.90        487.95        16.32 o                         
  -7   6  10        497.08        488.80        15.60 o                         
  -6   6  10         14.47         20.24         5.82 o                         
  -5   6  10        486.41        452.59        18.44 o                         
  -4   6  10        260.44        279.03        11.65 o                         
  -3   6  10         62.10         47.51         5.30 o                         
  -2   6  10        230.67        228.85        12.13 o                         
  -1   6  10         13.54         16.18         5.48 o                         
   0   6  10          0.39          3.16         4.62 o                         
   1   6  10         46.03         39.39         6.15 o                         
   2   6  10        163.97        148.32        10.90 o                         
   3   6  10         13.49          8.01         4.16 o                         
   4   6  10         36.01         20.90         4.94 o                         
   5   6  10         74.80         71.97         6.45 o                         
   6   6  10        810.95        856.66        21.79 o                         
   7   6  10        480.55        475.39        16.65 o                         
   8   6  10         35.67         38.51         8.47 o                         
   9   6  10        559.26        562.50        26.95 o                         
  10   6  10        969.59        982.39        32.83 o                         
  11   6  10        203.04        196.15        15.12 o                         
  12   6  10          8.23          7.28         8.49 o                         
 -12   7  10       1463.23       1566.41        50.13 o                         
 -11   7  10       1216.43       1223.39        30.15 o                         
 -10   7  10        120.11        122.24        10.62 o                         
  -9   7  10        250.55        227.15        12.84 o                         
  -8   7  10        458.40        456.38        24.02 o                         
  -7   7  10        407.85        405.85        15.45 o                         
  -6   7  10       1155.26       1100.37        25.78 o                         
  -5   7  10        709.35        730.90        20.25 o                         
  -4   7  10       1060.60       1136.54        25.99 o                         
  -3   7  10         17.38         26.22         6.07 o                         
  -2   7  10         75.69         90.84         8.59 o                         
  -1   7  10        333.42        368.87        13.87 o                         
   0   7  10        916.69        948.18        25.62 o                         
   1   7  10         56.43         68.17         7.69 o                         
   2   7  10          1.14          5.97         5.33 o                         
   3   7  10        289.47        268.55        15.19 o                         
   4   7  10        877.64        862.17        33.21 o                         
   5   7  10        412.40        419.73        16.19 o                         
   6   7  10        439.63        473.35        20.67 o                         
   7   7  10        963.08        961.27        28.85 o                         
   8   7  10        303.03        304.59        23.61 o                         
   9   7  10         21.89         32.37         9.57 o                         
  10   7  10        745.01        766.02        31.10 o                         
  -9   8  10        675.53        728.65        22.93 o                         
  -8   8  10        256.36        261.88        15.25 o                         
  -7   8  10         61.22         73.18        10.61 o                         
  -6   8  10        282.08        300.47        22.38 o                         
  -5   8  10        236.15        228.49        13.46 o                         
  -4   8  10        223.92        262.50        15.76 o                         
  -3   8  10         88.59         91.75        10.42 o                         
  -2   8  10         38.34         22.24         6.93 o                         
  -1   8  10          9.91          6.01         6.17 o                         
   0   8  10          5.10          5.28         6.10 o                         
   1   8  10        106.39         85.86        12.37 o                         
   2   8  10          0.80          2.49         7.28 o                         
   3   8  10        135.43        108.79        11.45 o                         
   4   8  10        300.42        312.42        20.59 o                         
   5   8  10        488.01        467.63        34.63 o                         
   6   8  10        372.08        363.21        19.02 o                         
   7   8  10        359.50        358.00        22.86 o                         
 -19   1  11        393.69        384.85        19.66 o                         
 -18   1  11          9.47         15.89         7.61 o                         
 -17   1  11        409.21        375.11        27.93 o                         
 -16   1  11        347.37        338.08        16.97 o                         
 -15   1  11        307.77        308.76        15.83 o                         
 -14   1  11       1102.77       1124.00        24.09 o                         
 -13   1  11        205.62        204.25         9.66 o                         
 -12   1  11       4264.94       4205.13        69.08 o                         
 -11   1  11       4243.03       4273.76        59.82 o                         
 -10   1  11        335.02        388.40        10.79 o                         
  -9   1  11         44.99         36.17         3.61 o                         
  -8   1  11          3.39          8.30         2.61 o                         
  -7   1  11        468.43        521.28        10.20 o                         
  -6   1  11        727.35        741.16        11.10 o                         
  -5   1  11       1557.90       1635.71        23.28 o                         
  -4   1  11      14005.34      14266.03       154.30 o                         
  -3   1  11       5605.45       5495.94        64.24 o                         
  -2   1  11       2094.30       2075.66        26.26 o                         
  -1   1  11        271.88        277.10         6.16 o                         
   0   1  11       6931.10       6783.68        76.00 o                         
   1   1  11       8592.90       8621.03       110.16 o                         
   2   1  11        497.98        426.62        13.17 o                         
   3   1  11        584.37        525.17         8.70 o                         
   4   1  11       2163.66       2302.24        38.39 o                         
   5   1  11         25.89         84.61         5.92 o                         
   6   1  11        304.63        298.10         8.18 o                         
   7   1  11        371.29        389.92        10.89 o                         
   8   1  11       2192.56       2226.04        30.24 o                         
   9   1  11       2614.94       2560.74        36.08 o                         
  10   1  11       1031.97       1065.33        21.29 o                         
  11   1  11        100.40         93.30         8.35 o                         
  12   1  11       2089.41       2174.43        49.91 o                         
  13   1  11       1731.60       1737.06        39.53 o                         
  14   1  11        411.64        432.81        17.76 o                         
  15   1  11         25.05         17.99         7.80 o                         
  16   1  11        501.47        472.43        20.47 o                         
  17   1  11        301.43        240.13        17.97 o                         
 -18   2  11         38.20         38.72        11.90 o                         
 -17   2  11        114.62        135.35        13.44 o                         
 -16   2  11          4.21         10.14         6.24 o                         
 -15   2  11         25.75         16.88         6.05 o                         
 -14   2  11          6.83          6.32         5.14 o                         
 -13   2  11        166.53        182.10        11.15 o                         
 -12   2  11        254.42        268.17        10.66 o                         
 -11   2  11       3470.82       3231.63        45.97 o                         
 -10   2  11        182.70        218.61        11.13 o                         
  -9   2  11       2534.91       2455.68        41.59 o                         
  -8   2  11        364.76        343.53         8.34 o                         
  -7   2  11         62.50         62.16         5.01 o                         
  -6   2  11          3.19          7.55         2.17 o                         
  -5   2  11         54.31         86.57         3.23 o                         
  -4   2  11        333.01        285.04         6.41 o                         
  -3   2  11          1.22          1.30         1.74 o                         
  -2   2  11       1924.92       1913.03        24.05 o                         
  -1   2  11       4806.27       4832.79        57.68 o                         
   0   2  11         25.98         18.72         3.12 o                         
   1   2  11          1.27          2.23         2.31 o                         
   2   2  11        554.84        573.33         9.35 o                         
   3   2  11       3213.75       3428.80        40.21 o                         
   4   2  11          2.84          3.20         2.32 o                         
   5   2  11        531.54        562.28        12.25 o                         
   6   2  11       2397.92       2502.11        31.66 o                         
   7   2  11       1080.84       1127.78        24.94 o                         
   8   2  11         91.12        101.91         6.56 o                         
   9   2  11         91.93         88.30         6.93 o                         
  10   2  11        650.01        674.07        14.76 o                         
  11   2  11        198.31        189.60         9.42 o                         
  12   2  11          1.55          5.24         4.76 o                         
  13   2  11        274.84        283.00        14.38 o                         
  14   2  11        362.03        349.26        15.39 o                         
  15   2  11         57.20         59.30        14.59 o                         
  16   2  11         75.39         54.66        27.38 o                         
 -18   3  11       1279.82       1358.88        33.29 o                         
 -17   3  11        460.43        474.24        27.42 o                         
 -16   3  11        117.72        114.14        10.17 o                         
 -15   3  11        441.83        463.69        16.91 o                         
 -14   3  11        375.63        398.28        14.75 o                         
 -13   3  11        152.16        148.11         8.92 o                         
 -12   3  11        945.09        908.38        20.01 o                         
 -11   3  11       3520.91       3430.32        52.76 o                         
 -10   3  11       3197.65       3244.59        51.23 o                         
  -9   3  11        217.62        252.25         9.28 o                         
  -8   3  11        221.45        251.39         8.38 o                         
  -7   3  11        149.52        159.68         6.56 o                         
  -6   3  11         80.13         80.05         5.28 o                         
  -5   3  11       3026.28       2933.66        38.36 o                         
  -4   3  11        193.68        146.36         7.38 o                         
  -3   3  11       2235.45       2057.01        29.13 o                         
  -2   3  11        321.41        304.23         7.11 o                         
  -1   3  11        444.74        472.44         8.95 o                         
   0   3  11       2572.15       2544.66        35.31 o                         
   1   3  11       1814.07       1816.06        27.61 o                         
   2   3  11       2211.07       2228.52        34.11 o                         
   3   3  11        311.10        324.26         9.12 o                         
   4   3  11         32.06         34.75         4.45 o                         
   5   3  11         63.44         70.73         5.73 o                         
   6   3  11        121.18        114.53         6.09 o                         
   7   3  11       3763.36       3706.31        55.65 o                         
   8   3  11       4003.95       3971.06        55.97 o                         
   9   3  11       1456.57       1482.43        32.62 o                         
  10   3  11       1384.54       1482.91        32.39 o                         
  11   3  11        218.28        217.91        11.14 o                         
  12   3  11        523.70        584.48        17.38 o                         
  13   3  11        192.52        201.81        13.77 o                         
  14   3  11        127.03        140.52        14.06 o                         
  15   3  11        492.77        541.32        31.84 o                         
  16   3  11        510.56        544.13        33.04 o                         
 -17   4  11          5.44         10.80         8.90 o                         
 -16   4  11        100.14        103.42        14.17 o                         
 -15   4  11        209.08        178.33        14.64 o                         
 -14   4  11        415.38        377.54        17.36 o                         
 -13   4  11        981.16        940.04        23.26 o                         
 -12   4  11       2095.46       2048.43        40.60 o                         
 -11   4  11        417.10        359.07        12.94 o                         
 -10   4  11         25.85         39.12         6.59 o                         
  -9   4  11       2513.67       2457.86        46.60 o                         
  -8   4  11        926.75        871.61        21.94 o                         
  -7   4  11        140.20        134.00         9.46 o                         
  -6   4  11        150.36        130.85         8.15 o                         
  -5   4  11       1007.70       1091.45        22.30 o                         
  -4   4  11       2155.18       2170.29        42.03 o                         
  -3   4  11          4.28          3.14         3.18 o                         
  -2   4  11       1248.59       1269.70        19.90 o                         
  -1   4  11       3899.56       3882.67        52.76 o                         
   0   4  11        394.14        365.89        11.27 o                         
   1   4  11        413.10        409.30         9.48 o                         
   2   4  11       1137.68       1052.99        21.31 o                         
   3   4  11        691.58        702.36        14.51 o                         
   4   4  11         51.63         52.32         4.81 o                         
   5   4  11        184.96        199.95        10.17 o                         
   6   4  11       1371.11       1364.35        21.23 o                         
   7   4  11        206.66        203.29         9.82 o                         
   8   4  11        769.12        749.21        15.25 o                         
   9   4  11        891.92        893.40        20.53 o                         
  10   4  11       2182.76       2216.40        39.58 o                         
  11   4  11       1107.98       1144.63        31.89 o                         
  12   4  11        282.08        291.66        14.28 o                         
  13   4  11          7.19         11.07         6.70 o                         
  14   4  11         50.94         29.04         8.81 o                         
  15   4  11        115.29        135.11        20.45 o                         
 -15   5  11         10.86         11.07         8.04 o                         
 -14   5  11          0.71          5.02         6.51 o                         
 -13   5  11          1.70          9.47         6.27 o                         
 -12   5  11         94.73         83.85         9.04 o                         
 -11   5  11        474.29        463.39        16.62 o                         
 -10   5  11        110.24        114.25         7.99 o                         
  -9   5  11         45.41         43.07         6.06 o                         
  -8   5  11        474.15        478.42        14.35 o                         
  -7   5  11        245.12        244.86        12.23 o                         
  -6   5  11        504.00        469.26        16.21 o                         
  -5   5  11        385.09        432.29        11.94 o                         
  -4   5  11         52.79         70.81         5.93 o                         
  -3   5  11        121.39        136.08         7.28 o                         
  -2   5  11        144.94        149.02         9.05 o                         
  -1   5  11        215.12        249.80        10.44 o                         
   0   5  11        322.30        368.52        11.18 o                         
   1   5  11       2172.50       2053.51        32.92 o                         
   2   5  11        692.73        694.42        15.49 o                         
   3   5  11         40.11         40.20         4.75 o                         
   4   5  11         11.17         12.80         4.25 o                         
   5   5  11        146.38        153.29         8.68 o                         
   6   5  11        128.98        132.96         7.46 o                         
   7   5  11        177.97        187.81         9.04 o                         
   8   5  11        325.60        318.71        13.71 o                         
   9   5  11        242.60        254.76        14.56 o                         
  10   5  11         15.16         21.80         7.82 o                         
  11   5  11        159.71        165.07        15.15 o                         
  12   5  11         14.51         10.30         8.03 o                         
  13   5  11         62.17         52.56        10.22 o                         
  14   5  11         33.36         49.17        10.74 o                         
 -14   6  11        157.07        150.50        11.91 o                         
 -13   6  11        662.22        679.34        22.03 o                         
 -12   6  11        652.82        645.65        18.85 o                         
 -11   6  11         55.42         61.66         8.26 o                         
 -10   6  11        355.60        364.48        14.53 o                         
  -9   6  11        851.59        845.45        21.56 o                         
  -8   6  11       1359.97       1297.22        27.18 o                         
  -7   6  11        624.77        618.53        17.63 o                         
  -6   6  11        800.37        775.10        17.50 o                         
  -5   6  11        431.45        400.08        14.24 o                         
  -4   6  11         17.62         14.52         5.40 o                         
  -3   6  11        738.76        722.77        19.68 o                         
  -2   6  11       3450.89       3348.76        54.12 o                         
  -1   6  11       5595.90       5547.04        88.52 o                         
   0   6  11       3155.54       3090.42        51.79 o                         
   1   6  11        222.66        250.13        11.10 o                         
   2   6  11          0.27          4.56         4.15 o                         
   3   6  11          8.12          5.46         4.34 o                         
   4   6  11         46.89         61.37        10.86 o                         
   5   6  11        455.48        454.03        13.95 o                         
   6   6  11       1244.53       1271.75        27.97 o                         
   7   6  11       1055.23       1077.03        26.03 o                         
   8   6  11        268.68        295.87        16.22 o                         
   9   6  11        345.86        337.22        17.72 o                         
  10   6  11       1036.22       1054.27        30.05 o                         
  11   6  11        600.73        613.12        29.82 o                         
  12   6  11        283.69        268.46        17.21 o                         
 -12   7  11          3.56          7.81        18.16 o                         
 -11   7  11        133.65        124.85        10.76 o                         
 -10   7  11        139.14        126.91        10.81 o                         
  -9   7  11         52.14         42.79         7.54 o                         
  -8   7  11         32.84         26.96         6.79 o                         
  -7   7  11         24.60         24.12         7.37 o                         
  -6   7  11        100.08        102.75        15.21 o                         
  -5   7  11        130.79        112.10        11.54 o                         
  -4   7  11         20.17         11.45         7.17 o                         
  -3   7  11         74.44         78.31         8.52 o                         
  -2   7  11          0.46          2.84         5.56 o                         
  -1   7  11          3.75          3.53         5.39 o                         
   0   7  11          4.88          0.10         5.29 o                         
   1   7  11          6.67          4.52         5.40 o                         
   2   7  11         57.36         56.75         7.78 o                         
   3   7  11          0.37          2.31         5.19 o                         
   4   7  11         69.10         77.23        10.21 o                         
   5   7  11          0.82          6.05         5.53 o                         
   6   7  11         56.91         72.44        10.42 o                         
   7   7  11        255.38        255.36        15.00 o                         
   8   7  11        402.92        393.08        19.55 o                         
   9   7  11         59.04         73.73        10.45 o                         
  10   7  11         55.41         36.77        11.79 o                         
  -8   8  11        329.38        314.45        17.59 o                         
  -7   8  11        294.86        311.79        18.06 o                         
  -6   8  11        470.89        490.18        20.29 o                         
  -5   8  11        378.02        414.01        20.72 o                         
  -4   8  11         86.06         85.34        14.67 o                         
  -3   8  11         27.69         34.27         8.37 o                         
  -2   8  11        476.15        463.35        17.50 o                         
  -1   8  11       1062.96       1117.64        27.30 o                         
   0   8  11        594.67        605.26        19.57 o                         
   1   8  11        136.65        130.31        12.40 o                         
   2   8  11        433.84        413.67        24.30 o                         
   3   8  11         63.66         35.50         9.77 o                         
   4   8  11         59.72         44.29        11.50 o                         
   5   8  11        591.73        635.44        37.14 o                         
   6   8  11        372.12        416.05        24.10 o                         
 -18   0  12          9.22         19.98        15.05 o                         
 -17   0  12        189.89        203.19        32.38 o                         
 -16   0  12         74.92         76.47        16.51 o                         
 -15   0  12        157.54        169.72        15.57 o                         
 -14   0  12          1.32          2.25         9.92 o                         
 -13   0  12       2334.59       2409.21        76.65 o                         
 -12   0  12       4006.36       4098.13        84.07 o                         
 -11   0  12       3606.03       3419.33       105.66 o                         
 -10   0  12         96.79        115.08        13.53 o                         
  -9   0  12       1707.87       1706.91        55.35 o                         
  -8   0  12       3689.25       3761.31        79.18 o                         
  -7   0  12        776.42        753.64        31.14 o                         
  -6   0  12       3622.92       3387.68        47.03 o                         
  -5   0  12      16306.17      16428.28       250.62 o                         
  -4   0  12      31286.26      31497.30       796.22 o                         
  -3   0  12       4216.24       4312.95        45.69 o                         
  -2   0  12       1490.45       1593.68        50.47 o                         
  -1   0  12       5460.43       5482.78       113.57 o                         
   0   0  12       5487.12       5438.39        82.22 o                         
   1   0  12       1182.81       1082.09        31.39 o                         
   2   0  12       2746.92       2696.93        63.86 o                         
   3   0  12       4288.92       4354.74        77.05 o                         
   4   0  12       1279.03       1307.55        38.87 o                         
   5   0  12        153.29        169.62        13.62 o                         
   6   0  12         94.85         83.30         6.02 o                         
   7   0  12       1828.00       1710.81        39.07 o                         
   8   0  12       3638.28       3443.56        75.72 o                         
   9   0  12        120.14        113.22         9.66 o                         
  10   0  12       1843.62       1911.76        47.47 o                         
  11   0  12       1380.08       1456.51        40.87 o                         
  12   0  12       3067.97       2951.18        76.26 o                         
  13   0  12        497.08        502.22        26.63 o                         
  14   0  12        486.70        472.27        25.60 o                         
  15   0  12       1816.72       1806.85        58.54 o                         
  16   0  12        970.57       1022.03        41.61 o                         
 -18   1  12          3.54          7.16         7.89 o                         
 -17   1  12         81.20         73.38        10.38 o                         
 -16   1  12        175.24        182.23        14.15 o                         
 -15   1  12         24.60         23.30         8.67 o                         
 -14   1  12        569.59        599.00        22.25 o                         
 -13   1  12          1.04          2.17         4.70 o                         
 -12   1  12        550.69        513.44        17.66 o                         
 -11   1  12        705.12        645.71        14.51 o                         
 -10   1  12       1090.02       1139.51        21.89 o                         
  -9   1  12        185.09        177.57         7.18 o                         
  -8   1  12        181.16        192.47         7.45 o                         
  -7   1  12        318.12        325.81         6.90 o                         
  -6   1  12        359.78        398.13         7.76 o                         
  -5   1  12       1329.82       1355.32        19.02 o                         
  -4   1  12        342.32        311.90         7.19 o                         
  -3   1  12       3490.86       3341.08        38.37 o                         
  -2   1  12       1991.56       1810.68        24.55 o                         
  -1   1  12       1233.11       1139.17        21.52 o                         
   0   1  12       4733.81       4635.88        53.37 o                         
   1   1  12        125.13        100.17         6.07 o                         
   2   1  12        133.32        132.03         4.18 o                         
   3   1  12         26.91         31.61         4.06 o                         
   4   1  12       1382.91       1394.30        21.96 o                         
   5   1  12        102.57         95.76         4.09 o                         
   6   1  12         31.47         25.81         4.06 o                         
   7   1  12         59.80         79.82         5.45 o                         
   8   1  12         13.62          9.99         4.07 o                         
   9   1  12         96.36        107.07         7.17 o                         
  10   1  12          5.06          7.65         4.12 o                         
  11   1  12        653.72        647.30        16.33 o                         
  12   1  12        525.67        547.25        24.69 o                         
  13   1  12        525.20        572.16        19.84 o                         
  14   1  12        751.98        780.01        23.41 o                         
  15   1  12        435.96        476.69        19.45 o                         
  16   1  12         93.14        112.19        11.49 o                         
 -18   2  12        602.63        616.47        24.47 o                         
 -17   2  12        826.03        820.76        26.31 o                         
 -16   2  12       1091.02       1076.88        26.93 o                         
 -15   2  12        315.64        292.64        13.78 o                         
 -14   2  12         29.21         30.06         6.68 o                         
 -13   2  12       1633.88       1668.04        31.92 o                         
 -12   2  12       5344.28       5226.32        77.33 o                         
 -11   2  12       5291.69       5390.02        71.31 o                         
 -10   2  12       1046.76       1129.98        24.02 o                         
  -9   2  12        220.29        230.56         7.09 o                         
  -8   2  12         88.60         85.02         6.74 o                         
  -7   2  12        649.78        676.36        15.86 o                         
  -6   2  12        118.06        101.08         5.74 o                         
  -5   2  12        532.73        552.33        11.60 o                         
  -4   2  12       2160.56       2245.70        26.88 o                         
  -3   2  12        493.34        539.84         9.22 o                         
  -2   2  12       1344.25       1271.80        15.80 o                         
  -1   2  12       6190.43       6222.11        76.78 o                         
   0   2  12       7152.45       7336.98        82.70 o                         
   1   2  12       2517.31       2520.04        39.61 o                         
   2   2  12        196.56        185.18         5.51 o                         
   3   2  12        150.71        155.09         5.65 o                         
   4   2  12         43.34         45.80         4.92 o                         
   5   2  12       2457.49       2580.38        45.13 o                         
   6   2  12       9037.73       9354.93       104.72 o                         
   7   2  12       5635.48       5676.70        78.85 o                         
   8   2  12       5455.51       5481.55        66.68 o                         
   9   2  12       2002.58       2057.89        31.44 o                         
  10   2  12        149.47        163.79         7.92 o                         
  11   2  12        127.92        141.58        11.29 o                         
  12   2  12        316.63        312.27        13.44 o                         
  13   2  12        588.17        606.37        28.59 o                         
  14   2  12        347.17        361.55        18.11 o                         
  15   2  12        460.47        473.87        87.33 o                         
  16   2  12        628.37        620.10        33.40 o                         
 -17   3  12        341.57        364.10        22.17 o                         
 -16   3  12        596.20        609.92        19.89 o                         
 -15   3  12        891.89        878.90        23.41 o                         
 -14   3  12       1204.78       1244.67        32.19 o                         
 -13   3  12       2756.14       2793.55        46.13 o                         
 -12   3  12        827.06        821.35        18.88 o                         
 -11   3  12        168.22        159.18         8.87 o                         
 -10   3  12         10.29         18.28         4.80 o                         
  -9   3  12         19.18         24.60         4.17 o                         
  -8   3  12       1266.45       1196.87        20.83 o                         
  -7   3  12       1840.35       1896.77        29.80 o                         
  -6   3  12       3674.51       3648.30        53.97 o                         
  -5   3  12          0.15          1.32         2.96 o                         
  -4   3  12         10.71         10.60         3.43 o                         
  -3   3  12        924.18        958.81        16.32 o                         
  -2   3  12          8.92         12.04         2.61 o                         
  -1   3  12         93.84         75.42         4.93 o                         
   0   3  12         90.13         74.81         5.44 o                         
   1   3  12       1661.51       1653.04        26.02 o                         
   2   3  12       1542.09       1429.67        24.72 o                         
   3   3  12       3232.94       3196.73        44.53 o                         
   4   3  12        248.65        265.19         9.77 o                         
   5   3  12        380.56        397.53        11.99 o                         
   6   3  12       6092.23       6244.11        91.01 o                         
   7   3  12        898.81        914.95        16.53 o                         
   8   3  12        386.30        390.23        10.71 o                         
   9   3  12       2174.18       2144.85        37.19 o                         
  10   3  12       2777.74       2726.79        46.55 o                         
  11   3  12        374.16        380.93        21.49 o                         
  12   3  12         17.26          8.85         6.70 o                         
  13   3  12         84.70         81.08        10.89 o                         
  14   3  12        749.95        740.08        30.50 o                         
  15   3  12        323.63        317.50        24.65 o                         
 -16   4  12         98.55         87.10        11.71 o                         
 -15   4  12         38.93         43.89        10.71 o                         
 -14   4  12        240.29        235.38        15.07 o                         
 -13   4  12        137.21        149.21        12.20 o                         
 -12   4  12         80.82         68.78         8.60 o                         
 -11   4  12        291.91        276.79        11.81 o                         
 -10   4  12         46.29         46.88         6.45 o                         
  -9   4  12        564.79        558.03        16.77 o                         
  -8   4  12        268.33        264.31        11.08 o                         
  -7   4  12        974.86        988.93        22.45 o                         
  -6   4  12       2605.80       2491.65        40.96 o                         
  -5   4  12       6440.39       6152.24        84.41 o                         
  -4   4  12       1931.10       1850.72        32.11 o                         
  -3   4  12       1158.81       1151.84        22.36 o                         
  -2   4  12         71.64         92.32         7.37 o                         
  -1   4  12       2978.53       2873.77        43.17 o                         
   0   4  12       1536.29       1479.84        32.73 o                         
   1   4  12       1808.58       1783.21        29.24 o                         
   2   4  12       2357.42       2274.64        35.60 o                         
   3   4  12        803.41        808.08        22.83 o                         
   4   4  12       1799.34       1784.64        39.47 o                         
   5   4  12        954.34        935.24        20.53 o                         
   6   4  12         26.95         26.93         4.41 o                         
   7   4  12       1082.16       1104.63        22.52 o                         
   8   4  12        527.53        529.11        14.01 o                         
   9   4  12          3.17          7.65         4.91 o                         
  10   4  12         25.44         21.06         5.97 o                         
  11   4  12       1026.12       1019.91        28.88 o                         
  12   4  12        552.33        554.85        20.44 o                         
  13   4  12         49.77         62.05         9.54 o                         
  14   4  12         42.95         59.99        12.50 o                         
 -15   5  12         17.49         18.40         8.49 o                         
 -14   5  12        209.27        195.99        12.63 o                         
 -13   5  12        479.71        484.90        18.30 o                         
 -12   5  12         82.26         89.01         9.57 o                         
 -11   5  12       1820.73       1883.05        36.27 o                         
 -10   5  12        892.01        932.82        24.07 o                         
  -9   5  12       1408.62       1417.47        29.79 o                         
  -8   5  12        298.05        299.74        12.13 o                         
  -7   5  12        648.85        653.98        18.69 o                         
  -6   5  12        415.91        426.36        14.62 o                         
  -5   5  12        157.18        187.45        11.69 o                         
  -4   5  12        607.13        622.07        15.57 o                         
  -3   5  12       3121.34       3149.00        52.39 o                         
  -2   5  12       3277.40       3333.54        57.11 o                         
  -1   5  12       4177.33       4155.71        70.17 o                         
   0   5  12       2143.58       2136.18        31.41 o                         
   1   5  12         58.22         55.84         5.42 o                         
   2   5  12         89.56         89.17         7.68 o                         
   3   5  12        109.08        107.81         7.24 o                         
   4   5  12        115.62         96.58         7.03 o                         
   5   5  12        122.74        116.31         7.92 o                         
   6   5  12       1308.63       1302.84        24.30 o                         
   7   5  12         47.06         49.63         6.20 o                         
   8   5  12        302.58        310.77        13.34 o                         
   9   5  12        723.97        718.99        23.94 o                         
  10   5  12        335.41        347.66        34.77 o                         
  11   5  12         13.75         16.00         8.43 o                         
  12   5  12         11.83         18.95         9.36 o                         
  13   5  12        122.86        105.40        11.75 o                         
 -13   6  12        373.51        369.25        16.76 o                         
 -12   6  12        302.06        317.56        16.22 o                         
 -11   6  12        246.27        262.28        14.22 o                         
 -10   6  12        354.26        392.81        19.58 o                         
  -9   6  12        948.04       1014.93        25.60 o                         
  -8   6  12        180.85        171.91        10.91 o                         
  -7   6  12         14.32         13.11         5.89 o                         
  -6   6  12        304.60        306.80        13.33 o                         
  -5   6  12          1.60          3.37         5.97 o                         
  -4   6  12        128.02        123.71         9.46 o                         
  -3   6  12        118.24        124.62         8.83 o                         
  -2   6  12          8.67         12.41         5.23 o                         
  -1   6  12        190.83        196.03        10.41 o                         
   0   6  12        227.63        238.27        11.87 o                         
   1   6  12        205.02        194.40        10.66 o                         
   2   6  12         26.12         26.97         5.99 o                         
   3   6  12         40.34         38.79         5.60 o                         
   4   6  12         40.74         47.75         6.22 o                         
   5   6  12        303.08        322.28        11.90 o                         
   6   6  12       1207.39       1214.34        27.65 o                         
   7   6  12       1417.35       1416.72        31.53 o                         
   8   6  12        232.58        237.72        15.18 o                         
   9   6  12        292.70        291.22        16.57 o                         
  10   6  12        377.01        367.88        23.71 o                         
  11   6  12         62.19         39.93         9.97 o                         
 -11   7  12        183.73        191.31        13.78 o                         
 -10   7  12        566.51        560.48        19.66 o                         
  -9   7  12        337.56        331.11        16.19 o                         
  -8   7  12        266.40        276.20        33.23 o                         
  -7   7  12        351.97        369.88        21.90 o                         
  -6   7  12       1024.88       1014.03        29.19 o                         
  -5   7  12        378.03        372.84        29.88 o                         
  -4   7  12          7.31          7.32         6.38 o                         
  -3   7  12        293.36        298.97        14.03 o                         
  -2   7  12        522.49        506.96        17.12 o                         
  -1   7  12        113.29        100.07         8.95 o                         
   0   7  12          2.13          2.68         5.54 o                         
   1   7  12       1020.42        998.75        24.78 o                         
   2   7  12        618.16        584.06        18.47 o                         
   3   7  12        324.58        334.28        14.90 o                         
   4   7  12        599.87        604.60        22.14 o                         
   5   7  12        579.35        586.51        18.95 o                         
   6   7  12        330.64        337.52        25.80 o                         
   7   7  12         57.69         66.45        10.30 o                         
   8   7  12        770.66        804.33        26.45 o                         
   9   7  12       1196.33       1255.87        35.12 o                         
  -7   8  12        279.55        309.06        18.08 o                         
  -6   8  12        623.03        675.65        25.03 o                         
  -5   8  12        300.44        283.90        16.94 o                         
  -4   8  12          2.49          4.13         7.53 o                         
  -3   8  12          3.30          3.33         7.21 o                         
  -2   8  12          3.60          0.66         5.86 o                         
  -1   8  12        261.16        269.27        14.58 o                         
   0   8  12         15.13         15.16         6.98 o                         
   1   8  12         51.91         58.07        10.30 o                         
   2   8  12         94.58         87.95        10.97 o                         
   3   8  12        141.58        131.28        12.83 o                         
   4   8  12         14.50         13.73        10.32 o                         
   5   8  12          0.97          3.49         9.20 o                         
 -18   1  13         80.43         50.04         9.66 o                         
 -17   1  13        607.69        624.72        23.50 o                         
 -16   1  13        835.03        837.01        26.61 o                         
 -15   1  13         77.87         72.12        10.03 o                         
 -14   1  13       1136.47       1111.84        24.45 o                         
 -13   1  13       4576.25       4605.13        75.68 o                         
 -12   1  13       3253.82       3270.26        53.08 o                         
 -11   1  13        813.34        815.47        17.75 o                         
 -10   1  13         13.37         17.61         3.97 o                         
  -9   1  13          0.69          5.60         2.89 o                         
  -8   1  13        115.86        121.50         5.17 o                         
  -7   1  13       1131.86       1129.05        16.39 o                         
  -6   1  13      11177.16      11103.94       127.59 o                         
  -5   1  13       4912.58       4842.08        55.80 o                         
  -4   1  13       2323.05       2311.55        29.71 o                         
  -3   1  13        496.58        518.36         9.27 o                         
  -2   1  13       2351.00       2237.10        28.63 o                         
  -1   1  13       1620.51       1475.87        19.72 o                         
   0   1  13       2092.65       2016.91        24.13 o                         
   1   1  13       1556.10       1621.63        26.30 o                         
   2   1  13        479.82        469.62         7.16 o                         
   3   1  13        329.77        366.72        12.34 o                         
   4   1  13         42.14         50.63         3.06 o                         
   5   1  13       2141.99       2108.33        31.98 o                         
   6   1  13       9100.94       9018.94       125.39 o                         
   7   1  13       7429.03       7372.46        97.75 o                         
   8   1  13        279.31        307.16        12.76 o                         
   9   1  13        579.16        611.02        14.05 o                         
  10   1  13        475.31        492.79        14.24 o                         
  11   1  13         62.33         62.75         6.92 o                         
  12   1  13        307.51        349.34        13.34 o                         
  13   1  13       1203.40       1211.83        31.40 o                         
  14   1  13       1884.44       1932.84        57.84 o                         
  15   1  13        271.97        277.85        19.75 o                         
  16   1  13         32.20         39.06         9.77 o                         
 -18   2  13         79.68         96.23        12.22 o                         
 -17   2  13         71.22         60.03        10.83 o                         
 -16   2  13          1.80         12.05         6.63 o                         
 -15   2  13        405.19        407.55        15.98 o                         
 -14   2  13        143.59        159.56        10.67 o                         
 -13   2  13        199.11        191.55        11.40 o                         
 -12   2  13        655.14        654.56        17.47 o                         
 -11   2  13        326.61        331.71        10.07 o                         
 -10   2  13          6.31          8.46         3.68 o                         
  -9   2  13        130.60        114.22         9.72 o                         
  -8   2  13          3.88          7.67         3.79 o                         
  -7   2  13         21.06         33.23         3.95 o                         
  -6   2  13        149.28        155.27         6.06 o                         
  -5   2  13        115.11        115.14         5.16 o                         
  -4   2  13        347.35        319.87         7.05 o                         
  -3   2  13       1203.71       1117.94        15.78 o                         
  -2   2  13       2527.76       2569.51        32.98 o                         
  -1   2  13        738.58        797.47        12.41 o                         
   0   2  13         41.03         47.35         3.15 o                         
   1   2  13       3015.91       3136.11        47.14 o                         
   2   2  13        286.16        285.22         8.75 o                         
   3   2  13          8.39          9.78         3.00 o                         
   4   2  13         17.11         19.03         4.81 o                         
   5   2  13        350.95        329.42         8.54 o                         
   6   2  13        817.65        787.61        18.37 o                         
   7   2  13          4.72          6.39         4.16 o                         
   8   2  13        502.26        502.15        12.44 o                         
   9   2  13        451.89        438.76        14.13 o                         
  10   2  13        180.11        191.33        10.50 o                         
  11   2  13         67.73         64.70         9.24 o                         
  12   2  13         25.06         33.47         8.07 o                         
  13   2  13        212.81        210.50        14.63 o                         
  14   2  13         17.17         24.55         8.94 o                         
  15   2  13         11.30         19.12         9.81 o                         
  16   2  13        488.27        517.31        32.06 o                         
 -17   3  13        901.82        935.95        26.05 o                         
 -16   3  13        253.95        278.45        14.83 o                         
 -15   3  13         17.21         26.69         7.50 o                         
 -14   3  13        237.81        228.36        12.04 o                         
 -13   3  13       1707.87       1725.62        34.92 o                         
 -12   3  13        936.44        985.90        21.10 o                         
 -11   3  13          9.80         12.06         4.53 o                         
 -10   3  13          4.55          3.40         3.96 o                         
  -9   3  13        184.65        166.23         9.68 o                         
  -8   3  13         34.62         29.26         5.55 o                         
  -7   3  13        890.55        937.15        18.88 o                         
  -6   3  13       1351.40       1412.91        23.99 o                         
  -5   3  13       4373.96       4388.11        61.27 o                         
  -4   3  13        532.85        532.08        11.41 o                         
  -3   3  13         46.98         41.15         4.25 o                         
  -2   3  13       1332.03       1241.34        31.87 o                         
  -1   3  13       3550.36       3639.52        53.14 o                         
   0   3  13       4280.16       4239.51        58.64 o                         
   1   3  13        982.01        991.79        24.18 o                         
   2   3  13        393.26        379.05        10.29 o                         
   3   3  13        679.71        663.55        14.78 o                         
   4   3  13        493.68        509.78        12.08 o                         
   5   3  13        275.54        272.49        10.02 o                         
   6   3  13       2125.08       2117.75        35.69 o                         
   7   3  13       2626.02       2610.97        36.44 o                         
   8   3  13       1315.18       1352.05        25.77 o                         
   9   3  13         80.89         92.46         7.37 o                         
  10   3  13         21.39         19.81         5.62 o                         
  11   3  13         89.17         82.12         9.03 o                         
  12   3  13        190.51        192.55        13.38 o                         
  13   3  13        301.44        303.51        16.14 o                         
  14   3  13        179.85        190.62        17.73 o                         
  15   3  13         92.47         89.90        16.45 o                         
 -16   4  13        278.68        303.16        17.92 o                         
 -15   4  13        763.50        738.49        25.62 o                         
 -14   4  13        721.56        724.34        24.53 o                         
 -13   4  13         45.35         53.09        11.68 o                         
 -12   4  13         55.13         63.40         8.57 o                         
 -11   4  13       1058.72       1068.70        29.01 o                         
 -10   4  13         96.04        105.21         9.77 o                         
  -9   4  13        502.79        504.60        14.14 o                         
  -8   4  13        384.65        398.55        16.66 o                         
  -7   4  13        186.16        191.68         8.87 o                         
  -6   4  13          4.46          7.72         4.37 o                         
  -5   4  13        867.91        841.62        18.40 o                         
  -4   4  13       1012.11        998.75        18.88 o                         
  -3   4  13       2897.31       2722.21        45.89 o                         
  -2   4  13       1973.91       1907.78        32.76 o                         
  -1   4  13        221.66        259.89         7.93 o                         
   0   4  13        892.88        826.87        15.27 o                         
   1   4  13       1612.86       1557.24        28.11 o                         
   2   4  13        781.52        750.42        15.86 o                         
   3   4  13        208.72        209.15         9.63 o                         
   4   4  13       1387.26       1337.69        26.82 o                         
   5   4  13       1875.42       1809.12        27.07 o                         
   6   4  13       1107.99       1100.28        25.33 o                         
   7   4  13       1018.43       1004.66        22.21 o                         
   8   4  13       1205.83       1196.62        33.68 o                         
   9   4  13       1073.85       1061.20        23.08 o                         
  10   4  13        358.33        380.75        15.99 o                         
  11   4  13         24.90         29.10         9.18 o                         
  12   4  13          1.17          4.09         8.12 o                         
  13   4  13          9.41          4.04         9.62 o                         
  14   4  13          2.27          8.24         9.83 o                         
 -15   5  13         70.26         42.50        16.39 o                         
 -14   5  13        146.73        134.41        14.40 o                         
 -13   5  13        517.55        526.10        19.48 o                         
 -12   5  13        191.33        184.13        12.69 o                         
 -11   5  13        151.13        151.39        10.75 o                         
 -10   5  13          4.04          5.98         5.87 o                         
  -9   5  13          0.94          3.51         5.22 o                         
  -8   5  13        510.35        500.11        15.80 o                         
  -7   5  13       1368.31       1323.86        28.29 o                         
  -6   5  13       1085.61       1024.88        22.79 o                         
  -5   5  13        824.65        843.79        20.93 o                         
  -4   5  13        564.55        551.23        15.77 o                         
  -3   5  13         22.77         17.03         5.21 o                         
  -2   5  13         14.24         10.10         4.90 o                         
  -1   5  13       1465.75       1412.67        28.28 o                         
   0   5  13       1070.70       1045.88        23.19 o                         
   1   5  13        440.40        423.77        12.41 o                         
   2   5  13         51.57         58.92         6.02 o                         
   3   5  13         49.19         55.41         5.31 o                         
   4   5  13        220.41        194.01        10.69 o                         
   5   5  13        190.83        186.35         9.68 o                         
   6   5  13        647.98        642.63        16.02 o                         
   7   5  13        334.78        363.91        14.52 o                         
   8   5  13         20.67         18.01         6.41 o                         
   9   5  13          5.67         11.65         6.90 o                         
  10   5  13         68.58         71.51         9.85 o                         
  11   5  13        396.96        439.45        27.08 o                         
  12   5  13        577.85        626.14        23.38 o                         
  13   5  13        122.36        128.71        14.65 o                         
 -13   6  13          4.14          8.27         7.53 o                         
 -12   6  13         67.50         64.36         9.08 o                         
 -11   6  13       1027.92       1014.20        25.75 o                         
 -10   6  13       1042.41       1029.74        27.13 o                         
  -9   6  13        181.32        196.14        11.82 o                         
  -8   6  13        234.54        232.99        13.72 o                         
  -7   6  13        491.89        551.34        20.07 o                         
  -6   6  13        766.08        788.00        27.42 o                         
  -5   6  13         81.97         81.40         9.11 o                         
  -4   6  13       1253.63       1218.36        27.85 o                         
  -3   6  13       1254.42       1267.68        26.66 o                         
  -2   6  13       1036.46       1060.10        25.49 o                         
  -1   6  13          7.31          7.72         5.34 o                         
   0   6  13        149.05        175.44        10.70 o                         
   1   6  13          7.82         13.10         5.42 o                         
   2   6  13         29.73         37.42         7.62 o                         
   3   6  13        190.43        194.08        11.93 o                         
   4   6  13        264.16        286.26        11.95 o                         
   5   6  13        385.93        380.55        13.11 o                         
   6   6  13         87.96         78.84         8.70 o                         
   7   6  13        399.03        424.86        18.63 o                         
   8   6  13       1340.18       1360.29        34.86 o                         
   9   6  13        932.57        975.87        29.22 o                         
  10   6  13        222.67        213.92        16.44 o                         
  11   6  13         24.60         18.14         9.32 o                         
 -11   7  13        168.52        153.91        28.06 o                         
 -10   7  13        134.11        144.01        14.22 o                         
  -9   7  13          4.48          8.30         7.58 o                         
  -8   7  13          3.52          8.44         7.94 o                         
  -7   7  13        119.27        128.35        11.99 o                         
  -6   7  13          5.31         11.58         7.80 o                         
  -5   7  13         68.74         76.09         9.57 o                         
  -4   7  13         68.14         80.16        10.15 o                         
  -3   7  13         62.52         65.32         8.03 o                         
  -2   7  13         71.21         61.27         8.32 o                         
  -1   7  13        151.18        154.10        11.06 o                         
   0   7  13        104.19        118.03        10.78 o                         
   1   7  13          0.29          9.11         5.84 o                         
   2   7  13          1.56          1.86         5.87 o                         
   3   7  13         47.51         43.86         7.79 o                         
   4   7  13         91.81         89.23        10.30 o                         
   5   7  13          7.48          6.73         7.35 o                         
   6   7  13         19.33         13.06         8.11 o                         
   7   7  13        255.03        241.44        17.56 o                         
   8   7  13        236.76        257.95        17.07 o                         
  -6   8  13         10.64         21.12         8.86 o                         
  -5   8  13        105.55        116.70        12.68 o                         
  -4   8  13       1460.92       1557.52        39.11 o                         
  -3   8  13        821.61        857.20        27.22 o                         
  -2   8  13          8.50          8.37         6.51 o                         
  -1   8  13        276.99        263.33        14.20 o                         
   0   8  13         22.54         29.52         7.64 o                         
   1   8  13        138.18        137.51        13.24 o                         
   2   8  13        507.57        512.67        31.10 o                         
   3   8  13        958.05        943.42        29.67 o                         
   4   8  13       1383.90       1419.66        44.02 o                         
 -18   0  14        213.20        230.58        22.95 o                         
 -17   0  14          6.70          7.33        10.65 o                         
 -16   0  14        101.70        118.61        20.62 o                         
 -15   0  14       1337.72       1332.39        48.23 o                         
 -14   0  14       1124.20       1127.54        43.76 o                         
 -13   0  14       1190.94       1228.24        45.52 o                         
 -12   0  14        980.92       1036.62        28.79 o                         
 -11   0  14         37.72         28.12        12.74 o                         
 -10   0  14       2221.74       2159.82        61.20 o                         
  -9   0  14        351.51        349.20        12.60 o                         
  -8   0  14        481.97        551.62        22.19 o                         
  -7   0  14       2303.12       2389.52        40.70 o                         
  -6   0  14       9291.83       9520.17       141.59 o                         
  -5   0  14       3952.42       3976.20        86.43 o                         
  -4   0  14        315.87        319.81        15.04 o                         
  -3   0  14       4119.14       4264.51        53.69 o                         
  -2   0  14       2761.63       2781.99        65.16 o                         
  -1   0  14        348.18        365.60        11.17 o                         
   0   0  14         16.03         35.78         3.22 o                         
   1   0  14        145.21        123.66        11.07 o                         
   2   0  14        309.76        280.37        12.24 o                         
   3   0  14         64.20         53.64        11.18 o                         
   4   0  14          8.86         26.72         6.31 o                         
   5   0  14       3547.19       3521.43        69.87 o                         
   6   0  14       4381.73       4455.93        85.12 o                         
   7   0  14        315.32        357.68        18.07 o                         
   8   0  14       1230.29       1230.57        36.94 o                         
   9   0  14       2219.42       2180.65        45.22 o                         
  10   0  14       1474.59       1491.04        56.22 o                         
  11   0  14         21.95         13.41         7.50 o                         
  12   0  14        603.45        565.54        24.81 o                         
  13   0  14       1358.60       1329.25        46.30 o                         
  14   0  14        842.26        775.52        35.20 o                         
  15   0  14          1.06          0.06        10.26 o                         
  16   0  14        383.76        369.78        46.69 o                         
 -18   1  14        357.84        380.25        19.46 o                         
 -17   1  14          9.37         16.55         8.19 o                         
 -16   1  14          7.01         12.09         7.02 o                         
 -15   1  14         27.35         30.12         8.10 o                         
 -14   1  14        513.55        521.13        18.93 o                         
 -13   1  14        591.97        626.18        17.97 o                         
 -12   1  14        998.98       1046.97        22.96 o                         
 -11   1  14        160.49        174.01         8.94 o                         
 -10   1  14        183.98        205.76         8.02 o                         
  -9   1  14       1686.04       1630.51        26.91 o                         
  -8   1  14        405.12        400.91         8.62 o                         
  -7   1  14         23.63         29.27         3.55 o                         
  -6   1  14         60.90         69.41         5.13 o                         
  -5   1  14        736.32        773.06        15.98 o                         
  -4   1  14        779.20        822.40        12.35 o                         
  -3   1  14       1403.80       1515.06        21.61 o                         
  -2   1  14       2247.12       2362.74        29.59 o                         
  -1   1  14        140.60        180.46         8.89 o                         
   0   1  14       1081.78       1167.12        20.46 o                         
   1   1  14         57.43         68.87         3.33 o                         
   2   1  14       1178.26       1217.85        21.05 o                         
   3   1  14          1.52          2.61         2.82 o                         
   4   1  14          3.38          4.39         2.73 o                         
   5   1  14        114.02        111.89         6.17 o                         
   6   1  14        325.90        326.48        15.02 o                         
   7   1  14        629.29        617.58        14.66 o                         
   8   1  14        224.69        245.68         9.20 o                         
   9   1  14         16.02         13.28         4.28 o                         
  10   1  14         30.16         41.39         5.57 o                         
  11   1  14         59.63         66.80         6.59 o                         
  12   1  14        280.72        279.40        12.65 o                         
  13   1  14        334.66        326.26        16.62 o                         
  14   1  14        614.27        619.22        32.43 o                         
  15   1  14        332.86        342.38        20.25 o                         
 -17   2  14        776.73        836.52        27.35 o                         
 -16   2  14         73.24         95.60        11.19 o                         
 -15   2  14        401.84        404.26        22.51 o                         
 -14   2  14       1142.69       1179.77        26.13 o                         
 -13   2  14       1204.23       1284.32        29.45 o                         
 -12   2  14       1146.18       1165.23        23.40 o                         
 -11   2  14         71.69         72.05         7.63 o                         
 -10   2  14         14.11         20.89         5.03 o                         
  -9   2  14        457.58        434.48        13.80 o                         
  -8   2  14        357.72        353.83        11.51 o                         
  -7   2  14       2100.67       2006.89        26.64 o                         
  -6   2  14       1984.86       1979.40        28.01 o                         
  -5   2  14        857.97        859.24        19.15 o                         
  -4   2  14        745.95        737.14        15.57 o                         
  -3   2  14       5582.01       5482.01        60.95 o                         
  -2   2  14       5014.47       4857.10        71.22 o                         
  -1   2  14       2479.25       2328.70        32.28 o                         
   0   2  14       1129.26       1099.19        20.65 o                         
   1   2  14        496.16        449.97        10.99 o                         
   2   2  14        137.07        118.15         5.56 o                         
   3   2  14          2.09          4.38         3.36 o                         
   4   2  14        193.14        183.09         9.32 o                         
   5   2  14       6283.92       6161.43        95.64 o                         
   6   2  14      12644.45      12494.21       171.81 o                         
   7   2  14       2100.73       2047.54        35.82 o                         
   8   2  14         68.28         71.15         7.16 o                         
   9   2  14        273.03        287.87        11.19 o                         
  10   2  14          6.46          8.62         5.59 o                         
  11   2  14        112.47        107.28        11.85 o                         
  12   2  14         48.75         44.17         9.09 o                         
  13   2  14        639.00        634.09        20.28 o                         
  14   2  14        278.84        290.08        22.77 o                         
  15   2  14          3.72          9.12         9.49 o                         
 -17   3  14        621.98        673.02        24.99 o                         
 -16   3  14        926.30        977.51        29.35 o                         
 -15   3  14       1179.18       1180.88        31.75 o                         
 -14   3  14        194.89        192.02        13.95 o                         
 -13   3  14          7.05          8.51         6.67 o                         
 -12   3  14          1.29          2.91         4.96 o                         
 -11   3  14         66.59         63.23         6.99 o                         
 -10   3  14         27.71         21.59         5.13 o                         
  -9   3  14        922.70        844.16        21.07 o                         
  -8   3  14        728.85        699.77        18.58 o                         
  -7   3  14        259.05        237.30         8.52 o                         
  -6   3  14         52.69         58.10         6.43 o                         
  -5   3  14       1746.88       1654.39        26.42 o                         
  -4   3  14        262.38        238.58         9.80 o                         
  -3   3  14        176.40        158.69         8.25 o                         
  -2   3  14          5.94          4.06         3.15 o                         
  -1   3  14       1026.93       1101.44        22.79 o                         
   0   3  14        738.33        739.67        15.03 o                         
   1   3  14       1227.41       1221.78        22.51 o                         
   2   3  14       1160.20       1125.31        19.51 o                         
   3   3  14       5173.87       5113.62        75.05 o                         
   4   3  14       1923.31       1895.53        28.14 o                         
   5   3  14        718.63        725.00        17.17 o                         
   6   3  14          7.96         18.38         5.53 o                         
   7   3  14        120.58        106.09         7.56 o                         
   8   3  14        466.55        465.28        14.74 o                         
   9   3  14          6.35          7.25         5.52 o                         
  10   3  14        477.39        482.26        17.11 o                         
  11   3  14        178.18        185.99        13.79 o                         
  12   3  14         12.46          7.83         6.60 o                         
  13   3  14          2.98          7.24         7.43 o                         
  14   3  14          2.04          4.63         9.08 o                         
 -16   4  14        544.06        567.55        23.71 o                         
 -15   4  14         84.80         72.92        10.17 o                         
 -14   4  14        325.51        304.39        26.58 o                         
 -13   4  14        573.91        567.31        23.48 o                         
 -12   4  14          5.90          9.30         5.96 o                         
 -11   4  14         40.53         40.22         8.04 o                         
 -10   4  14        345.42        355.04        13.95 o                         
  -9   4  14       2596.24       2623.97        45.75 o                         
  -8   4  14       1436.69       1446.61        29.73 o                         
  -7   4  14       1763.58       1738.43        32.74 o                         
  -6   4  14       3384.18       3344.09        85.04 o                         
  -5   4  14       3494.76       3443.07        56.97 o                         
  -4   4  14          0.81          2.09         3.83 o                         
  -3   4  14         12.94         12.68         4.48 o                         
  -2   4  14        637.65        595.27        15.72 o                         
  -1   4  14        235.12        236.78         8.93 o                         
   0   4  14        509.35        506.40        12.80 o                         
   1   4  14        517.99        532.13        13.57 o                         
   2   4  14       1145.90       1147.57        21.07 o                         
   3   4  14        142.09        147.55         7.45 o                         
   4   4  14        391.79        390.03        14.46 o                         
   5   4  14        168.46        160.98         9.07 o                         
   6   4  14        226.41        215.77        14.47 o                         
   7   4  14         50.89         43.76         6.04 o                         
   8   4  14        243.52        233.22        11.19 o                         
   9   4  14       1564.62       1573.05        34.86 o                         
  10   4  14        391.22        401.68        15.61 o                         
  11   4  14        489.30        510.51        19.77 o                         
  12   4  14        875.46        941.06        33.44 o                         
  13   4  14        339.50        373.51        31.35 o                         
 -14   5  14        316.80        323.80        15.53 o                         
 -13   5  14       1253.04       1329.47        31.98 o                         
 -12   5  14       1117.57       1082.15        26.10 o                         
 -11   5  14       1210.00       1190.27        28.76 o                         
 -10   5  14        540.15        494.27        17.24 o                         
  -9   5  14       1509.41       1546.30        31.45 o                         
  -8   5  14       1894.88       1993.49        51.50 o                         
  -7   5  14        227.58        256.54        13.53 o                         
  -6   5  14        310.13        282.06        13.76 o                         
  -5   5  14       2192.64       2207.36        40.86 o                         
  -4   5  14       2187.31       2152.18        39.88 o                         
  -3   5  14       3689.50       3541.12        76.43 o                         
  -2   5  14        265.12        267.74        12.72 o                         
  -1   5  14         17.14         12.09         5.90 o                         
   0   5  14        126.77        130.32        10.27 o                         
   1   5  14         15.36         11.08         4.24 o                         
   2   5  14         19.35         23.54         4.93 o                         
   3   5  14         33.30         39.94         5.48 o                         
   4   5  14       1325.13       1269.19        25.24 o                         
   5   5  14          2.70          5.84         4.62 o                         
   6   5  14        867.02        911.99        20.29 o                         
   7   5  14       2300.40       2324.70        38.31 o                         
   8   5  14        885.29        891.96        23.77 o                         
   9   5  14        106.07        114.43        11.81 o                         
  10   5  14         50.31         32.78         9.31 o                         
  11   5  14        121.64        107.29        12.77 o                         
  12   5  14        121.99        118.77        14.29 o                         
 -13   6  14         26.16         22.87        13.45 o                         
 -12   6  14          6.29          5.62         7.03 o                         
 -11   6  14         88.05         86.75        15.98 o                         
 -10   6  14        115.47        139.85        12.13 o                         
  -9   6  14        318.99        321.28        20.75 o                         
  -8   6  14         21.76          8.86         7.61 o                         
  -7   6  14         41.27         48.26        11.76 o                         
  -6   6  14         46.53         58.80         8.79 o                         
  -5   6  14        783.60        798.09        24.67 o                         
  -4   6  14        801.84        849.91        21.78 o                         
  -3   6  14        479.62        471.52        16.40 o                         
  -2   6  14         19.81         13.69         5.68 o                         
  -1   6  14        127.65        122.58         9.90 o                         
   0   6  14        580.45        626.93        21.53 o                         
   1   6  14        401.50        414.25        14.92 o                         
   2   6  14         12.96         12.49         5.51 o                         
   3   6  14        703.67        664.23        17.30 o                         
   4   6  14        516.26        524.37        15.38 o                         
   5   6  14        296.76        310.42        12.39 o                         
   6   6  14        267.62        263.72        13.80 o                         
   7   6  14        668.54        691.19        23.56 o                         
   8   6  14        461.27        496.70        23.76 o                         
   9   6  14        499.35        486.15        34.01 o                         
  10   6  14         85.13         87.70        12.91 o                         
 -10   7  14         36.61         32.67         9.80 o                         
  -9   7  14          4.73          0.00         7.93 o                         
  -8   7  14         97.94        106.74        12.27 o                         
  -7   7  14        127.62        179.68        14.51 o                         
  -6   7  14        111.05         96.85        11.40 o                         
  -5   7  14        957.45        972.58        38.24 o                         
  -4   7  14       1475.56       1562.01        37.84 o                         
  -3   7  14        192.87        226.89        13.12 o                         
  -2   7  14        396.28        401.44        16.22 o                         
  -1   7  14       1569.43       1546.32        32.98 o                         
   0   7  14        746.77        719.88        25.07 o                         
   1   7  14       1561.36       1547.54        33.63 o                         
   2   7  14       1669.47       1660.70        39.79 o                         
   3   7  14       2097.54       2078.01        41.52 o                         
   4   7  14       2151.18       2124.71        47.71 o                         
   5   7  14        747.50        778.84        26.13 o                         
   6   7  14         59.78         69.13        10.31 o                         
   7   7  14        857.01        844.83        32.16 o                         
   8   7  14       1370.85       1284.24        35.88 o                         
  -5   8  14         91.36        100.43        11.89 o                         
  -4   8  14         66.29         84.05        14.90 o                         
  -3   8  14        245.28        277.47        17.20 o                         
  -2   8  14        152.17        154.71        12.18 o                         
  -1   8  14        421.63        449.60        23.64 o                         
   0   8  14          5.70          8.31         6.96 o                         
   1   8  14        177.42        178.09        13.49 o                         
   2   8  14          0.48          7.94         8.20 o                         
   3   8  14          5.26          8.68         8.50 o                         
 -17   1  15         53.36         70.57        10.80 o                         
 -16   1  15        474.39        484.50        20.97 o                         
 -15   1  15       2551.52       2615.32        52.82 o                         
 -14   1  15        627.12        629.91        21.97 o                         
 -13   1  15        244.68        242.17        11.45 o                         
 -12   1  15         17.60         21.11         5.46 o                         
 -11   1  15        269.69        262.31        12.20 o                         
 -10   1  15        299.75        278.93         9.75 o                         
  -9   1  15        438.81        475.06        11.95 o                         
  -8   1  15       1133.57       1236.25        18.44 o                         
  -7   1  15       1607.42       1598.29        23.74 o                         
  -6   1  15       2374.34       2346.36        30.28 o                         
  -5   1  15          7.54          9.68         2.64 o                         
  -4   1  15       2349.06       2361.80        30.32 o                         
  -3   1  15       8774.46       8935.02       101.83 o                         
  -2   1  15       3986.26       4022.85        48.88 o                         
  -1   1  15         46.59         38.38         3.14 o                         
   0   1  15        501.10        477.22        11.90 o                         
   1   1  15        584.95        540.31        11.08 o                         
   2   1  15          8.35          8.07         4.25 o                         
   3   1  15       1038.50       1076.23        23.50 o                         
   4   1  15       4713.69       4593.30        64.67 o                         
   5   1  15       4887.92       4890.65        81.43 o                         
   6   1  15        229.86        237.99         8.75 o                         
   7   1  15        107.55        116.91         7.59 o                         
   8   1  15        333.60        333.46        11.50 o                         
   9   1  15        227.70        252.81        10.70 o                         
  10   1  15        371.67        391.73        12.72 o                         
  11   1  15        358.93        354.21        13.57 o                         
  12   1  15        597.31        657.89        24.77 o                         
  13   1  15        282.17        288.70        26.54 o                         
  14   1  15         22.43         22.50         8.98 o                         
  15   1  15        956.13       1003.28        35.35 o                         
 -17   2  15        588.66        656.42        24.27 o                         
 -16   2  15        132.63        134.82        12.21 o                         
 -15   2  15         25.16         31.25         7.82 o                         
 -14   2  15        338.94        329.36        13.79 o                         
 -13   2  15        110.72        135.50        12.44 o                         
 -12   2  15         11.33         12.16         5.23 o                         
 -11   2  15       1016.03       1068.06        23.30 o                         
 -10   2  15        650.59        638.83        13.94 o                         
  -9   2  15        408.75        381.92        12.53 o                         
  -8   2  15          1.21          3.24         3.52 o                         
  -7   2  15         87.58         86.76         4.95 o                         
  -6   2  15        512.09        514.42        10.73 o                         
  -5   2  15       2985.92       3041.29        47.69 o                         
  -4   2  15        468.25        489.49        11.50 o                         
  -3   2  15        431.34        436.32        10.39 o                         
  -2   2  15        128.50        137.64         6.13 o                         
  -1   2  15         53.04         55.70         6.03 o                         
   0   2  15        798.13        812.70        15.21 o                         
   1   2  15        139.75        135.04         6.54 o                         
   2   2  15        916.87        889.20        17.04 o                         
   3   2  15        624.58        598.63        14.45 o                         
   4   2  15         88.81         90.42         6.95 o                         
   5   2  15        555.07        532.00        15.75 o                         
   6   2  15        239.75        229.78        11.85 o                         
   7   2  15       1045.40        998.92        22.78 o                         
   8   2  15        476.57        455.62        14.79 o                         
   9   2  15        167.07        166.45        10.67 o                         
  10   2  15         37.67         32.52         7.37 o                         
  11   2  15          1.35          2.82         6.30 o                         
  12   2  15          0.69          5.49         7.08 o                         
  13   2  15          7.42          8.64         6.80 o                         
  14   2  15        439.30        460.24        25.71 o                         
  15   2  15        349.11        363.45        21.86 o                         
 -16   3  15       1087.33       1142.87        32.87 o                         
 -15   3  15       1027.82       1035.23        29.60 o                         
 -14   3  15        374.89        396.74        17.94 o                         
 -13   3  15         47.99         42.30         8.26 o                         
 -12   3  15         38.93         32.83         6.45 o                         
 -11   3  15         14.73         20.08         5.99 o                         
 -10   3  15         27.42         15.31         5.49 o                         
  -9   3  15       2313.28       2237.97        44.73 o                         
  -8   3  15        446.20        493.68        15.09 o                         
  -7   3  15       1655.61       1680.16        28.31 o                         
  -6   3  15        552.53        529.80        15.22 o                         
  -5   3  15        216.78        229.84         8.98 o                         
  -4   3  15       2006.48       1968.96        36.44 o                         
  -3   3  15       1971.00       1923.96        30.00 o                         
  -2   3  15        310.80        281.54         9.62 o                         
  -1   3  15         12.26         21.06         3.96 o                         
   0   3  15         21.16         22.35         4.38 o                         
   1   3  15        130.94        125.20         6.87 o                         
   2   3  15         13.41         14.16         3.76 o                         
   3   3  15       2067.68       2053.13        31.64 o                         
   4   3  15       3928.14       3777.47        53.05 o                         
   5   3  15       1207.61       1191.60        23.83 o                         
   6   3  15        463.72        476.97        12.56 o                         
   7   3  15        352.79        358.02        10.98 o                         
   8   3  15        742.70        748.60        28.07 o                         
   9   3  15        942.69        933.73        23.55 o                         
  10   3  15         62.88         65.56         8.29 o                         
  11   3  15        316.77        330.65        16.38 o                         
  12   3  15        438.23        439.30        18.72 o                         
  13   3  15        229.10        230.93        21.84 o                         
  14   3  15         16.70         24.63        11.08 o                         
 -15   4  15         49.35         35.78         9.28 o                         
 -14   4  15          4.90         13.98         7.54 o                         
 -13   4  15         63.54         66.68         9.58 o                         
 -12   4  15         14.48         17.74         6.44 o                         
 -11   4  15        636.88        664.75        21.08 o                         
 -10   4  15        108.89        107.82         7.92 o                         
  -9   4  15        422.38        384.00        15.80 o                         
  -8   4  15        644.59        621.55        16.00 o                         
  -7   4  15        105.58        107.75        12.35 o                         
  -6   4  15        206.31        191.49        10.27 o                         
  -5   4  15       2920.37       2811.48        57.19 o                         
  -4   4  15        919.43        948.79        20.82 o                         
  -3   4  15         28.99         19.90         5.82 o                         
  -2   4  15        166.70        191.83        10.76 o                         
  -1   4  15          9.38          8.31         3.72 o                         
   0   4  15         62.58         57.52         5.79 o                         
   1   4  15        711.47        717.93        16.56 o                         
   2   4  15       2276.60       2268.43        34.11 o                         
   3   4  15        553.23        559.61        15.00 o                         
   4   4  15        310.60        344.17        12.35 o                         
   5   4  15         84.49         80.35         8.30 o                         
   6   4  15        408.23        406.96        17.05 o                         
   7   4  15       1371.25       1414.96        32.52 o                         
   8   4  15        869.51        896.25        22.28 o                         
   9   4  15         21.09         19.75         8.41 o                         
  10   4  15          9.09         27.08         7.07 o                         
  11   4  15          8.17         20.34         8.93 o                         
  12   4  15         53.25         50.69        11.22 o                         
  13   4  15        183.03        201.00        18.14 o                         
 -14   5  15         29.32         33.82         8.63 o                         
 -13   5  15          1.72          9.28         7.12 o                         
 -12   5  15          0.34          3.34         6.76 o                         
 -11   5  15         26.88         16.34         7.10 o                         
 -10   5  15        171.60        170.77        12.31 o                         
  -9   5  15        746.21        701.32        22.78 o                         
  -8   5  15        719.54        696.51        24.94 o                         
  -7   5  15        549.47        545.42        30.26 o                         
  -6   5  15        222.56        199.25        13.12 o                         
  -5   5  15          0.13          2.75         4.94 o                         
  -4   5  15          2.83          5.56         4.95 o                         
  -3   5  15        119.09        139.60         9.93 o                         
  -2   5  15          3.41          4.46         5.00 o                         
  -1   5  15         93.32         88.88         8.31 o                         
   0   5  15        272.65        273.29        11.77 o                         
   1   5  15         38.37         37.31         5.64 o                         
   2   5  15          2.61          6.16         4.44 o                         
   3   5  15        335.38        297.96        11.10 o                         
   4   5  15         44.97         44.79         6.29 o                         
   5   5  15         64.59         69.36         7.57 o                         
   6   5  15        170.93        173.18        10.18 o                         
   7   5  15          0.40          3.48         5.17 o                         
   8   5  15        284.86        282.79        20.34 o                         
   9   5  15        269.95        285.67        15.73 o                         
  10   5  15        139.92        144.49        13.36 o                         
  11   5  15        134.34        133.55        15.73 o                         
 -12   6  15        419.70        388.29        19.53 o                         
 -11   6  15        453.80        470.08        21.29 o                         
 -10   6  15        340.61        344.60        27.35 o                         
  -9   6  15        233.55        249.94        16.61 o                         
  -8   6  15        124.18        109.98        11.01 o                         
  -7   6  15        329.28        326.94        16.34 o                         
  -6   6  15       1269.69       1233.85        31.90 o                         
  -5   6  15       2740.55       2665.88        55.46 o                         
  -4   6  15       1433.31       1371.37        29.42 o                         
  -3   6  15         39.74         39.76         6.93 o                         
  -2   6  15         57.66         56.40         7.87 o                         
  -1   6  15         24.49         27.95         6.71 o                         
   0   6  15        269.69        282.58        13.02 o                         
   1   6  15        692.36        677.17        20.17 o                         
   2   6  15       1203.79       1168.77        26.36 o                         
   3   6  15        784.13        811.38        22.35 o                         
   4   6  15         62.65         50.90         6.65 o                         
   5   6  15        255.33        263.44        19.26 o                         
   6   6  15        974.23        944.19        22.03 o                         
   7   6  15        883.50        856.41        26.50 o                         
   8   6  15        382.28        342.50        22.28 o                         
   9   6  15          5.57          3.25         7.75 o                         
  10   6  15         73.08         77.90        11.64 o                         
  -9   7  15        159.09        143.01        14.50 o                         
  -8   7  15         35.60         31.00         9.44 o                         
  -7   7  15        360.99        360.52        18.93 o                         
  -6   7  15        337.15        339.90        25.22 o                         
  -5   7  15        243.27        230.29        15.06 o                         
  -4   7  15        579.09        593.12        22.28 o                         
  -3   7  15         95.10         86.59         9.49 o                         
  -2   7  15          1.96          4.03         6.04 o                         
  -1   7  15        110.89         96.67        10.19 o                         
   0   7  15        166.68        167.43        17.76 o                         
   1   7  15          9.86         10.85         6.29 o                         
   2   7  15        126.67        113.82        11.44 o                         
   3   7  15        178.15        187.87        12.44 o                         
   4   7  15         97.78        106.78        11.13 o                         
   5   7  15          4.99          8.07         7.77 o                         
   6   7  15          1.88          2.64         9.29 o                         
   7   7  15        146.07        139.61        12.19 o                         
  -3   8  15        196.38        226.04        18.15 o                         
  -2   8  15          4.80          5.14         7.69 o                         
  -1   8  15        320.71        282.32        16.72 o                         
   0   8  15        370.50        376.20        19.07 o                         
   1   8  15        846.49        849.93        25.79 o                         
 -17   0  16       2431.44       2551.58        81.32 o                         
 -16   0  16       1912.20       2041.09        77.37 o                         
 -15   0  16       2356.81       2453.12        97.43 o                         
 -14   0  16        917.31        925.80        41.83 o                         
 -13   0  16          2.13          3.38        10.81 o                         
 -12   0  16        153.62        138.78         8.36 o                         
 -11   0  16         26.82         42.99        17.89 o                         
 -10   0  16       4913.94       4931.40        78.33 o                         
  -9   0  16       8003.16       7933.04       143.92 o                         
  -8   0  16       6231.72       6275.47       123.82 o                         
  -7   0  16       1791.98       1816.89        30.24 o                         
  -6   0  16       1097.25       1161.04        33.83 o                         
  -5   0  16        253.31        250.97        15.20 o                         
  -4   0  16       3309.06       3255.70        47.81 o                         
  -3   0  16       1639.03       1672.23        41.37 o                         
  -2   0  16        635.12        625.16        18.04 o                         
  -1   0  16        388.08        365.30        12.13 o                         
   0   0  16         81.31         63.53        12.06 o                         
   1   0  16         31.48         30.76         7.15 o                         
   2   0  16        315.25        286.42        23.43 o                         
   3   0  16       7420.49       7404.04       193.54 o                         
   4   0  16       2876.08       2824.02        67.10 o                         
   5   0  16        219.47        199.54        11.39 o                         
   6   0  16        817.87        775.81        25.75 o                         
   7   0  16       2662.38       2585.98        75.27 o                         
   8   0  16       4618.44       4541.25        87.15 o                         
   9   0  16       2601.17       2544.77        60.23 o                         
  10   0  16       1204.15       1285.23        43.54 o                         
  11   0  16        749.01        777.83        27.76 o                         
  12   0  16       1907.21       1923.28        64.78 o                         
  13   0  16        197.52        219.05        20.81 o                         
  14   0  16        527.76        568.61        31.10 o                         
  15   0  16       2670.84       2611.77       112.81 o                         
 -17   1  16          1.75          4.97         7.78 o                         
 -16   1  16         80.80         89.35        10.69 o                         
 -15   1  16        320.15        334.60        17.43 o                         
 -14   1  16        891.58        902.89        26.20 o                         
 -13   1  16        709.07        707.12        19.42 o                         
 -12   1  16        832.99        792.34        20.78 o                         
 -11   1  16        810.31        812.73        18.64 o                         
 -10   1  16        123.51        152.13         8.53 o                         
  -9   1  16       1962.92       2005.81        29.55 o                         
  -8   1  16       1248.36       1220.73        19.32 o                         
  -7   1  16         52.30         55.97         4.12 o                         
  -6   1  16        261.37        253.88         7.90 o                         
  -5   1  16         56.01         62.25         4.98 o                         
  -4   1  16          2.09          1.74         2.44 o                         
  -3   1  16         25.09         24.78         6.42 o                         
  -2   1  16       1276.39       1251.95        18.77 o                         
  -1   1  16        616.73        609.38        13.14 o                         
   0   1  16       1244.29       1212.48        17.50 o                         
   1   1  16          1.43          4.32         2.37 o                         
   2   1  16        866.74        853.57        17.18 o                         
   3   1  16       1807.81       1788.09        27.95 o                         
   4   1  16        320.90        290.34        12.30 o                         
   5   1  16        653.71        613.09        14.65 o                         
   6   1  16        665.22        601.57        15.79 o                         
   7   1  16         96.15         82.67         7.14 o                         
   8   1  16          2.90          2.70         4.72 o                         
   9   1  16          9.37          6.96         5.13 o                         
  10   1  16         63.05         61.60         7.26 o                         
  11   1  16         16.48         22.63         5.88 o                         
  12   1  16        379.99        392.02        17.60 o                         
  13   1  16        366.07        353.26        19.96 o                         
  14   1  16        499.92        543.76        24.56 o                         
 -17   2  16          4.74          6.28         8.14 o                         
 -16   2  16        123.68        105.01        12.09 o                         
 -15   2  16        559.73        521.07        18.85 o                         
 -14   2  16        100.50         97.84         9.96 o                         
 -13   2  16        111.26        119.38        10.74 o                         
 -12   2  16          8.78          9.84         6.07 o                         
 -11   2  16        105.48        103.52         9.03 o                         
 -10   2  16        446.67        420.06        12.96 o                         
  -9   2  16        801.90        847.75        20.11 o                         
  -8   2  16        428.26        457.63        14.78 o                         
  -7   2  16         17.04         17.41         4.50 o                         
  -6   2  16       2652.22       2569.76        38.74 o                         
  -5   2  16       3902.21       3886.06        58.47 o                         
  -4   2  16       3325.17       3317.03        45.44 o                         
  -3   2  16       4338.76       4315.69        64.36 o                         
  -2   2  16       2583.17       2608.61        37.20 o                         
  -1   2  16       1612.30       1569.67        26.89 o                         
   0   2  16        737.65        751.48        16.07 o                         
   1   2  16          0.79          2.53         3.29 o                         
   2   2  16       2255.33       2149.84        30.57 o                         
   3   2  16       4717.15       4627.82        70.90 o                         
   4   2  16       3014.71       2990.44        45.89 o                         
   5   2  16       1977.66       1907.07        37.71 o                         
   6   2  16        669.31        680.84        20.51 o                         
   7   2  16        417.51        431.98        15.28 o                         
   8   2  16          5.14          5.43         5.58 o                         
   9   2  16         51.47         46.57         7.58 o                         
  10   2  16          6.53          8.14         5.76 o                         
  11   2  16         95.78        103.43        12.10 o                         
  12   2  16        517.37        483.94        18.11 o                         
  13   2  16          4.77          0.91         7.01 o                         
  14   2  16       1117.10       1174.46        38.04 o                         
 -16   3  16        109.08        113.65        16.36 o                         
 -15   3  16         62.55         66.28         9.89 o                         
 -14   3  16          3.03          5.04         7.34 o                         
 -13   3  16          2.70          1.10         6.36 o                         
 -12   3  16        167.89        175.89        10.66 o                         
 -11   3  16        166.26        160.12        10.94 o                         
 -10   3  16         12.59          6.23         5.14 o                         
  -9   3  16        594.55        566.90        15.80 o                         
  -8   3  16          5.17          6.20         4.33 o                         
  -7   3  16       2222.84       2279.57        39.87 o                         
  -6   3  16       2530.79       2535.25        42.74 o                         
  -5   3  16       2722.89       2659.07        46.34 o                         
  -4   3  16        277.92        249.55        13.97 o                         
  -3   3  16       3011.75       2764.36        41.46 o                         
  -2   3  16        397.26        361.38        19.66 o                         
  -1   3  16        293.97        285.93        14.15 o                         
   0   3  16        869.15        885.58        24.06 o                         
   1   3  16       3923.69       3948.59        54.66 o                         
   2   3  16       3104.90       3093.27        49.70 o                         
   3   3  16        863.03        854.17        21.69 o                         
   4   3  16         91.77        112.72         8.67 o                         
   5   3  16       1069.07       1063.83        23.25 o                         
   6   3  16        105.23         96.46         7.63 o                         
   7   3  16         86.32         88.73         7.84 o                         
   8   3  16        469.57        461.66        16.83 o                         
   9   3  16         28.19         31.32         7.86 o                         
  10   3  16         73.24         71.43        10.54 o                         
  11   3  16          9.50          9.05         6.98 o                         
  12   3  16        117.33        101.43        11.04 o                         
  13   3  16         36.22         18.02         8.27 o                         
 -15   4  16       1414.12       1457.17        43.40 o                         
 -14   4  16         46.49         51.88        11.37 o                         
 -13   4  16          3.47          1.73         6.03 o                         
 -12   4  16          1.07          5.51         6.34 o                         
 -11   4  16         80.19         73.41         8.79 o                         
 -10   4  16        232.08        233.60        12.30 o                         
  -9   4  16       2805.76       2771.25        49.43 o                         
  -8   4  16       2932.12       2995.14        58.10 o                         
  -7   4  16       1393.03       1390.83        37.43 o                         
  -6   4  16        280.73        257.13        19.37 o                         
  -5   4  16          1.78          6.89         4.66 o                         
  -4   4  16        368.30        353.58        15.89 o                         
  -3   4  16        422.62        409.67        14.12 o                         
  -2   4  16        294.26        264.79        11.58 o                         
  -1   4  16         95.81         97.63         7.23 o                         
   0   4  16         10.08         11.44         4.24 o                         
   1   4  16        433.98        427.35        13.18 o                         
   2   4  16        554.24        552.64        13.59 o                         
   3   4  16       1753.65       1748.25        31.95 o                         
   4   4  16       1775.95       1785.60        29.72 o                         
   5   4  16         28.56         23.16         5.45 o                         
   6   4  16        139.00        158.23        10.70 o                         
   7   4  16        884.72        869.74        20.42 o                         
   8   4  16       1001.53        918.16        23.82 o                         
   9   4  16       2007.09       1969.04        45.00 o                         
  10   4  16       1522.43       1558.63        36.69 o                         
  11   4  16        943.91        971.47        33.06 o                         
  12   4  16        748.13        729.41        29.33 o                         
 -13   5  16        929.37        960.35        25.76 o                         
 -12   5  16        598.74        613.32        20.81 o                         
 -11   5  16        543.33        569.16        23.12 o                         
 -10   5  16        888.78        846.06        25.78 o                         
  -9   5  16        536.47        517.33        20.36 o                         
  -8   5  16         80.18         79.67         9.66 o                         
  -7   5  16        875.76        856.72        25.78 o                         
  -6   5  16       1952.97       1970.04        42.62 o                         
  -5   5  16       1109.91       1110.47        26.45 o                         
  -4   5  16         93.24         87.61         9.18 o                         
  -3   5  16          0.06          2.90         4.77 o                         
  -2   5  16        110.38        108.50        10.52 o                         
  -1   5  16        137.25        149.22        10.50 o                         
   0   5  16         19.49         20.49         6.01 o                         
   1   5  16        695.85        673.17        19.06 o                         
   2   5  16        547.99        535.68        14.59 o                         
   3   5  16        175.80        154.36         8.85 o                         
   4   5  16        751.79        734.44        18.54 o                         
   5   5  16       1949.65       1882.75        34.01 o                         
   6   5  16       1150.59       1150.76        23.30 o                         
   7   5  16        418.37        431.92        15.60 o                         
   8   5  16         36.19         36.69         6.87 o                         
   9   5  16         21.75         13.67         9.01 o                         
  10   5  16        176.35        171.82        15.66 o                         
  11   5  16         34.03         31.48        20.74 o                         
 -11   6  16          7.51         11.34         8.73 o                         
 -10   6  16          5.91          7.58         7.96 o                         
  -9   6  16         45.91         28.09         9.08 o                         
  -8   6  16        139.01        164.11        14.97 o                         
  -7   6  16         86.47         68.65        10.22 o                         
  -6   6  16        464.66        482.60        19.92 o                         
  -5   6  16       1204.05       1211.86        31.73 o                         
  -4   6  16        743.28        751.71        21.64 o                         
  -3   6  16        411.83        389.77        16.61 o                         
  -2   6  16        513.30        494.38        17.21 o                         
  -1   6  16        503.88        458.54        19.91 o                         
   0   6  16        283.46        264.56        16.61 o                         
   1   6  16         49.83         52.58        12.61 o                         
   2   6  16        151.57        161.55        11.34 o                         
   3   6  16        303.96        289.41        13.77 o                         
   4   6  16        190.57        189.84        10.88 o                         
   5   6  16        168.08        153.52        10.59 o                         
   6   6  16         89.04         87.15         8.65 o                         
   7   6  16        118.41        124.32        12.19 o                         
   8   6  16          8.20          7.96         8.14 o                         
   9   6  16         75.93         74.38        12.29 o                         
  -8   7  16        921.66       1017.34        31.34 o                         
  -7   7  16        534.73        558.60        23.05 o                         
  -6   7  16       1119.91       1150.22        36.94 o                         
  -5   7  16        745.24        750.37        44.37 o                         
  -4   7  16        243.11        262.66        16.48 o                         
  -3   7  16         38.87         29.49         8.35 o                         
  -2   7  16        321.35        338.65        15.53 o                         
  -1   7  16        371.15        385.23        16.18 o                         
   0   7  16        282.33        272.29        14.66 o                         
   1   7  16       1891.49       1904.46        38.89 o                         
   2   7  16       2265.88       2272.00        44.88 o                         
   3   7  16        762.15        742.71        22.54 o                         
   4   7  16          8.97         20.10         7.41 o                         
   5   7  16        230.67        223.64        16.26 o                         
   6   7  16         38.91         33.18        14.16 o                         
 -16   1  17        532.11        514.20        20.99 o                         
 -15   1  17        559.14        577.14        21.79 o                         
 -14   1  17          3.13          3.15         6.52 o                         
 -13   1  17          0.18          3.36         6.13 o                         
 -12   1  17          9.86         10.28         7.09 o                         
 -11   1  17        542.07        566.34        18.36 o                         
 -10   1  17       3508.29       3527.10        52.48 o                         
  -9   1  17       3865.88       3899.02        53.15 o                         
  -8   1  17       1441.06       1483.15        22.89 o                         
  -7   1  17         86.44         91.02         5.31 o                         
  -6   1  17       1372.64       1368.35        20.71 o                         
  -5   1  17       4263.25       4261.07        51.80 o                         
  -4   1  17        846.43        852.90        15.48 o                         
  -3   1  17        503.23        504.13        11.75 o                         
  -2   1  17        909.62        869.99        19.09 o                         
  -1   1  17        229.66        224.77         8.77 o                         
   0   1  17        559.28        586.66        10.93 o                         
   1   1  17        485.59        453.93        10.82 o                         
   2   1  17       5386.88       5124.81        87.08 o                         
   3   1  17       4909.47       4810.68        81.67 o                         
   4   1  17        362.88        355.44        13.35 o                         
   5   1  17          3.39          7.33         4.52 o                         
   6   1  17        490.11        524.17        22.50 o                         
   7   1  17       1269.47       1272.65        26.32 o                         
   8   1  17        964.91        928.41        22.64 o                         
   9   1  17        374.18        353.97        13.72 o                         
  10   1  17        922.11        909.16        24.16 o                         
  11   1  17        817.33        852.22        32.98 o                         
  12   1  17        190.90        213.32        14.04 o                         
  13   1  17        145.29        181.97        17.84 o                         
  14   1  17       1499.07       1611.83        46.66 o                         
 -16   2  17         25.00          9.05         9.41 o                         
 -15   2  17        200.39        200.96        17.12 o                         
 -14   2  17        106.22        124.57        12.52 o                         
 -13   2  17        441.43        465.26        17.09 o                         
 -12   2  17          3.02          3.62         5.48 o                         
 -11   2  17        255.43        266.91        16.03 o                         
 -10   2  17        484.52        468.96        16.14 o                         
  -9   2  17        332.82        335.79        16.64 o                         
  -8   2  17        339.13        321.62        10.19 o                         
  -7   2  17        492.97        503.66        13.49 o                         
  -6   2  17        251.97        229.84        10.45 o                         
  -5   2  17          0.89          1.62         3.51 o                         
  -4   2  17        243.34        244.67        10.43 o                         
  -3   2  17        796.15        785.09        17.39 o                         
  -2   2  17         29.90         27.03         4.73 o                         
  -1   2  17       1070.57       1068.89        20.79 o                         
   0   2  17        711.20        747.13        15.78 o                         
   1   2  17          3.13          4.17         3.49 o                         
   2   2  17          0.73          0.87         3.91 o                         
   3   2  17         50.22         43.78         6.48 o                         
   4   2  17        665.25        625.95        16.70 o                         
   5   2  17       1652.03       1626.32        37.49 o                         
   6   2  17         46.32         40.20         6.27 o                         
   7   2  17          0.83          0.28         4.78 o                         
   8   2  17        615.84        585.15        18.67 o                         
   9   2  17        136.17        148.81        10.59 o                         
  10   2  17          0.58          4.38         5.72 o                         
  11   2  17         51.35         47.20         9.71 o                         
  12   2  17        941.89        961.81        27.04 o                         
  13   2  17         97.19        107.27        12.32 o                         
 -15   3  17        153.40        151.70        13.38 o                         
 -14   3  17         64.73         69.23        15.34 o                         
 -13   3  17         10.39         12.18         7.00 o                         
 -12   3  17        104.95         94.95         8.78 o                         
 -11   3  17        641.01        647.57        21.35 o                         
 -10   3  17        333.58        322.15        13.19 o                         
  -9   3  17       2542.88       2461.05        44.56 o                         
  -8   3  17        274.56        296.21        22.27 o                         
  -7   3  17         49.73         50.55         6.63 o                         
  -6   3  17        269.03        275.10        12.01 o                         
  -5   3  17       2087.84       2066.16        40.63 o                         
  -4   3  17       2224.06       2126.82        37.32 o                         
  -3   3  17       1712.88       1671.95        41.59 o                         
  -2   3  17        589.15        528.95        14.35 o                         
  -1   3  17       1077.62       1071.99        23.78 o                         
   0   3  17        141.82        133.64         7.51 o                         
   1   3  17       1211.52       1227.71        25.47 o                         
   2   3  17       2842.05       2785.55        44.53 o                         
   3   3  17       2215.63       2194.98        34.44 o                         
   4   3  17       1716.48       1669.31        33.82 o                         
   5   3  17         17.71         20.69         5.96 o                         
   6   3  17         75.18         58.01         7.32 o                         
   7   3  17         17.91         12.99         5.57 o                         
   8   3  17        167.55        147.71        10.83 o                         
   9   3  17        818.10        759.28        21.30 o                         
  10   3  17        354.00        351.24        16.98 o                         
  11   3  17        273.12        257.69        15.83 o                         
  12   3  17         62.05         66.89        14.76 o                         
  13   3  17        381.53        366.93        19.05 o                         
 -14   4  17        227.25        271.33        17.63 o                         
 -13   4  17         12.39          8.00         6.42 o                         
 -12   4  17         90.08         91.32         8.93 o                         
 -11   4  17        200.68        231.80        11.76 o                         
 -10   4  17         75.57        108.11        24.40 o                         
  -9   4  17        451.26        464.52        19.67 o                         
  -8   4  17       1360.68       1367.55        33.20 o                         
  -7   4  17       4126.43       4011.05        73.98 o                         
  -6   4  17         37.04         39.19         6.84 o                         
  -5   4  17         23.43         16.36         5.95 o                         
  -4   4  17          4.43         15.51         8.43 o                         
  -3   4  17        107.67         95.24         8.83 o                         
  -2   4  17        223.59        213.11        10.21 o                         
  -1   4  17        843.78        861.24        19.61 o                         
   0   4  17       1147.84       1156.74        23.73 o                         
   1   4  17        728.77        727.24        17.46 o                         
   2   4  17        910.27        904.78        22.01 o                         
   3   4  17        147.60        139.60         9.88 o                         
   4   4  17        709.91        682.61        16.05 o                         
   5   4  17        776.88        766.24        18.46 o                         
   6   4  17         76.39         67.48         8.44 o                         
   7   4  17        393.85        378.87        16.31 o                         
   8   4  17          3.23          3.59         6.04 o                         
   9   4  17         43.02         41.32         7.94 o                         
  10   4  17         24.30         30.34         9.37 o                         
  11   4  17        313.27        356.67        18.82 o                         
  12   4  17        575.68        606.98        27.90 o                         
 -13   5  17         86.83         92.73        15.02 o                         
 -12   5  17         55.25         46.13         9.39 o                         
 -11   5  17        217.25        231.28        17.41 o                         
 -10   5  17        166.23        164.64        13.50 o                         
  -9   5  17        347.91        360.03        17.66 o                         
  -8   5  17        156.75        165.97        13.32 o                         
  -7   5  17         58.15         57.00         8.49 o                         
  -6   5  17         57.43         48.11         8.27 o                         
  -5   5  17         38.28         33.01         6.68 o                         
  -4   5  17          6.55          6.53         5.79 o                         
  -3   5  17         46.92         40.86         7.61 o                         
  -2   5  17          2.02          3.87         5.24 o                         
  -1   5  17         11.20          4.43         5.52 o                         
   0   5  17         14.84         10.78         5.47 o                         
   1   5  17       1138.43       1057.03        28.89 o                         
   2   5  17        998.36       1040.16        23.84 o                         
   3   5  17        522.40        532.22        15.94 o                         
   4   5  17         53.44         54.79         6.70 o                         
   5   5  17         60.31         50.64         6.82 o                         
   6   5  17         40.03         40.90         6.86 o                         
   7   5  17          3.77          5.38         5.61 o                         
   8   5  17        189.36        212.64        18.01 o                         
   9   5  17        429.78        441.27        19.94 o                         
  10   5  17        434.06        422.61        24.28 o                         
 -11   6  17       1005.71       1025.78        31.48 o                         
 -10   6  17        505.11        518.02        22.55 o                         
  -9   6  17        100.49        109.51        17.28 o                         
  -8   6  17        620.84        667.09        23.91 o                         
  -7   6  17       1128.49       1143.57        31.46 o                         
  -6   6  17        646.17        670.32        23.79 o                         
  -5   6  17        211.72        232.05        18.95 o                         
  -4   6  17         36.33         43.36         7.65 o                         
  -3   6  17         47.38         50.25         9.76 o                         
  -2   6  17         44.64         47.02         7.98 o                         
  -1   6  17        164.85        184.58        12.31 o                         
   0   6  17        222.48        232.36        13.22 o                         
   1   6  17        361.85        367.87        15.20 o                         
   2   6  17        268.15        241.87        12.27 o                         
   3   6  17        360.29        333.55        15.19 o                         
   4   6  17       1687.71       1686.65        53.56 o                         
   5   6  17       1077.70       1094.68        24.57 o                         
   6   6  17        410.63        399.86        15.08 o                         
   7   6  17         79.97         76.65         9.73 o                         
   8   6  17         40.39         29.23         8.91 o                         
  -7   7  17          7.86         14.32         8.14 o                         
  -6   7  17          1.00          0.00         7.93 o                         
  -5   7  17          1.57          0.14         7.27 o                         
  -4   7  17        440.90        441.14        19.81 o                         
  -3   7  17        474.38        476.26        20.01 o                         
  -2   7  17        366.57        371.64        17.74 o                         
  -1   7  17        113.67        110.06        10.05 o                         
   0   7  17          0.66          0.77         6.52 o                         
   1   7  17          0.34          1.45         6.01 o                         
   2   7  17          1.40          1.28         6.67 o                         
   3   7  17          9.50         14.09         7.51 o                         
   4   7  17          9.09         16.14         7.39 o                         
 -16   0  18        299.59        287.46        23.93 o                         
 -15   0  18        129.92        125.70        34.12 o                         
 -14   0  18        317.03        342.95        18.18 o                         
 -13   0  18        461.55        495.11        35.79 o                         
 -12   0  18         87.07         82.49        19.83 o                         
 -11   0  18       1500.35       1588.58        40.66 o                         
 -10   0  18       4257.20       4269.65        93.29 o                         
  -9   0  18       1076.44       1149.39        28.65 o                         
  -8   0  18          0.31          8.11         4.83 o                         
  -7   0  18         71.46         69.31         6.17 o                         
  -6   0  18         92.98         68.32        11.79 o                         
  -5   0  18        364.76        367.13        15.02 o                         
  -4   0  18        411.34        405.87        16.36 o                         
  -3   0  18        187.08        205.08        16.18 o                         
  -2   0  18         71.80         55.00        11.33 o                         
  -1   0  18        811.86        756.14        19.57 o                         
   0   0  18       1951.06       1874.28        52.14 o                         
   1   0  18       4363.77       4207.62        80.16 o                         
   2   0  18       2239.49       2132.56        48.98 o                         
   3   0  18       1985.30       1971.40        48.98 o                         
   4   0  18        107.47        110.94        11.65 o                         
   5   0  18        570.07        588.39        18.42 o                         
   6   0  18        661.90        656.19        35.86 o                         
   7   0  18        545.92        573.97        20.36 o                         
   8   0  18       1757.46       1788.27        45.69 o                         
   9   0  18       4940.58       4810.76       100.17 o                         
  10   0  18       3040.49       3155.56        93.74 o                         
  11   0  18        148.12        150.72        18.41 o                         
  12   0  18          6.54          0.06        13.76 o                         
  13   0  18        121.88        114.02        23.66 o                         
 -16   1  18         26.40         28.67         9.22 o                         
 -15   1  18        286.20        332.97        17.32 o                         
 -14   1  18        174.90        188.73        13.32 o                         
 -13   1  18        231.12        233.94        14.76 o                         
 -12   1  18        113.96        108.23        11.47 o                         
 -11   1  18        833.83        834.81        21.19 o                         
 -10   1  18        238.22        246.52         9.97 o                         
  -9   1  18         86.65         80.82         7.83 o                         
  -8   1  18          8.68         13.95         4.32 o                         
  -7   1  18          0.48          2.48         3.14 o                         
  -6   1  18         64.04         63.28         5.21 o                         
  -5   1  18       1468.33       1392.32        22.28 o                         
  -4   1  18        386.96        388.07        10.21 o                         
  -3   1  18        217.26        231.12        12.55 o                         
  -2   1  18         41.86         31.20         5.24 o                         
  -1   1  18         28.87         36.05         7.13 o                         
   0   1  18          7.10         10.95         5.06 o                         
   1   1  18          7.53         10.37         4.44 o                         
   2   1  18        367.81        356.38        13.19 o                         
   3   1  18       2815.56       2747.34        46.98 o                         
   4   1  18       1510.32       1490.95        29.76 o                         
   5   1  18        692.78        698.64        18.78 o                         
   6   1  18        319.38        330.01        13.96 o                         
   7   1  18        145.67        144.94        13.91 o                         
   8   1  18         38.81         33.57         6.67 o                         
   9   1  18         42.78         61.33        11.42 o                         
  10   1  18          1.63          5.09         5.89 o                         
  11   1  18         37.85         42.63         8.92 o                         
  12   1  18        222.95        235.51        17.04 o                         
  13   1  18          1.17          2.08         9.04 o                         
 -16   2  18         47.00         47.28        19.15 o                         
 -15   2  18         88.43        100.60        14.46 o                         
 -14   2  18        116.64        126.37        12.83 o                         
 -13   2  18        341.78        339.39        15.28 o                         
 -12   2  18        195.34        164.27        13.29 o                         
 -11   2  18       1961.28       1911.22        34.13 o                         
 -10   2  18       2284.90       2251.32        43.64 o                         
  -9   2  18        403.03        391.35        12.91 o                         
  -8   2  18        206.67        218.00         9.90 o                         
  -7   2  18       1562.99       1553.91        29.40 o                         
  -6   2  18       3534.56       3442.34        59.18 o                         
  -5   2  18       3262.61       3233.89        61.39 o                         
  -4   2  18       1926.60       1874.62        32.97 o                         
  -3   2  18       2827.21       2735.76        40.35 o                         
  -2   2  18       1390.77       1357.89        24.43 o                         
  -1   2  18        216.51        195.15         8.85 o                         
   0   2  18         82.53         82.31         7.38 o                         
   1   2  18        690.36        707.83        16.06 o                         
   2   2  18       1883.83       1810.53        37.28 o                         
   3   2  18        623.44        605.40        15.40 o                         
   4   2  18         28.76         30.64         5.60 o                         
   5   2  18         92.33         97.64         8.29 o                         
   6   2  18          4.69          5.16         5.08 o                         
   7   2  18        333.76        310.44        12.70 o                         
   8   2  18         26.55         26.09         7.43 o                         
   9   2  18         37.76         35.02         6.47 o                         
  10   2  18         18.96         24.40         7.71 o                         
  11   2  18        542.39        522.87        21.64 o                         
  12   2  18        903.97        948.37        28.30 o                         
  13   2  18       1106.04       1130.64        32.40 o                         
 -15   3  18        110.31        125.23        13.07 o                         
 -14   3  18        183.38        179.76        14.78 o                         
 -13   3  18         17.88         20.29        10.13 o                         
 -12   3  18         39.48         33.54         7.46 o                         
 -11   3  18         11.03         10.71         5.89 o                         
 -10   3  18        264.46        255.79        13.51 o                         
  -9   3  18       2883.43       2899.28        55.82 o                         
  -8   3  18       2568.54       2477.32        50.89 o                         
  -7   3  18        733.18        715.64        18.69 o                         
  -6   3  18          4.52          5.51         4.60 o                         
  -5   3  18         61.69         62.72         6.71 o                         
  -4   3  18          3.06          6.93         4.66 o                         
  -3   3  18        570.27        587.12        15.82 o                         
  -2   3  18         64.34         68.36         5.89 o                         
  -1   3  18       1160.51       1136.04        23.02 o                         
   0   3  18       3981.24       3875.67        54.18 o                         
   1   3  18       2796.70       2761.09        46.24 o                         
   2   3  18        517.59        525.57        15.19 o                         
   3   3  18        630.37        624.33        25.36 o                         
   4   3  18        498.71        460.70        16.49 o                         
   5   3  18        194.31        169.03        11.01 o                         
   6   3  18       2018.18       1911.69        37.64 o                         
   7   3  18        202.01        201.43        11.62 o                         
   8   3  18        840.46        782.71        20.93 o                         
   9   3  18          2.57          4.78         6.34 o                         
  10   3  18        265.40        241.58        15.74 o                         
  11   3  18        468.27        469.92        22.80 o                         
  12   3  18        490.71        500.29        20.72 o                         
 -14   4  18        164.43        177.50        19.95 o                         
 -13   4  18         55.56         89.18        11.77 o                         
 -12   4  18          8.94         14.85         7.95 o                         
 -11   4  18        474.37        502.95        20.05 o                         
 -10   4  18        693.98        709.72        23.83 o                         
  -9   4  18        543.42        542.75        31.01 o                         
  -8   4  18         45.16         44.21         8.17 o                         
  -7   4  18        226.87        224.74        13.74 o                         
  -6   4  18        242.42        246.59        18.98 o                         
  -5   4  18         30.17         31.96         6.87 o                         
  -4   4  18          4.57          6.63         5.42 o                         
  -3   4  18          3.80          1.65         5.02 o                         
  -2   4  18         38.99         38.72         9.18 o                         
  -1   4  18         26.87         21.77         5.54 o                         
   0   4  18        380.96        358.88        12.74 o                         
   1   4  18       1862.74       1799.50        30.24 o                         
   2   4  18       2072.10       2075.18        37.01 o                         
   3   4  18        735.75        732.40        16.94 o                         
   4   4  18         25.81         28.15         5.54 o                         
   5   4  18       1160.70       1136.67        26.42 o                         
   6   4  18          3.45          1.29         5.67 o                         
   7   4  18         20.30         13.62         6.16 o                         
   8   4  18        567.10        560.19        23.19 o                         
   9   4  18       1457.89       1463.96        35.94 o                         
  10   4  18        868.16        877.87        28.28 o                         
  11   4  18        151.35        170.93        16.78 o                         
 -12   5  18        928.67        911.55        29.14 o                         
 -11   5  18        563.14        551.23        22.41 o                         
 -10   5  18        255.12        269.71        16.89 o                         
  -9   5  18        173.56        149.93        13.23 o                         
  -8   5  18        613.36        636.49        26.66 o                         
  -7   5  18        993.15       1035.74        28.20 o                         
  -6   5  18          4.10          9.85         7.13 o                         
  -5   5  18        225.97        217.69        13.22 o                         
  -4   5  18        167.59        172.83        10.34 o                         
  -3   5  18          7.15          6.30         5.88 o                         
  -2   5  18         39.88         45.01         7.69 o                         
  -1   5  18         59.23         67.22         7.99 o                         
   0   5  18        239.52        265.08        13.34 o                         
   1   5  18         28.25         23.93         6.81 o                         
   2   5  18       1245.37       1289.40        25.90 o                         
   3   5  18       3814.72       3752.05        58.12 o                         
   4   5  18       2195.37       2170.95        38.50 o                         
   5   5  18       1008.68       1064.86        29.48 o                         
   6   5  18        288.19        296.54        16.77 o                         
   7   5  18         61.48         65.66         8.15 o                         
   8   5  18        153.87        173.52        14.99 o                         
   9   5  18         63.67         59.01        10.73 o                         
 -10   6  18          2.63          6.31         8.46 o                         
  -9   6  18         20.09         10.30         8.49 o                         
  -8   6  18         23.66         22.99         8.59 o                         
  -7   6  18        479.33        485.37        20.41 o                         
  -6   6  18        627.86        632.86        23.24 o                         
  -5   6  18        478.29        441.56        19.40 o                         
  -4   6  18        504.94        516.88        19.27 o                         
  -3   6  18        218.81        225.85        12.95 o                         
  -2   6  18        282.94        298.77        14.64 o                         
  -1   6  18        194.59        209.94        16.96 o                         
   0   6  18        233.35        224.87        19.12 o                         
   1   6  18        120.25        128.77        15.18 o                         
   2   6  18        278.43        291.35        20.48 o                         
   3   6  18         75.37         80.21        10.07 o                         
   4   6  18          1.07          3.99         6.64 o                         
   5   6  18         18.86         18.72         6.40 o                         
   6   6  18         72.53         67.74         8.58 o                         
   7   6  18        252.76        263.80        15.37 o                         
  -6   7  18        210.26        233.94        29.47 o                         
  -5   7  18          4.72          9.10         7.94 o                         
  -4   7  18         53.45         54.21         9.88 o                         
  -3   7  18        265.57        272.07        21.65 o                         
  -2   7  18        998.58       1045.69        27.47 o                         
  -1   7  18       1456.32       1588.46        36.07 o                         
   0   7  18        641.50        699.39        22.02 o                         
   1   7  18        275.18        313.68        14.58 o                         
   2   7  18          9.74         11.49         7.16 o                         
   3   7  18        207.14        195.99        13.64 o                         
 -15   1  19         57.67         52.92         9.52 o                         
 -14   1  19        161.58        164.64        16.51 o                         
 -13   1  19        589.43        624.33        20.68 o                         
 -12   1  19       1075.38       1124.27        29.63 o                         
 -11   1  19        824.99        856.66        23.46 o                         
 -10   1  19        929.69        950.35        19.97 o                         
  -9   1  19         86.16         86.74         9.24 o                         
  -8   1  19       2217.18       2234.08        36.81 o                         
  -7   1  19       1500.84       1550.21        27.43 o                         
  -6   1  19        129.11        146.24         8.22 o                         
  -5   1  19        204.67        202.16         8.40 o                         
  -4   1  19        345.19        353.60        11.73 o                         
  -3   1  19        809.55        792.28        17.39 o                         
  -2   1  19         30.44         27.24         7.08 o                         
  -1   1  19       3143.54       3084.23        57.30 o                         
   0   1  19       3998.41       3886.43        79.38 o                         
   1   1  19       2930.17       2826.39        52.85 o                         
   2   1  19        360.35        372.80        12.19 o                         
   3   1  19         15.57         18.84         6.31 o                         
   4   1  19        803.45        779.50        19.86 o                         
   5   1  19        692.90        708.87        19.69 o                         
   6   1  19         29.10         27.60         5.94 o                         
   7   1  19        303.82        284.88        13.26 o                         
   8   1  19       1696.25       1657.85        33.87 o                         
   9   1  19       1113.95       1101.58        26.02 o                         
  10   1  19         58.10         52.41         8.31 o                         
  11   1  19        956.43       1000.14        39.61 o                         
  12   1  19       1535.96       1619.70        39.54 o                         
 -15   2  19          2.31          6.55         8.83 o                         
 -14   2  19        135.14        167.26        16.92 o                         
 -13   2  19        183.66        162.14        13.55 o                         
 -12   2  19         28.35         24.59         6.65 o                         
 -11   2  19         26.27         15.14         5.73 o                         
 -10   2  19        738.33        706.74        19.74 o                         
  -9   2  19        429.72        418.31        16.12 o                         
  -8   2  19        204.54        226.49        12.64 o                         
  -7   2  19        384.23        379.84        13.69 o                         
  -6   2  19         49.96         44.54         6.69 o                         
  -5   2  19        723.49        750.83        16.70 o                         
  -4   2  19          1.37          4.14         3.72 o                         
  -3   2  19        422.09        424.03        11.74 o                         
  -2   2  19          2.30          3.64         4.12 o                         
  -1   2  19        385.63        388.55        13.24 o                         
   0   2  19       1483.08       1438.26        31.17 o                         
   1   2  19         15.67         15.25         5.61 o                         
   2   2  19        169.84        194.93        10.94 o                         
   3   2  19        532.29        514.27        20.12 o                         
   4   2  19          2.10          2.66         4.88 o                         
   5   2  19          0.87          4.32         5.14 o                         
   6   2  19          9.09         11.41         5.77 o                         
   7   2  19         34.13         21.57         7.37 o                         
   8   2  19          0.49          5.11         5.80 o                         
   9   2  19         34.31         43.39         6.84 o                         
  10   2  19        231.61        244.58        15.68 o                         
  11   2  19          6.89         14.31         8.57 o                         
  12   2  19         65.48         60.69        10.65 o                         
 -14   3  19        118.01        119.65        12.29 o                         
 -13   3  19        160.67        163.84        14.30 o                         
 -12   3  19        168.84        167.42        13.38 o                         
 -11   3  19        980.60       1012.51        28.06 o                         
 -10   3  19        267.63        260.10        14.78 o                         
  -9   3  19          1.47          5.87         6.33 o                         
  -8   3  19       1123.90       1106.86        28.93 o                         
  -7   3  19       1874.77       1911.08        37.27 o                         
  -6   3  19         92.77        101.44         9.19 o                         
  -5   3  19        101.76        114.57        10.12 o                         
  -4   3  19         81.68         72.88         7.62 o                         
  -3   3  19        641.30        600.96        16.94 o                         
  -2   3  19          1.62          2.68         4.08 o                         
  -1   3  19        558.70        545.27        17.48 o                         
   0   3  19        625.57        629.99        15.13 o                         
   1   3  19        683.01        716.74        20.03 o                         
   2   3  19        353.37        359.60        12.95 o                         
   3   3  19        174.73        182.71        10.45 o                         
   4   3  19        131.93        132.10        10.01 o                         
   5   3  19        897.81        846.20        22.46 o                         
   6   3  19        151.16        168.10        12.99 o                         
   7   3  19         35.40         36.99         7.85 o                         
   8   3  19        242.87        232.22        13.34 o                         
   9   3  19        211.80        205.50        13.16 o                         
  10   3  19          1.87          0.43         6.88 o                         
  11   3  19        598.07        599.09        29.90 o                         
 -13   4  19        507.38        550.91        26.46 o                         
 -12   4  19        167.03        153.81        19.40 o                         
 -11   4  19        111.82        130.52        11.80 o                         
 -10   4  19        616.92        648.51        24.35 o                         
  -9   4  19       1282.96       1270.81        32.88 o                         
  -8   4  19        332.63        294.16        15.37 o                         
  -7   4  19       1148.62       1082.17        30.31 o                         
  -6   4  19          0.10          3.79         5.75 o                         
  -5   4  19        143.52        145.63        14.36 o                         
  -4   4  19         94.80         96.50        12.38 o                         
  -3   4  19        477.02        485.49        15.69 o                         
  -2   4  19        372.66        397.67        14.50 o                         
  -1   4  19        971.46        992.56        24.94 o                         
   0   4  19        747.06        771.40        17.60 o                         
   1   4  19        217.39        212.07         9.22 o                         
   2   4  19        952.08        931.04        22.10 o                         
   3   4  19       1247.88       1190.19        26.80 o                         
   4   4  19        162.67        172.53        13.71 o                         
   5   4  19          2.08          9.91         6.54 o                         
   6   4  19        292.18        288.08        13.59 o                         
   7   4  19          3.87          7.05         5.11 o                         
   8   4  19         68.62         55.07        10.10 o                         
   9   4  19        803.40        829.39        29.35 o                         
  10   4  19        959.22        938.63        29.89 o                         
 -11   5  19        226.93        244.38        17.29 o                         
 -10   5  19         29.13         22.75         8.71 o                         
  -9   5  19         39.67         52.84        10.45 o                         
  -8   5  19         65.92         75.85        18.09 o                         
  -7   5  19        546.05        542.45        20.93 o                         
  -6   5  19        420.22        441.26        19.19 o                         
  -5   5  19        131.93        128.56        11.23 o                         
  -4   5  19        182.21        179.86        12.34 o                         
  -3   5  19         46.17         54.06        10.03 o                         
  -2   5  19        109.50        123.49        10.62 o                         
  -1   5  19        838.00        812.17        28.94 o                         
   0   5  19        149.74        163.79        11.56 o                         
   1   5  19        283.42        285.66        13.46 o                         
   2   5  19        244.69        243.99        13.55 o                         
   3   5  19         39.09         40.77         6.78 o                         
   4   5  19         21.09         20.74         6.59 o                         
   5   5  19         41.29         34.90         7.79 o                         
   6   5  19        359.90        386.69        16.29 o                         
   7   5  19        182.55        191.74        11.66 o                         
   8   5  19         94.29        110.56        12.23 o                         
  -9   6  19        753.90        803.60        40.35 o                         
  -8   6  19        171.90        193.59        15.09 o                         
  -7   6  19         60.27         72.58        10.85 o                         
  -6   6  19        120.00        125.23        12.22 o                         
  -5   6  19          4.42          3.58         7.31 o                         
  -4   6  19         70.44         58.72         9.83 o                         
  -3   6  19        359.13        382.72        16.76 o                         
  -2   6  19        313.78        342.52        15.23 o                         
  -1   6  19        930.97        966.82        26.02 o                         
   0   6  19        157.75        159.78        13.98 o                         
   1   6  19        525.71        504.34        18.30 o                         
   2   6  19       1064.12       1058.72        27.33 o                         
   3   6  19       1380.70       1398.44        32.34 o                         
   4   6  19        631.19        675.55        21.45 o                         
   5   6  19         43.42         51.51         9.06 o                         
   6   6  19         66.16         66.29         9.61 o                         
  -3   7  19         32.81         24.76        12.96 o                         
  -2   7  19         34.24         31.36         8.60 o                         
  -1   7  19         40.68         54.54         9.21 o                         
   0   7  19         25.85         25.58        11.02 o                         
 -15   0  20        187.25        112.82        13.78 o                         
 -14   0  20          5.61          9.95        12.25 o                         
 -13   0  20        839.49        897.51        43.19 o                         
 -12   0  20       1129.98       1121.67        73.05 o                         
 -11   0  20        602.36        636.28        29.17 o                         
 -10   0  20         27.33         23.37        10.70 o                         
  -9   0  20       1499.57       1501.22        42.01 o                         
  -8   0  20       3722.93       3571.72        67.58 o                         
  -7   0  20        243.50        263.63        16.04 o                         
  -6   0  20        133.35        117.20        11.92 o                         
  -5   0  20        107.50        122.39        12.11 o                         
  -4   0  20          7.12          9.44         7.74 o                         
  -3   0  20        491.28        516.43        24.33 o                         
  -2   0  20       2705.65       2656.25        67.92 o                         
  -1   0  20       9554.11       9170.27       228.53 o                         
   0   0  20       6395.73       6258.06       119.52 o                         
   1   0  20       1432.66       1455.01        64.07 o                         
   2   0  20         26.94         32.97        12.36 o                         
   3   0  20         27.99         24.66        11.81 o                         
   4   0  20        958.81        910.86        32.96 o                         
   5   0  20        726.55        672.87        41.08 o                         
   6   0  20        664.46        608.45        33.10 o                         
   7   0  20       2431.43       2394.95        70.74 o                         
   8   0  20       1143.47       1191.96        44.10 o                         
   9   0  20         12.14         14.76        10.48 o                         
  10   0  20        292.09        282.81        32.22 o
[truncated: 53,299 more chars]
